# Supplementary material for: Crystal structure of 2-[(3aS,6R)-3,3,6-trimethyl-3,3a,4,5,6,7-hexa­hydro-2H-indazol-2-yl]thia­zol-4(5H)-one
Source: Acta Crystallogr E Crystallogr Commun. 2016 Feb 17;72(Pt 3):334–6. doi: 10.1107/S2056989016002498 (PMC4778833; doi:10.1107/S2056989016002498)
Supplement: Supplementary file 1 [file e-72-00334-sup1.cif]

##############################################################################
#                                                                            #
# This CIF contains the data in a paper accepted for publication in          #
# Acta Crystallographica Section E. It conforms to the requirements of       #
# Notes for Authors for Acta Crystallographica Section E, and has been       #
# peer reviewed under the auspices of the IUCr Commission on Journals.       #
#                                                                            #
# Full details of the Crystallographic Information File format               #
# are given in the paper "The Crystallographic Information File (CIF):       #
# a New Standard Archive File for Crystallography" by S. R. Hall, F. H.      #
# Allen and I. D. Brown [Acta Cryst. (1991), A47, 655-685].                  #
#                                                                            #
# The current version of the core CIF dictionary is obtainable from          #
# ftp://ftp.iucr.org/pub/cif_core.dic.                                       #
#                                                                            #
# Software is freely available for graphical display of the structure(s)     #
# in this CIF. For information consult the CIF software page                 #
# http://www.iucr.org/resources/cif/software.                                #
#                                                                            #
# This file may be used for bona fide research purposes within the           #
# scientific community so long as proper attribution is given to the journal # 
# article from which it was obtained.                                        #
#                                                                            #
##############################################################################
data_I
_audit_creation_method     SHELXL-2014/6
_database_code_depnum_ccdc_archive     'CCDC 1452670'
_chemical_name_systematic
;\
2-[(3a<i>S</i>,6<i>R</i>)-3,3,6-Trimethyl-3,3a,4,5,6,7-hexahydro-2<i>H</i>-\
indazol-2-yl]thiazol-4(5<i>H</i>)-one
;
_chemical_name_common     ?
_chemical_formula_moiety     'C13 H19 N3 O S'
_chemical_formula_sum     'C13 H19 N3 O S'
_chemical_formula_iupac     'C13 H19 N3 O S'
_chemical_formula_weight     265.37
_chemical_melting_point     ?
_shelx_space_group_comment
;
The symmetry employed for this shelxl refinement is uniquely defined
by the following loop, which should always be used as a source of
symmetry information in preference to the above space-group names.
They are only intended as comments.
;
_space_group_crystal_system     monoclinic
_space_group_name_H-M_alt     'P 21'
_space_group_name_Hall     'P 2yb'
loop_
    _space_group_symop_operation_xyz
    'x, y, z'
    '-x, y+1/2, -z'
_cell_length_a     8.5519(2)
_cell_length_b     18.9335(4)
_cell_length_c     8.9165(3)
_cell_angle_alpha     90
_cell_angle_beta     110.203(3)
_cell_angle_gamma     90
_cell_volume     1354.91(7)
_cell_formula_units_Z     4
_cell_measurement_reflns_used     5859
_cell_measurement_theta_min     3.5500
_cell_measurement_theta_max     29.1980
_cell_measurement_temperature     180(2)
_exptl_crystal_description     prismatic
_exptl_crystal_colour     colourless
_exptl_crystal_size_max     0.25
_exptl_crystal_size_mid     0.21
_exptl_crystal_size_min     0.18
_exptl_crystal_density_diffrn     1.301
_exptl_crystal_density_meas     ?
_exptl_crystal_density_method     ?
_exptl_crystal_F_000     568
_exptl_absorpt_coefficient_mu     0.232
_exptl_absorpt_correction_type     multi-scan
_exptl_absorpt_process_details
;
(CrysAlis PRO; Agilent, 2014)
;
_shelx_estimated_absorpt_T_min     ?
_shelx_estimated_absorpt_T_max     ?
_exptl_absorpt_correction_T_min     0.93935
_exptl_absorpt_correction_T_max     1.00000
_diffrn_ambient_temperature     180(2)
_diffrn_radiation_type     'Mo K\a'
_diffrn_radiation_wavelength     0.71073
_diffrn_radiation_monochromator     'graphite'
_diffrn_measurement_device_type     'Agilent Xcalibur Eos Gemini ultra'
_diffrn_measurement_device     'four-circle diffractometer'
_diffrn_measurement_method     '\w scans'
_diffrn_detector_area_resol_mean     16.1978
_diffrn_reflns_number     15302
_diffrn_reflns_av_R_equivalents     0.0236
_diffrn_reflns_theta_min     3.249
_diffrn_reflns_theta_max     29.469
_diffrn_reflns_theta_full     25.242
_diffrn_measured_fraction_theta_max     0.893
_diffrn_measured_fraction_theta_full     0.997
_diffrn_reflns_limit_h_min     -11
_diffrn_reflns_limit_h_max     11
_diffrn_reflns_limit_k_min     -23
_diffrn_reflns_limit_k_max     25
_diffrn_reflns_limit_l_min     -12
_diffrn_reflns_limit_l_max     11
_refine_special_details     ?
_reflns_number_total     6147
_reflns_number_gt     5674
_reflns_threshold_expression     'I > 2\s(I)'
_refine_ls_structure_factor_coef     Fsqd
_refine_ls_matrix_type     full
_refine_ls_R_factor_all     0.0378
_refine_ls_R_factor_gt     0.0329
_refine_ls_wR_factor_gt     0.0743
_refine_ls_wR_factor_ref     0.0774
_refine_ls_goodness_of_fit_ref     1.044
_refine_ls_restrained_S_all     1.044
_refine_ls_number_reflns     6147
_refine_ls_number_parameters     331
_refine_ls_number_restraints     1
_refine_ls_hydrogen_treatment     constr
_refine_ls_weighting_scheme     calc
_refine_ls_weighting_details
              'w=1/[\s^2^(Fo^2^)+(0.0364P)^2^+0.1555P] where P=(Fo^2^+2Fc^2^)/3'
_atom_sites_solution_hydrogens     geom
_atom_sites_solution_primary     ?
_atom_sites_solution_secondary     ?
_refine_ls_shift/su_max     0.000
_refine_ls_shift/su_mean     0.000
_refine_diff_density_max     0.224
_refine_diff_density_min     -0.187
_refine_ls_extinction_method     none
_refine_ls_extinction_coef     .
_refine_ls_abs_structure_details
;
Flack <i>x</i> determined using 2349 quotients
[(<i>I</i>^+^)-(<i>I</i>^-^)]/[(<i>I</i>^+^)+(<i>I</i>^-^)]
(Parsons <i>et al.</i>,  2013)
;
_refine_ls_abs_structure_Flack     -0.08(3)
loop_
    _atom_type_symbol
    _atom_type_description
    _atom_type_scat_dispersion_real
    _atom_type_scat_dispersion_imag
    _atom_type_scat_source
    'C' 'C' 0.0033 0.0016
                         'International Tables Vol C Tables 4.2.6.8 and 6.1.1.4'
    'H' 'H' 0.0000 0.0000
                         'International Tables Vol C Tables 4.2.6.8 and 6.1.1.4'
    'N' 'N' 0.0061 0.0033
                         'International Tables Vol C Tables 4.2.6.8 and 6.1.1.4'
    'O' 'O' 0.0106 0.0060
                         'International Tables Vol C Tables 4.2.6.8 and 6.1.1.4'
    'S' 'S' 0.1246 0.1234
                         'International Tables Vol C Tables 4.2.6.8 and 6.1.1.4'
_computing_data_collection
;
CrysAlis PRO (Agilent, 2014)
;
_computing_cell_refinement
;
CrysAlis PRO (Agilent, 2014)
;
_computing_data_reduction
;
CrysAlis PRO (Agilent, 2014)
;
_computing_structure_solution
;
SIR97 (Altomare <i>et al.</i>,  1999)
;
_computing_structure_refinement
;
SHELXL2013 (Sheldrick, 2015)
;
_computing_molecular_graphics
;
ORTEPIII (Burnett & Johnson, 1996), ORTEP-3 for Windows (Farrugia,
2012)
and PLATON (Spek, 2009)
;
_computing_publication_material
;
SHELXL2013 (Sheldrick, 2015)
;
loop_
    _atom_site_type_symbol
    _atom_site_label
    _atom_site_fract_x
    _atom_site_fract_y
    _atom_site_fract_z
    _atom_site_U_iso_or_equiv
    _atom_site_adp_type
    _atom_site_calc_flag
    _atom_site_occupancy
    _atom_site_disorder_assembly
    _atom_site_disorder_group
    S S1' 0.77265(7) 0.51418(3) 0.26117(7) 0.02894(15) Uani d 1 . .
    O O6' 1.2287(2) 0.54265(10) 0.5307(3) 0.0410(5) Uani d 1 . .
    N N1 0.6528(2) 0.37534(10) 0.2176(2) 0.0258(4) Uani d 1 . .
    N N2 0.8216(2) 0.37680(10) 0.3163(2) 0.0246(4) Uani d 1 . .
    N N3' 1.0511(3) 0.44868(11) 0.4370(2) 0.0269(4) Uani d 1 . .
    C C2' 0.8954(3) 0.43930(12) 0.3469(3) 0.0232(5) Uani d 1 . .
    C C4' 1.0915(3) 0.51929(14) 0.4524(3) 0.0290(5) Uani d 1 . .
    C C5' 0.9500(3) 0.56889(15) 0.3626(3) 0.0358(6) Uani d 1 . .
    H H5'1 0.9808 0.5970 0.2862 0.043 Uiso calc 1 . .
    H H5'2 0.9245 0.6005 0.4366 0.043 Uiso calc 1 . .
    C C3 0.8934(3) 0.30406(12) 0.3685(3) 0.0241(5) Uani d 1 . .
    C C3A 0.7284(3) 0.26108(13) 0.3219(3) 0.0266(5) Uani d 1 . .
    H H3A 0.7035 0.2524 0.4197 0.032 Uiso calc 1 . .
    C C4 0.7166(3) 0.19101(16) 0.2363(3) 0.0389(6) Uani d 1 . .
    H H4A 0.7865 0.1564 0.3091 0.047 Uiso calc 1 . .
    H H4B 0.7564 0.1965 0.1474 0.047 Uiso calc 1 . .
    C C5 0.5357(4) 0.16515(15) 0.1746(4) 0.0406(7) Uani d 1 . .
    H H5A 0.5305 0.1200 0.1216 0.049 Uiso calc 1 . .
    H H5B 0.4984 0.1580 0.2645 0.049 Uiso calc 1 . .
    C C6 0.4191(3) 0.21710(15) 0.0582(3) 0.0356(6) Uani d 1 . .
    H H6 0.4574 0.2231 -0.0327 0.043 Uiso calc 1 . .
    C C7 0.4263(3) 0.28925(13) 0.1385(3) 0.0318(5) Uani d 1 . .
    H H7A 0.3692 0.3240 0.0583 0.038 Uiso calc 1 . .
    H H7B 0.3690 0.2864 0.2151 0.038 Uiso calc 1 . .
    C C7A 0.6020(3) 0.31236(12) 0.2218(3) 0.0257(5) Uani d 1 . .
    C C9 1.0058(3) 0.28524(14) 0.2749(3) 0.0318(5) Uani d 1 . .
    H H9A 0.9442 0.2890 0.1625 0.048 Uiso calc 1 . .
    H H9B 1.0454 0.2377 0.2997 0.048 Uiso calc 1 . .
    H H9C 1.0988 0.3171 0.3031 0.048 Uiso calc 1 . .
    C C8 0.9873(3) 0.30082(14) 0.5474(3) 0.0331(6) Uani d 1 . .
    H H8A 1.0870 0.3286 0.5732 0.050 Uiso calc 1 . .
    H H8B 1.0161 0.2527 0.5787 0.050 Uiso calc 1 . .
    H H8C 0.9182 0.3191 0.6033 0.050 Uiso calc 1 . .
    C C10 0.2398(4) 0.1906(2) -0.0055(4) 0.0551(8) Uani d 1 . .
    H H10A 0.2358 0.1458 -0.0573 0.083 Uiso calc 1 . .
    H H10B 0.1715 0.2240 -0.0808 0.083 Uiso calc 1 . .
    H H10C 0.1990 0.1852 0.0816 0.083 Uiso calc 1 . .
    S S1'B 0.72290(7) 0.19227(3) 0.77175(8) 0.02873(15) Uani d 1 . .
    O O6'B 0.2793(2) 0.16136(10) 0.4764(3) 0.0430(5) Uani d 1 . .
    N N1B 0.8189(2) 0.33287(10) 0.8585(2) 0.0256(4) Uani d 1 . .
    N N2B 0.6558(2) 0.32950(10) 0.7482(2) 0.0251(4) Uani d 1 . .
    N N3'B 0.4417(3) 0.25589(11) 0.5972(2) 0.0285(4) Uani d 1 . .
    C C2'B 0.5933(3) 0.26630(13) 0.6977(3) 0.0231(5) Uani d 1 . .
    C C4'B 0.4099(3) 0.18550(14) 0.5654(3) 0.0297(5) Uani d 1 . .
    C C5'B 0.5556(3) 0.13661(14) 0.6521(3) 0.0323(6) Uani d 1 . .
    H H5'3 0.5899 0.1101 0.5756 0.039 Uiso calc 1 . .
    H H5'4 0.5236 0.1035 0.7194 0.039 Uiso calc 1 . .
    C C3B 0.5720(3) 0.40092(12) 0.7089(3) 0.0243(5) Uani d 1 . .
    C C3AB 0.7198(3) 0.44937(13) 0.8040(3) 0.0272(5) Uani d 1 . .
    H H3AB 0.6873 0.4763 0.8825 0.033 Uiso calc 1 . .
    C C4B 0.7936(4) 0.50042(17) 0.7135(4) 0.0458(7) Uani d 1 . .
    H H4B1 0.7139 0.5375 0.6651 0.055 Uiso calc 1 . .
    H H4B2 0.8175 0.4754 0.6290 0.055 Uiso calc 1 . .
    C C5B 0.9540(4) 0.53296(16) 0.8284(4) 0.0483(8) Uani d 1 . .
    H H5B1 0.9978 0.5662 0.7701 0.058 Uiso calc 1 . .
    H H5B2 0.9282 0.5590 0.9106 0.058 Uiso calc 1 . .
    C C6B 1.0865(3) 0.47829(14) 0.9071(3) 0.0334(6) Uani d 1 . .
    H H6B 1.1154 0.4540 0.8231 0.040 Uiso calc 1 . .
    C C7B 1.0200(3) 0.42344(13) 0.9955(3) 0.0309(5) Uani d 1 . .
    H H7B1 1.0964 0.3838 1.0262 0.037 Uiso calc 1 . .
    H H7B2 1.0117 0.4442 1.0919 0.037 Uiso calc 1 . .
    C C7AB 0.8528(3) 0.39813(13) 0.8913(3) 0.0250(5) Uani d 1 . .
    C C9B 0.5074(3) 0.41293(14) 0.5291(3) 0.0328(6) Uani d 1 . .
    H H9B1 0.4216 0.3791 0.4788 0.049 Uiso calc 1 . .
    H H9B2 0.5971 0.4075 0.4886 0.049 Uiso calc 1 . .
    H H9B3 0.4625 0.4598 0.5064 0.049 Uiso calc 1 . .
    C C8B 0.4338(3) 0.40513(15) 0.7789(3) 0.0321(6) Uani d 1 . .
    H H8B1 0.3807 0.4505 0.7553 0.048 Uiso calc 1 . .
    H H8B2 0.4799 0.3988 0.8926 0.048 Uiso calc 1 . .
    H H8B3 0.3533 0.3687 0.7330 0.048 Uiso calc 1 . .
    C C10B 1.2448(3) 0.51173(18) 1.0226(4) 0.0468(7) Uani d 1 . .
    H H10D 1.2862 0.5463 0.9669 0.070 Uiso calc 1 . .
    H H10E 1.3276 0.4758 1.0650 0.070 Uiso calc 1 . .
    H H10F 1.2202 0.5341 1.1085 0.070 Uiso calc 1 . .
loop_
    _atom_site_aniso_label
    _atom_site_aniso_U_11
    _atom_site_aniso_U_22
    _atom_site_aniso_U_33
    _atom_site_aniso_U_12
    _atom_site_aniso_U_13
    _atom_site_aniso_U_23
    S1' 0.0251(3) 0.0232(3) 0.0350(3) 0.0039(3) 0.0059(3) 0.0028(2)
    O6' 0.0283(10) 0.0288(10) 0.0563(12) -0.0043(8) 0.0025(10) -0.0012(9)
    N1 0.0204(10) 0.0254(10) 0.0294(11) 0.0025(8) 0.0058(8) -0.0001(8)
    N2 0.0189(10) 0.0229(10) 0.0299(10) 0.0017(8) 0.0059(8) 0.0029(8)
    N3' 0.0226(10) 0.0242(10) 0.0311(11) 0.0008(8) 0.0057(9) 0.0023(8)
    C2' 0.0254(12) 0.0218(12) 0.0237(11) 0.0035(9) 0.0103(10) 0.0022(9)
    C4' 0.0276(13) 0.0272(13) 0.0320(12) -0.0002(11) 0.0100(11) 0.0012(11)
    C5' 0.0315(14) 0.0259(14) 0.0447(15) -0.0006(12) 0.0065(13) 0.0030(11)
    C3 0.0236(11) 0.0207(11) 0.0265(12) 0.0019(9) 0.0068(10) 0.0049(9)
    C3A 0.0271(12) 0.0266(12) 0.0260(11) -0.0003(10) 0.0089(10) 0.0019(10)
    C4 0.0365(15) 0.0238(13) 0.0521(17) 0.0023(12) 0.0098(13) -0.0040(13)
    C5 0.0401(16) 0.0269(14) 0.0529(17) -0.0061(12) 0.0138(14) -0.0103(13)
    C6 0.0362(15) 0.0388(14) 0.0319(13) -0.0079(12) 0.0121(12) -0.0107(12)
    C7 0.0255(12) 0.0298(13) 0.0381(14) -0.0006(10) 0.0083(11) -0.0009(11)
    C7A 0.0262(12) 0.0255(12) 0.0261(12) 0.0021(9) 0.0099(10) -0.0025(9)
    C9 0.0302(13) 0.0313(13) 0.0353(13) 0.0074(11) 0.0130(11) 0.0061(11)
    C8 0.0343(14) 0.0337(14) 0.0273(13) -0.0018(11) 0.0055(11) 0.0051(10)
    C10 0.0411(17) 0.0507(19) 0.064(2) -0.0136(17) 0.0065(16) -0.0210(17)
    S1'B 0.0231(3) 0.0223(3) 0.0364(3) 0.0027(2) 0.0046(3) 0.0057(2)
    O6'B 0.0303(11) 0.0298(10) 0.0540(12) -0.0032(9) -0.0044(10) -0.0025(9)
    N1B 0.0193(9) 0.0254(11) 0.0285(10) -0.0003(8) 0.0037(8) 0.0039(8)
    N2B 0.0201(10) 0.0224(10) 0.0283(10) 0.0031(8) 0.0025(8) 0.0012(8)
    N3'B 0.0249(11) 0.0225(10) 0.0324(11) 0.0010(9) 0.0025(9) 0.0008(9)
    C2'B 0.0215(12) 0.0232(12) 0.0254(11) 0.0024(9) 0.0089(10) 0.0034(9)
    C4'B 0.0268(13) 0.0262(13) 0.0335(13) -0.0005(11) 0.0072(11) 0.0009(11)
    C5'B 0.0287(14) 0.0204(13) 0.0422(15) 0.0004(11) 0.0054(12) 0.0033(11)
    C3B 0.0243(12) 0.0206(11) 0.0256(12) 0.0048(9) 0.0056(10) 0.0000(9)
    C3AB 0.0257(12) 0.0250(12) 0.0306(13) 0.0032(9) 0.0093(10) -0.0053(10)
    C4B 0.0447(17) 0.0318(16) 0.0514(18) -0.0054(12) 0.0043(14) 0.0139(13)
    C5B 0.0503(18) 0.0270(15) 0.062(2) -0.0110(13) 0.0127(16) 0.0076(13)
    C6B 0.0315(14) 0.0320(14) 0.0414(15) -0.0078(11) 0.0187(12) -0.0081(11)
    C7B 0.0247(12) 0.0320(13) 0.0341(13) -0.0027(10) 0.0077(10) -0.0014(11)
    C7AB 0.0260(12) 0.0281(12) 0.0230(11) -0.0009(10) 0.0111(10) 0.0021(9)
    C9B 0.0398(14) 0.0280(13) 0.0285(13) 0.0026(11) 0.0090(12) 0.0000(10)
    C8B 0.0262(12) 0.0385(14) 0.0315(13) 0.0035(11) 0.0100(11) -0.0004(11)
    C10B 0.0370(16) 0.0417(17) 0.0629(19) -0.0179(15) 0.0190(15) -0.0129(16)
_geom_special_details
;
 All esds (except the esd in the dihedral angle between two l.s. planes)
 are estimated using the full covariance matrix.  The cell esds are taken
 into account individually in the estimation of esds in distances, angles
 and torsion angles; correlations between esds in cell parameters are only
 used when they are defined by crystal symmetry.  An approximate (isotropic)
 treatment of cell esds is used for estimating esds involving l.s. planes.
;
loop_
    _geom_bond_atom_site_label_1
    _geom_bond_atom_site_label_2
    _geom_bond_site_symmetry_2
    _geom_bond_distance
    _geom_bond_publ_flag
    S1' C2' . 1.772(2) ?
    S1' C5' . 1.801(3) ?
    O6' C4' . 1.222(3) ?
    N1 C7A . 1.274(3) ?
    N1 N2 . 1.408(3) ?
    N2 C2' . 1.324(3) ?
    N2 C3 . 1.514(3) ?
    N3' C2' . 1.308(3) ?
    N3' C4' . 1.376(3) ?
    C4' C5' . 1.523(4) ?
    C5' H5'1 . 0.9700 ?
    C5' H5'2 . 0.9700 ?
    C3 C9 . 1.517(3) ?
    C3 C8 . 1.519(3) ?
    C3 C3A . 1.556(3) ?
    C3A C7A . 1.497(3) ?
    C3A C4 . 1.517(4) ?
    C3A H3A . 0.9800 ?
    C4 C5 . 1.532(4) ?
    C4 H4A . 0.9700 ?
    C4 H4B . 0.9700 ?
    C5 C6 . 1.524(4) ?
    C5 H5A . 0.9700 ?
    C5 H5B . 0.9700 ?
    C6 C10 . 1.525(4) ?
    C6 C7 . 1.534(4) ?
    C6 H6 . 0.9800 ?
    C7 C7A . 1.493(3) ?
    C7 H7A . 0.9700 ?
    C7 H7B . 0.9700 ?
    C9 H9A . 0.9600 ?
    C9 H9B . 0.9600 ?
    C9 H9C . 0.9600 ?
    C8 H8A . 0.9600 ?
    C8 H8B . 0.9600 ?
    C8 H8C . 0.9600 ?
    C10 H10A . 0.9600 ?
    C10 H10B . 0.9600 ?
    C10 H10C . 0.9600 ?
    S1'B C2'B . 1.767(2) ?
    S1'B C5'B . 1.800(3) ?
    O6'B C4'B . 1.214(3) ?
    N1B C7AB . 1.280(3) ?
    N1B N2B . 1.404(3) ?
    N2B C2'B . 1.324(3) ?
    N2B C3B . 1.513(3) ?
    N3'B C2'B . 1.312(3) ?
    N3'B C4'B . 1.370(3) ?
    C4'B C5'B . 1.531(3) ?
    C5'B H5'3 . 0.9700 ?
    C5'B H5'4 . 0.9700 ?
    C3B C8B . 1.517(3) ?
    C3B C9B . 1.522(3) ?
    C3B C3AB . 1.555(3) ?
    C3AB C7AB . 1.493(3) ?
    C3AB C4B . 1.529(4) ?
    C3AB H3AB . 0.9800 ?
    C4B C5B . 1.529(4) ?
    C4B H4B1 . 0.9700 ?
    C4B H4B2 . 0.9700 ?
    C5B C6B . 1.516(4) ?
    C5B H5B1 . 0.9700 ?
    C5B H5B2 . 0.9700 ?
    C6B C10B . 1.527(4) ?
    C6B C7B . 1.528(3) ?
    C6B H6B . 0.9800 ?
    C7B C7AB . 1.490(3) ?
    C7B H7B1 . 0.9700 ?
    C7B H7B2 . 0.9700 ?
    C9B H9B1 . 0.9600 ?
    C9B H9B2 . 0.9600 ?
    C9B H9B3 . 0.9600 ?
    C8B H8B1 . 0.9600 ?
    C8B H8B2 . 0.9600 ?
    C8B H8B3 . 0.9600 ?
    C10B H10D . 0.9600 ?
    C10B H10E . 0.9600 ?
    C10B H10F . 0.9600 ?
loop_
    _geom_angle_atom_site_label_1
    _geom_angle_atom_site_label_2
    _geom_angle_atom_site_label_3
    _geom_angle_site_symmetry_1
    _geom_angle_site_symmetry_3
    _geom_angle
    _geom_angle_publ_flag
    C2' S1' C5' . . 88.45(12) ?
    C7A N1 N2 . . 106.63(19) ?
    C2' N2 N1 . . 117.31(18) ?
    C2' N2 C3 . . 129.48(19) ?
    N1 N2 C3 . . 113.19(17) ?
    C2' N3' C4' . . 111.1(2) ?
    N3' C2' N2 . . 124.0(2) ?
    N3' C2' S1' . . 118.80(18) ?
    N2 C2' S1' . . 117.20(17) ?
    O6' C4' N3' . . 124.6(2) ?
    O6' C4' C5' . . 120.6(2) ?
    N3' C4' C5' . . 114.8(2) ?
    C4' C5' S1' . . 106.73(19) ?
    C4' C5' H5'1 . . 110.4 ?
    S1' C5' H5'1 . . 110.4 ?
    C4' C5' H5'2 . . 110.4 ?
    S1' C5' H5'2 . . 110.4 ?
    H5'1 C5' H5'2 . . 108.6 ?
    N2 C3 C9 . . 108.11(18) ?
    N2 C3 C8 . . 111.76(19) ?
    C9 C3 C8 . . 111.3(2) ?
    N2 C3 C3A . . 99.17(17) ?
    C9 C3 C3A . . 114.7(2) ?
    C8 C3 C3A . . 111.2(2) ?
    C7A C3A C4 . . 111.0(2) ?
    C7A C3A C3 . . 102.81(19) ?
    C4 C3A C3 . . 119.2(2) ?
    C7A C3A H3A . . 107.8 ?
    C4 C3A H3A . . 107.8 ?
    C3 C3A H3A . . 107.8 ?
    C3A C4 C5 . . 110.1(2) ?
    C3A C4 H4A . . 109.6 ?
    C5 C4 H4A . . 109.6 ?
    C3A C4 H4B . . 109.6 ?
    C5 C4 H4B . . 109.6 ?
    H4A C4 H4B . . 108.2 ?
    C6 C5 C4 . . 112.3(2) ?
    C6 C5 H5A . . 109.1 ?
    C4 C5 H5A . . 109.1 ?
    C6 C5 H5B . . 109.1 ?
    C4 C5 H5B . . 109.1 ?
    H5A C5 H5B . . 107.9 ?
    C5 C6 C10 . . 112.2(3) ?
    C5 C6 C7 . . 110.2(2) ?
    C10 C6 C7 . . 109.9(2) ?
    C5 C6 H6 . . 108.1 ?
    C10 C6 H6 . . 108.1 ?
    C7 C6 H6 . . 108.1 ?
    C7A C7 C6 . . 111.4(2) ?
    C7A C7 H7A . . 109.4 ?
    C6 C7 H7A . . 109.4 ?
    C7A C7 H7B . . 109.4 ?
    C6 C7 H7B . . 109.4 ?
    H7A C7 H7B . . 108.0 ?
    N1 C7A C7 . . 123.6(2) ?
    N1 C7A C3A . . 116.2(2) ?
    C7 C7A C3A . . 120.1(2) ?
    C3 C9 H9A . . 109.5 ?
    C3 C9 H9B . . 109.5 ?
    H9A C9 H9B . . 109.5 ?
    C3 C9 H9C . . 109.5 ?
    H9A C9 H9C . . 109.5 ?
    H9B C9 H9C . . 109.5 ?
    C3 C8 H8A . . 109.5 ?
    C3 C8 H8B . . 109.5 ?
    H8A C8 H8B . . 109.5 ?
    C3 C8 H8C . . 109.5 ?
    H8A C8 H8C . . 109.5 ?
    H8B C8 H8C . . 109.5 ?
    C6 C10 H10A . . 109.5 ?
    C6 C10 H10B . . 109.5 ?
    H10A C10 H10B . . 109.5 ?
    C6 C10 H10C . . 109.5 ?
    H10A C10 H10C . . 109.5 ?
    H10B C10 H10C . . 109.5 ?
    C2'B S1'B C5'B . . 88.60(12) ?
    C7AB N1B N2B . . 107.21(19) ?
    C2'B N2B N1B . . 117.75(19) ?
    C2'B N2B C3B . . 128.74(19) ?
    N1B N2B C3B . . 113.44(18) ?
    C2'B N3'B C4'B . . 111.5(2) ?
    N3'B C2'B N2B . . 123.7(2) ?
    N3'B C2'B S1'B . . 118.70(18) ?
    N2B C2'B S1'B . . 117.56(17) ?
    O6'B C4'B N3'B . . 125.0(2) ?
    O6'B C4'B C5'B . . 120.5(2) ?
    N3'B C4'B C5'B . . 114.5(2) ?
    C4'B C5'B S1'B . . 106.68(18) ?
    C4'B C5'B H5'3 . . 110.4 ?
    S1'B C5'B H5'3 . . 110.4 ?
    C4'B C5'B H5'4 . . 110.4 ?
    S1'B C5'B H5'4 . . 110.4 ?
    H5'3 C5'B H5'4 . . 108.6 ?
    N2B C3B C8B . . 109.00(19) ?
    N2B C3B C9B . . 110.36(19) ?
    C8B C3B C9B . . 112.0(2) ?
    N2B C3B C3AB . . 99.81(18) ?
    C8B C3B C3AB . . 110.28(19) ?
    C9B C3B C3AB . . 114.7(2) ?
    C7AB C3AB C4B . . 107.9(2) ?
    C7AB C3AB C3B . . 103.32(19) ?
    C4B C3AB C3B . . 119.4(2) ?
    C7AB C3AB H3AB . . 108.6 ?
    C4B C3AB H3AB . . 108.6 ?
    C3B C3AB H3AB . . 108.6 ?
    C3AB C4B C5B . . 109.9(2) ?
    C3AB C4B H4B1 . . 109.7 ?
    C5B C4B H4B1 . . 109.7 ?
    C3AB C4B H4B2 . . 109.7 ?
    C5B C4B H4B2 . . 109.7 ?
    H4B1 C4B H4B2 . . 108.2 ?
    C6B C5B C4B . . 112.9(3) ?
    C6B C5B H5B1 . . 109.0 ?
    C4B C5B H5B1 . . 109.0 ?
    C6B C5B H5B2 . . 109.0 ?
    C4B C5B H5B2 . . 109.0 ?
    H5B1 C5B H5B2 . . 107.8 ?
    C5B C6B C10B . . 112.1(2) ?
    C5B C6B C7B . . 110.5(2) ?
    C10B C6B C7B . . 109.6(2) ?
    C5B C6B H6B . . 108.2 ?
    C10B C6B H6B . . 108.2 ?
    C7B C6B H6B . . 108.2 ?
    C7AB C7B C6B . . 110.2(2) ?
    C7AB C7B H7B1 . . 109.6 ?
    C6B C7B H7B1 . . 109.6 ?
    C7AB C7B H7B2 . . 109.6 ?
    C6B C7B H7B2 . . 109.6 ?
    H7B1 C7B H7B2 . . 108.1 ?
    N1B C7AB C7B . . 123.1(2) ?
    N1B C7AB C3AB . . 115.9(2) ?
    C7B C7AB C3AB . . 120.7(2) ?
    C3B C9B H9B1 . . 109.5 ?
    C3B C9B H9B2 . . 109.5 ?
    H9B1 C9B H9B2 . . 109.5 ?
    C3B C9B H9B3 . . 109.5 ?
    H9B1 C9B H9B3 . . 109.5 ?
    H9B2 C9B H9B3 . . 109.5 ?
    C3B C8B H8B1 . . 109.5 ?
    C3B C8B H8B2 . . 109.5 ?
    H8B1 C8B H8B2 . . 109.5 ?
    C3B C8B H8B3 . . 109.5 ?
    H8B1 C8B H8B3 . . 109.5 ?
    H8B2 C8B H8B3 . . 109.5 ?
    C6B C10B H10D . . 109.5 ?
    C6B C10B H10E . . 109.5 ?
    H10D C10B H10E . . 109.5 ?
    C6B C10B H10F . . 109.5 ?
    H10D C10B H10F . . 109.5 ?
    H10E C10B H10F . . 109.5 ?
loop_
    _geom_hbond_atom_site_label_D
    _geom_hbond_atom_site_label_H
    _geom_hbond_atom_site_label_A
    _geom_hbond_site_symmetry_A
    _geom_hbond_distance_DH
    _geom_hbond_distance_HA
    _geom_hbond_distance_DA
    _geom_hbond_angle_DHA
    C5' H5'2 O6'B 2_656 0.97 2.43 3.304(4) 150
    C9 H9B O6'B 1_655 0.96 2.53 3.361(3) 145
    C5'B H5'3 O6' 2_746 0.97 2.44 3.361(3) 159
    C4B H4B2 Cg1 . 0.96 2.93 3.737(4) 141
    C7B H7B2 Cg1 1_556 0.96 2.90 3.867(4) 174
_shelx_hkl_file
;
   0 -23   0 142.808 164.081   3
   0 -23  -1 11134.4 689.290   3
   0 -23   1 10603.4 671.069   3
   0 -23   2 257.035 144.949   3
   0 -23  -2 304.063 165.249   3
   0 -23   3 3931.71 422.263   3
   0 -22   0 2415.12 315.566   3
   0 -22   1 1207.52 240.372   3
   0 -22  -1 1506.56 258.119   3
   0 -22  -2 4956.41 455.431   3
   0 -22   2 5128.46 451.562   3
   0 -22  -3 101.041 99.6597   1
   0 -22   3 145.090 129.165   3
   0 -22  -3 162.071 134.633   3
   0 -22   4 12693.6 727.977   3
   0 -21   0-172.449 139.260   3
   0 -21   0-24.1605 109.325   1
   0 -21  -1 2822.42 305.634   1
   0 -21   1 2603.00 318.006   3
   0 -21  -1 3635.63 375.949   3
   0 -21  -2 1738.67 244.267   1
   0 -21  -2 1636.55 257.484   3
   0 -21   2 2411.39 302.435   3
   0 -21  -3 1628.87 232.881   1
   0 -21  -3 1754.74 277.660   3
   0 -21   3 1865.15 283.243   3
   0 -21   4 743.367 203.905   3
   0 -21  -4 817.214 205.706   3
   0 -21   5 1816.60 290.144   3
   0 -21  -5 2174.46 314.555   3
   0 -21   6 1287.63 252.169   3
   0 -20   0 1169.13 227.263   3
   0 -20   0 1028.85 182.137   1
   0 -20   1 1967.78 267.902   1
   0 -20   1 1862.49 276.914   3
   0 -20  -1 1856.10 245.070   1
   0 -20  -1 1681.50 251.784   3
   0 -20  -2 256.468 121.465   1
   0 -20   2 453.585 151.497   3
   0 -20  -2 280.672 166.499   3
   0 -20   2 253.902 108.449   1
   0 -20  -3 1667.60 257.245   3
   0 -20  -3 1588.39 220.170   1
   0 -20   3 1606.26 251.763   3
   0 -20  -4 793.922 202.666   3
   0 -20  -4 1030.34 174.309   1
   0 -20   4 923.157 202.616   3
   0 -20   5 834.808 202.436   3
   0 -20  -5 489.122 168.549   3
   0 -20   6 127.917 121.097   3
   0 -19   0-5.47236 101.202   1
   0 -19   0 30.5869 122.246   3
   0 -19  -1 5402.64 423.873   3
   0 -19   1 5975.74 430.824   1
   0 -19   1 5642.38 431.852   3
   0 -19  -1 5116.18 384.725   1
   0 -19  -2 119.713 128.936   3
   0 -19   2 160.743 106.084   3
   0 -19   2 108.708 99.6290   1
   0 -19  -2 105.004 96.9771   1
   0 -19  -3 2061.28 281.565   3
   0 -19   3 1767.69 243.023   1
   0 -19   3 2394.72 292.937   3
   0 -19  -3 1736.33 216.704   1
   0 -19  -4 656.061 149.697   1
   0 -19   4 573.008 167.343   3
   0 -19  -4 499.363 165.477   3
   0 -19  -5 573.408 185.536   3
   0 -19   5 602.145 169.058   3
   0 -19   6 1278.44 243.493   3
   0 -19  -6 1064.45 217.571   3
   0 -19   7 705.070 186.684   3
   0 -18   0 5180.34 396.555   3
   0 -18   0 4885.97 366.479   1
   0 -18   1 186.905 120.351   3
   0 -18   1 283.380 134.527   1
   0 -18  -1 307.511 152.030   3
   0 -18  -1 19.5928 102.486   1
   0 -18  -2 1703.60 257.313   3
   0 -18   2 2211.55 267.856   3
   0 -18   2 1598.42 224.552   1
   0 -18  -2 1451.44 207.912   1
   0 -18   3 111.955 95.6414   3
   0 -18  -3 237.804 132.307   3
   0 -18  -3-10.8139 92.6864   1
   0 -18   3-21.7194 106.618   1
   0 -18  -4 2878.81 316.446   3
   0 -18  -4 2692.43 253.582   1
   0 -18   4 2878.34 308.373   3
   0 -18   4 3166.22 324.256   1
   0 -18   5 3228.18 335.239   3
   0 -18   5 3291.48 334.484   1
   0 -18  -5 4067.38 389.305   3
   0 -18   6 4224.54 387.362   3
   0 -18  -6 4431.56 420.783   3
   0 -18   7 3316.13 360.047   3
   0 -18  -7 3287.27 386.400   3
   0 -18   8 2082.09 305.508   3
   0 -17   0 332.615 141.642   3
   0 -17   0 60.5002 111.401   1
   0 -17  -1 5158.88 353.785   1
   0 -17   1 5443.39 380.101   1
   0 -17  -1 5515.79 400.647   3
   0 -17   1 5606.68 403.028   3
   0 -17  -2 2298.03 241.733   1
   0 -17  -2 2308.58 272.494   3
   0 -17   2 2595.99 283.547   3
   0 -17   2 2298.49 260.884   1
   0 -17   3 929.917 181.950   1
   0 -17  -3 1127.78 165.427   1
   0 -17  -3 1129.75 208.536   3
   0 -17   3 880.577 168.618   3
   0 -17   4 2115.62 261.183   3
   0 -17  -4 1933.59 258.323   3
   0 -17   4 1746.24 238.983   1
   0 -17  -4 1920.06 209.078   1
   0 -17  -5 10299.8 597.111   3
   0 -17   5 9767.00 556.547   3
   0 -17   5 10013.1 562.728   1
   0 -17  -6 254.567 137.220   3
   0 -17   6 304.570 116.216   1
   0 -17   6 291.055 138.537   3
   0 -17  -7 358.673 152.500   3
   0 -17   7 745.814 187.292   3
   0 -17   8 2353.03 308.886   3
   0 -16   0 30635.0 898.497   1
   0 -16   0 29682.3 942.322   3
   0 -16   1 2188.46 256.067   1
   0 -16  -1 2184.68 258.093   3
   0 -16  -1 2183.73 243.480   1
   0 -16   1 1766.98 238.763   3
   0 -16  -2 31224.2 973.031   3
   0 -16   2 30625.9 954.557   3
   0 -16  -2 30953.5 875.199   1
   0 -16   2 29765.1 930.495   1
   0 -16  -3 7597.20 478.229   3
   0 -16  -3 7508.02 399.528   1
   0 -16   3 7811.48 460.361   1
   0 -16   3 8484.64 481.266   3
   0 -16  -4 2873.22 299.693   3
   0 -16  -4 3284.10 255.265   1
   0 -16   4 2561.93 273.742   1
   0 -16   4 3221.48 304.368   3
   0 -16  -5 7295.29 368.515   1
   0 -16   5 7787.90 480.641   3
   0 -16  -5 7862.02 506.130   3
   0 -16   5 7593.87 477.817   1
   0 -16  -6 4104.35 384.462   3
   0 -16   6 3597.51 342.722   3
   0 -16   6 4081.76 361.645   1
   0 -16   7 1185.04 222.772   3
   0 -16  -7 1596.74 256.634   3
   0 -16   7 1618.88 242.784   1
   0 -16   8 227.855 141.639   3
   0 -16  -8 117.159 113.381   3
   0 -15   0 247.956 121.868   3
   0 -15   0 119.089 105.423   1
   0 -15  -1 54962.4 1319.43   3
   0 -15   1 56675.2 1288.45   1
   0 -15  -1 55073.6 1236.73   1
   0 -15   1 55611.6 1314.22   3
   0 -15   2 2848.63 269.756   3
   0 -15   2 2461.11 254.528   1
   0 -15   2 2557.44 190.926   2
   0 -15  -2 2874.81 285.026   3
   0 -15  -2 2655.47 243.305   1
   0 -15  -3 737.740 167.971   3
   0 -15   3 701.709 151.529   1
   0 -15  -3 1016.18 155.862   1
   0 -15   3 687.428 167.482   3
   0 -15  -4 1815.68 184.488   1
   0 -15   4 1719.09 225.025   1
   0 -15  -4 2100.84 253.856   3
   0 -15   4 1784.33 225.712   3
   0 -15   5 627.189 149.795   3
   0 -15  -5 1051.25 208.607   3
   0 -15  -5 801.775 123.395   1
   0 -15   5 679.002 150.899   1
   0 -15  -6 2777.35 308.280   3
   0 -15   6 2022.84 243.499   1
   0 -15   6 2099.21 259.456   3
   0 -15  -7 629.363 163.004   3
   0 -15   7 625.804 164.229   1
   0 -15   7 598.750 173.674   3
   0 -15   8 1067.44 210.210   3
   0 -15   8 1033.63 191.587   1
   0 -15  -8 1363.16 247.147   3
   0 -15   9 1447.73 250.501   3
   0 -14   0 8017.12 412.649   1
   0 -14   0 8198.53 432.504   3
   0 -14  -1 5224.99 324.949   1
   0 -14  -1 5504.25 366.738   3
   0 -14   1 5202.88 351.337   3
   0 -14   1 4729.48 327.712   1
   0 -14   1 5135.65 268.941   2
   0 -14  -2 305.212 115.064   1
   0 -14   2 307.443 76.2856   2
   0 -14   2 412.235 120.801   3
   0 -14   2 336.956 119.701   1
   0 -14  -2 334.233 115.829   3
   0 -14  -3 9441.08 407.834   1
   0 -14   3 8694.94 322.505   2
   0 -14   3 9206.08 470.046   3
   0 -14   3 9191.40 464.686   1
   0 -14  -3 9229.53 488.253   3
   0 -14  -4 405.684 127.520   3
   0 -14   4 317.856 119.960   3
   0 -14  -4 260.919 97.4231   1
   0 -14   4 201.774 121.409   1
   0 -14  -5 555.442 102.623   1
   0 -14  -5 636.766 162.065   3
   0 -14   5 836.504 159.835   1
   0 -14   5 506.987 136.325   3
   0 -14   6 1446.65 202.715   1
   0 -14  -6 1584.74 236.461   3
   0 -14   6 1276.78 199.923   3
   0 -14   7 232.258 108.420   1
   0 -14   7 315.441 135.107   3
   0 -14  -7 242.116 123.024   3
   0 -14   8 319.157 123.347   1
   0 -14  -8 310.220 150.192   3
   0 -14   8 570.735 157.620   3
   0 -14   9 1318.51 240.181   3
   0 -14  -9 1664.01 257.816   4
   0 -13   0 238.030 109.485   3
   0 -13   0 85.5859 90.1515   1
   0 -13   1 51513.4 1166.73   3
   0 -13   1 51065.8 1136.66   1
   0 -13  -1 48822.3 1081.75   1
   0 -13   1 49204.4 970.021   2
   0 -13   2 712.522 134.800   3
   0 -13   2 830.091 145.733   1
   0 -13  -2 619.497 148.848   3
   0 -13   2 651.214 91.5281   2
   0 -13  -2 649.144 128.218   1
   0 -13   3 1751.32 205.169   3
   0 -13   3 1528.76 129.059   2
   0 -13   3 1473.90 196.306   1
   0 -13  -3 1998.02 188.670   1
   0 -13  -3 1825.51 221.866   3
   0 -13  -4 2634.13 264.413   3
   0 -13   4 2409.17 239.799   3
   0 -13   4 2163.76 152.757   2
   0 -13  -4 2608.70 200.707   1
   0 -13   4 2523.47 240.921   1
   0 -13   5 12588.4 555.029   1
   0 -13  -5 12133.4 586.054   3
   0 -13  -5 11912.2 413.500   1
   0 -13   5 12425.6 557.996   3
   0 -13   6 7408.90 447.861   3
   0 -13  -6 7892.40 483.351   3
   0 -13   6 7161.22 426.599   1
   0 -13   7 3499.01 320.125   3
   0 -13   7 3359.12 306.387   1
   0 -13  -7 3023.96 323.508   3
   0 -13   8 694.502 161.059   1
   0 -13   8 879.182 187.700   3
   0 -13  -9 920.776 192.243   4
   0 -13   9 749.643 182.314   3
   0 -12   0 22473.0 654.991   1
   0 -12   1 428.252 128.726   1
   0 -12  -1 458.389 120.769   1
   0 -12   1 370.077 75.5363   2
   0 -12   2 13111.8 507.548   3
   0 -12   2 12374.7 376.867   2
   0 -12  -2 11875.0 414.228   6
   0 -12   2 12223.4 493.923   1
   0 -12  -2 13224.7 528.966   3
   0 -12  -2 12868.7 452.974   1
   0 -12   3 1323.36 169.116   3
   0 -12   3 1294.33 113.098   2
   0 -12  -3 1156.47 175.681   3
   0 -12  -3 1462.24 155.746   1
   0 -12   3 1396.62 175.256   1
   0 -12  -4 19160.4 540.759   1
   0 -12  -4 20080.3 703.640   3
   0 -12   4 18147.3 471.711   2
   0 -12   4 18976.5 657.552   1
   0 -12   4 20413.2 679.712   3
   0 -12  -5 4613.56 235.848   1
   0 -12   5 5030.67 347.492   3
   0 -12   5 4281.40 316.347   1
   0 -12  -5 4431.76 338.614   3
   0 -12  -6 1595.82 230.049   3
   0 -12   6 1347.42 186.351   1
   0 -12   7 5759.70 404.956   3
   0 -12  -7 5636.59 418.311   3
   0 -12   7 5680.87 378.205   1
   0 -12   8 2073.87 264.010   3
   0 -12   8 1950.72 225.341   1
   0 -12  -9 710.216 175.785   4
   0 -12   9 1161.49 209.144   3
   0 -12 -10 285.361 144.499   4
   0 -11   0 375.661 124.132   1
   0 -11   0 7.90310 52.7884   4
   0 -11   1 822.936 139.614   1
   0 -11   1 652.048 86.5116   2
   0 -11  -1 746.049 105.980   4
   0 -11  -1 861.636 136.153   1
   0 -11   2 524.023 125.548   1
   0 -11  -2 793.303 125.865   1
   0 -11   2 589.549 78.8172   2
   0 -11  -2 582.964 86.7199   6
   0 -11   3 2050.88 136.880   2
   0 -11  -3 2035.02 164.412   1
   0 -11  -3 1585.33 189.050   3
   0 -11   3 1948.88 193.237   1
   0 -11   3 2253.07 205.014   3
   0 -11  -4 2824.81 259.093   3
   0 -11  -4 2747.60 201.684   7
   0 -11   4 2769.75 241.814   3
   0 -11  -4 2966.21 191.460   1
   0 -11   4 2795.79 164.294   2
   0 -11   4 2810.04 237.200   1
   0 -11   5 16610.2 605.154   1
   0 -11   5 18475.5 648.276   3
   0 -11  -5 17824.5 670.737   3
   0 -11  -5 16949.5 457.103   1
   0 -11   6 7114.08 415.407   3
   0 -11  -6 7008.78 433.285   3
   0 -11   6 7057.80 392.327   1
   0 -11  -7 497.703 146.376   3
   0 -11   7 633.748 126.149   1
   0 -11   8 1654.80 205.791   1
   0 -11  -9 200.621 138.645   4
   0 -11 -10-27.4695 123.994   4
   0 -10   0 28792.5 699.863   1
   0 -10   0 28802.1 666.088   4
   0 -10   1 20501.4 553.160   4
   0 -10  -1 19961.5 529.484   4
   0 -10  -1 21022.3 560.044   1
   0 -10   1 19473.3 475.378   2
   0 -10   1 21440.5 595.412   1
   0 -10   2 26169.9 694.606   1
   0 -10  -2 26490.6 631.416   1
   0 -10   2 26422.5 552.201   2
   0 -10  -2 25046.6 604.980   6
   0 -10   3 156.635 47.4753   2
   0 -10   3 154.787 81.4248   1
   0 -10  -3 131.336 74.0402   1
   0 -10  -3 110.620 55.3194   6
   0 -10  -3 87.8229 83.5885   3
   0 -10  -4 23931.5 638.589   7
   0 -10   4 25479.8 717.359   1
   0 -10  -4 25839.0 765.262   3
   0 -10  -4 25677.2 581.778   1
   0 -10   4 26233.7 736.402   3
   0 -10   4 24549.0 548.160   2
   0 -10  -5 330.573 119.838   3
   0 -10  -5 131.262 50.1495   1
   0 -10   5 286.237 111.426   1
   0 -10   5 41.9328 86.2010   3
   0 -10  -6 12166.9 557.664   3
   0 -10   6 11909.5 495.328   1
   0 -10  -6 10827.8 284.074   1
   0 -10  -7 710.888 161.219   3
   0 -10   7 469.980 123.188   1
   0 -10   8 5273.45 347.749   1
   0 -10  -9 1116.36 213.795   4
   0 -10 -10 2023.06 274.031   4
   0  -9   0 118.158 64.7746   4
   0  -9   0 595.812 145.643   1
   0  -9   1 23204.2 578.003   4
   0  -9   1 24573.7 625.312   1
   0  -9   1 23961.2 515.581   2
   0  -9  -2 8396.45 301.630   6
   0  -9   2 8833.48 362.922   1
   0  -9   2 8454.75 343.376   4
   0  -9   2 8247.38 262.939   2
   0  -9   3 16283.9 388.041   2
   0  -9   3 16110.0 515.722   1
   0  -9  -3 15985.3 539.074   3
   0  -9  -3 15231.5 420.836   1
   0  -9  -3 15158.1 448.462   7
   0  -9  -3 15398.9 456.630   6
   0  -9  -4 14959.4 394.362   1
   0  -9   4 14548.7 505.648   1
   0  -9   4 14273.1 387.892   2
   0  -9  -4 16063.0 564.736   3
   0  -9  -4 15021.8 465.590   7
   0  -9   5 3308.81 243.609   1
   0  -9  -5 3491.03 277.088   3
   0  -9  -5 3391.26 158.809   1
   0  -9  -6 397.673 45.6248   1
   0  -9   6 540.692 123.420   1
   0  -9  -6 474.095 126.093   3
   0  -9   7 4102.96 286.433   1
   0  -9   8 3641.22 277.772   1
   0  -9  -8 3393.17 321.373   4
   0  -9  -9 2360.15 296.084   4
   0  -9 -10 1866.40 283.064   4
   0  -8   0 169000. 2390.17   4
   0  -8  -1 29354.4 602.136   6
   0  -8   1 30679.0 685.738   1
   0  -8   1 29978.9 575.195   2
   0  -8   1 29699.6 646.166   4
   0  -8   2 4848.94 247.392   4
   0  -8   2 4847.67 260.636   1
   0  -8   2 4621.07 179.221   2
   0  -8  -2 4423.29 206.672   6
   0  -8   3 30327.6 725.052   1
   0  -8   3 29706.6 581.023   2
   0  -8  -3 31836.8 668.554   7
   0  -8  -3 31108.0 683.773   6
   0  -8   4 12116.9 435.591   1
   0  -8   4 12632.3 352.617   2
   0  -8  -4 11799.9 399.943   7
   0  -8  -4 12500.4 329.261   1
   0  -8  -4 12935.6 491.401   3
   0  -8  -5 26142.9 680.839   7
   0  -8  -5 25795.9 485.761   1
   0  -8  -5 26114.6 769.979   3
   0  -8   5 26772.3 701.176   1
   0  -8  -6 2289.50 237.497   3
   0  -8   6 2184.57 200.110   1
   0  -8   7 7336.65 367.169   1
   0  -8   8 1282.41 161.814   1
   0  -8  -8 1569.04 220.605   4
   0  -8  -9 2811.95 310.956   4
   0  -8 -10 961.139 212.785   4
   0  -7   0 14.4182 39.1179   4
   0  -7   1 3900.63 210.134   1
   0  -7   1 3879.09 189.074   4
   0  -7  -1 3981.56 174.098   6
   0  -7   1 3772.39 153.423   2
   0  -7   2 5043.60 251.448   1
   0  -7  -2 4796.71 207.826   6
   0  -7   2 4805.63 173.430   2
   0  -7   2 5208.19 242.768   4
   0  -7  -2 4802.07 206.293   7
   0  -7  -3 23849.9 569.195   6
   0  -7  -3 24199.3 551.352   7
   0  -7   3 23545.3 480.676   2
   0  -7   3 23448.0 619.838   4
   0  -7  -3 24159.3 648.204   3
   0  -7   3 24444.3 603.097   1
   0  -7  -4 1889.23 188.721   3
   0  -7  -4 1734.82 156.709   6
   0  -7  -4 2089.35 116.059   1
   0  -7   4 1404.67 151.154   1
   0  -7  -4 1722.27 145.985   7
   0  -7  -5 15510.1 561.249   3
   0  -7  -5 15233.8 305.254   1
   0  -7   5 15033.3 485.330   1
   0  -7  -5 15514.6 497.504   7
   0  -7   6 581.832 115.543   1
   0  -7   7 1636.95 173.989   1
   0  -7   8 161.962 69.3306   1
   0  -7  -8 297.484 119.611   4
   0  -7  -9 297.158 138.787   4
   0  -7 -10 1038.78 202.274   4
   0  -6   0 89051.3 1320.43   4
   0  -6  -1 22806.4 457.702   6
   0  -6   1 22714.7 490.394   4
   0  -6   1 22193.7 422.846   2
   0  -6   1 22486.9 510.662   1
   0  -6   2 25745.3 582.778   4
   0  -6  -2 25065.0 528.277   6
   0  -6  -2 26702.7 526.434   7
   0  -6   2 25401.8 575.846   1
   0  -6   2 24849.8 464.778   2
   0  -6   3 26658.9 605.185   1
   0  -6   3 25623.7 639.888   4
   0  -6  -3 26140.5 641.158   3
   0  -6   3 25662.6 499.727   2
   0  -6  -3 25089.5 563.654   7
   0  -6  -3 26124.2 592.721   6
   0  -6  -4 66302.7 1243.36   3
   0  -6  -4 65792.4 1151.69   7
   0  -6  -4 65214.7 1187.35   6
   0  -6   4 63400.2 1142.77   1
   0  -6  -4 63462.9 938.610   1
   0  -6  -5 498.315 36.2354   1
   0  -6  -5 684.263 102.414   7
   0  -6  -5 633.401 118.437   3
   0  -6   5 695.837 103.739   1
   0  -6   6 10848.7 398.383   1
   0  -6   7 625.900 102.220   1
   0  -6  -7 565.705 147.330   4
   0  -6  -8 4119.75 339.863   4
   0  -6   8 3557.85 235.236   1
   0  -6  -9 261.427 126.552   4
   0  -6 -10 3669.04 370.063   4
   0  -5   0 60.2424 42.4799   4
   0  -5   1 30716.2 595.125   1
   0  -5   1 30654.7 582.930   4
   0  -5  -1 30760.3 541.530   6
   0  -5   1 31446.6 513.383   2
   0  -5   2 3858.66 191.036   4
   0  -5  -2 3972.25 164.567   7
   0  -5  -2 3847.88 172.768   6
   0  -5   2 3626.46 134.092   2
   0  -5   2 3742.52 183.579   1
   0  -5   3 25805.2 572.283   1
   0  -5  -3 26064.7 586.047   6
   0  -5   3 25709.1 626.546   4
   0  -5  -3 26091.3 622.399   3
   0  -5   3 26014.1 502.997   2
   0  -5  -3 26585.9 563.924   7
   0  -5  -4 2399.47 165.053   7
   0  -5   4 2035.23 149.589   1
   0  -5  -4 2258.80 185.476   3
   0  -5  -4 2120.90 167.863   6
   0  -5  -4 2164.01 87.1836   1
   0  -5  -5 16593.6 513.039   7
   0  -5   5 17161.0 473.810   1
   0  -5   6 1113.46 122.517   1
   0  -5  -7 6588.04 399.639   4
   0  -5   7 6171.41 287.277   1
   0  -5  -8 51.6330 100.238   4
   0  -5  -9 3576.32 342.297   4
   0  -5 -10 1131.32 231.078   4
   0  -5 -10 917.122 205.052   2
   0  -4   0 102419. 1410.72   4
   0  -4   1 19367.7 397.269   4
   0  -4  -1 18939.0 364.734   6
   0  -4   1 19178.8 404.757   1
   0  -4   1 18389.1 331.817   2
   0  -4  -1 18965.9 364.454   7
   0  -4   2 9817.06 301.153   4
   0  -4   2 9804.81 232.985   2
   0  -4  -2 10217.1 269.481   7
   0  -4  -2 10283.6 281.650   6
   0  -4   2 10100.7 285.707   1
   0  -4   3 8452.45 322.626   4
   0  -4  -3 8406.11 275.340   7
   0  -4  -3 8286.45 308.568   3
   0  -4   3 8354.45 272.146   1
   0  -4  -3 8118.03 289.406   6
   0  -4  -4 17426.1 504.187   3
   0  -4  -4 17294.8 471.778   7
   0  -4   4 16081.7 419.150   1
   0  -4  -4 16424.1 489.251   6
   0  -4  -5 5824.20 295.205   7
   0  -4   5 6166.62 251.734   1
   0  -4  -6 7186.66 382.138   4
   0  -4   6 7553.14 290.914   1
   0  -4  -7 8912.00 458.844   4
   0  -4   7 8083.30 308.504   1
   0  -4  -8 904.100 175.869   4
   0  -4  -9 6081.09 442.389   4
   0  -4 -10 1873.74 277.617   4
   0  -4 -10 1377.94 230.274   2
   0  -3   1 35902.0 606.090   4
   0  -3   1 36182.4 536.545   2
   0  -3   1 36858.4 603.432   1
   0  -3  -1 37135.8 570.181   7
   0  -3  -1 37523.1 577.850   6
   0  -3   2 18673.3 428.295   4
   0  -3  -2 19485.2 406.305   6
   0  -3   2 18101.4 348.362   2
   0  -3  -2 18742.7 384.125   7
   0  -3   2 18240.4 385.002   1
   0  -3  -3 7697.55 284.477   3
   0  -3   3 7581.01 297.368   4
   0  -3   3 7507.66 236.534   1
   0  -3  -3 7833.89 262.123   7
   0  -3   4 14455.8 475.427   4
   0  -3   4 14535.3 367.291   1
   0  -3  -4 15204.7 440.750   7
   0  -3  -5 8048.37 345.429   7
   0  -3   5 7917.02 268.333   1
   0  -3   6 12359.1 358.057   1
   0  -3  -6 11938.6 496.545   4
   0  -3  -7 820.314 164.340   4
   0  -3  -8 4741.92 365.250   4
   0  -3  -9 3509.71 340.649   4
   0  -3 -10 3250.90 334.909   2
   0  -3 -10 3160.79 346.329   4
   0  -3 -11 1120.38 229.194   2
   0  -2  -1 3670.05 110.774   7
   0  -2   1 3604.86 120.884   1
   0  -2   2 41227.5 720.719   4
   0  -2  -2 41056.4 674.774   7
   0  -2   2 40560.6 645.105   1
   0  -2   3 512.870 56.3356   1
   0  -2  -3 586.763 78.5278   7
   0  -2   3 578.807 76.7771   5
   0  -2   3 429.857 80.1731   4
   0  -2   4 5007.43 183.774   1
   0  -2  -4 4897.85 239.310   7
   0  -2   4 5019.10 224.745   5
   0  -2   5 7898.02 311.740   5
   0  -2  -5 7452.08 334.454   7
   0  -2   5 7444.21 239.170   1
   0  -2   6 112.757 73.3032   5
   0  -2  -6 126.778 91.9315   4
   0  -2   7 1796.82 178.755   5
   0  -2  -7 2270.55 238.724   4
   0  -2  -8 144.656 106.296   4
   0  -2  -9 1068.17 192.711   2
   0  -2  -9 1062.59 199.904   4
   0  -2 -10 467.218 153.343   4
   0  -2 -10 809.466 193.162   2
   0  -2 -11 4378.89 407.495   2
   0  -1   2 118306. 1692.12   4
   0  -1   2 119950. 1624.37   5
   0  -1  -2 117581. 1647.02   7
   0  -1   2 120645. 1569.67   1
   0  -1   3 4586.75 141.628   1
   0  -1   3 4507.98 181.657   5
   0  -1  -3 4517.37 197.276   7
   0  -1  -4 12125.8 390.612   7
   0  -1   4 11847.3 272.264   1
   0  -1   4 11697.9 349.496   5
   0  -1   5 9215.26 338.010   5
   0  -1  -6 3703.66 276.145   4
   0  -1   6 3966.44 237.380   5
   0  -1   7 6543.32 330.673   5
   0  -1  -7 6490.86 395.633   4
   0  -1   8 80.0124 75.9215   5
   0  -1  -8-14.5550 87.2035   2
   0  -1  -8 43.2798 116.590   4
   0  -1  -9 1736.36 225.779   2
   0  -1  -9 1807.21 255.676   4
   0  -1 -10 1314.04 243.758   4
   0  -1 -10 1035.59 194.606   2
   0  -1 -11 2638.68 314.135   2
   0   0   2 117573. 1508.08   1
   0   0  -2 118423. 1593.35   5
   0   0  -2 117871. 1507.43   1
   0   0  -2 118311. 1644.53   7
   0   0   2 117704. 1594.22   5
   0   0  -3 2924.19 142.345   5
   0   0   3 3084.92 145.831   5
   0   0  -3 2863.25 159.209   7
   0   0  -4 81551.6 1291.84   5
   0   0   4 82175.2 1295.03   5
   0   0   4 82531.0 1363.67   3
   0   0  -4 80646.3 1375.18   7
   0   0  -5 95.1862 48.7907   5
   0   0   5 81.3417 52.5424   3
   0   0   5 140.967 64.3039   5
   0   0   6 5301.41 272.469   5
   0   0  -6 4984.60 316.440   4
   0   0  -7-7.33597 80.6929   2
   0   0   7-36.7663 71.1007   5
   0   0  -7 81.8788 88.9074   4
   0   0   8 1556.76 179.988   5
   0   0  -8 1448.54 192.887   2
   0   0  -8 1953.89 240.102   4
   0   0   9 4933.43 330.607   5
   0   0  -9 5082.60 402.740   4
   0   0  -9 5069.88 369.779   2
   0   0 -10 1558.07 234.152   2
   0   0 -10 1270.29 234.997   4
   0   0 -11 353.805 149.976   2
   0   1   2 119638. 1620.30   5
   0   1  -2 120731. 1625.13   5
   0   1  -2 119282. 1676.59   7
   0   1   2 117779. 1658.36   3
   0   1  -3 3833.08 190.854   7
   0   1  -3 4205.48 171.681   5
   0   1   3 4167.91 171.723   5
   0   1   3 4104.57 190.727   3
   0   1   4 12775.0 397.416   7
   0   1   4 11148.6 342.359   5
   0   1   4 12169.7 391.567   3
   0   1  -4 12305.9 408.435   7
   0   1  -4 11681.8 346.815   5
   0   1  -5 9233.45 334.669   5
   0   1   5 9096.49 330.475   5
   0   1   5 9082.95 373.072   3
   0   1   6 3561.38 225.562   5
   0   1  -6 3941.67 285.480   4
   0   1  -6 3575.39 238.284   2
   0   1  -7 6837.23 362.779   2
   0   1   7 6697.23 336.284   5
   0   1  -7 6521.32 397.537   4
   0   1  -8-66.0175 86.8639   2
   0   1   8 28.0610 86.1850   5
   0   1  -8 50.1247 95.3017   4
   0   1  -9 1080.16 194.259   4
   0   1   9 1536.19 187.340   5
   0   1  -9 1370.05 204.569   2
   0   1 -10 1267.91 203.611   2
   0   1 -10 1284.25 233.133   4
   0   1 -11 2102.08 281.821   2
   0   2  -2 40199.9 656.800   5
   0   2  -2 40572.4 629.695   2
   0   2   2 38860.2 690.678   3
   0   2   3 422.433 73.8860   3
   0   2   3 450.131 71.3070   5
   0   2   3 390.174 69.6377   7
   0   2  -3 497.824 74.8170   7
   0   2  -3 518.142 68.4442   5
   0   2  -3 477.221 66.4324   2
   0   2   4 4695.12 213.652   5
   0   2  -4 5162.52 225.094   2
   0   2  -4 5169.47 260.937   7
   0   2   4 4921.88 237.034   7
   0   2   4 4721.10 242.955   3
   0   2  -4 4942.26 219.721   5
   0   2   5 7688.23 305.475   5
   0   2  -5 7704.10 310.750   2
   0   2  -5 7385.03 298.523   5
   0   2  -6 265.460 96.7535   4
   0   2  -6 299.830 92.1261   2
   0   2   6 209.613 78.4195   5
   0   2   7 2319.30 200.110   5
   0   2  -7 2145.29 240.285   4
   0   2   8-1.62105 80.3561   5
   0   2  -8-59.8834 122.353   4
   0   2  -8 132.262 99.0160   2
   0   2  -9 1094.30 182.744   2
   0   2  -9 1155.71 221.208   4
   0   2   9 820.272 146.591   5
   0   2 -10 384.351 140.406   4
   0   2 -10 475.460 138.267   2
   0   2 -11 3831.23 354.743   2
   0   3  -1 36020.4 532.008   2
   0   3   1 36953.3 619.003   3
   0   3   2 17865.0 417.010   3
   0   3  -2 17837.0 340.527   2
   0   3  -2 17913.4 384.088   5
   0   3  -3 7380.86 233.024   2
   0   3   3 7779.66 289.355   3
   0   3   3 7628.66 256.478   7
   0   3   3 8007.33 257.627   5
   0   3  -3 7805.81 258.619   5
   0   3   4 15776.5 442.572   7
   0   3  -4 14401.8 392.680   2
   0   3  -4 15109.0 415.633   5
   0   3   4 15147.5 419.812   5
   0   3   4 14714.2 459.418   3
   0   3  -4 14895.4 474.080   7
   0   3   5 7911.54 315.906   5
   0   3  -5 7990.12 315.594   2
   0   3  -5 8051.63 320.295   5
   0   3  -6 12359.0 511.569   4
   0   3   6 12805.6 441.406   5
   0   3  -6 12243.4 434.849   2
   0   3   7 678.613 124.538   5
   0   3  -7 854.952 142.955   2
   0   3  -7 1042.84 175.446   4
   0   3  -8 4609.93 311.620   2
   0   3  -8 4333.70 352.776   4
   0   3   8 4712.90 305.479   5
   0   3  -9 3481.14 340.632   4
   0   3   9 3596.92 283.670   5
   0   3  -9 2979.43 274.388   2
   0   3 -10 3005.66 295.153   2
   0   3 -10 2734.47 325.342   4
   0   4   0 98748.2 1413.13   3
   0   4  -1 18383.9 329.242   2
   0   4   1 18717.7 366.274   6
   0   4   1 19087.8 415.110   3
   0   4   2 10253.1 272.726   7
   0   4   2 10723.5 323.364   3
   0   4  -2 10561.4 242.392   2
   0   4  -3 8311.61 245.228   2
   0   4   3 8514.55 275.188   7
   0   4   3 7664.01 301.518   3
   0   4  -3 8535.75 285.084   5
   0   4   4 16767.2 447.188   5
   0   4  -4 15932.8 410.991   2
   0   4  -4 15861.1 445.227   5
   0   4   4 16437.6 455.355   7
   0   4   4 15853.7 490.780   3
   0   4  -5 6291.32 272.154   2
   0   4   5 6407.91 286.425   5
   0   4  -5 6497.97 289.541   5
   0   4   6 7235.74 357.916   7
   0   4   6 6949.92 325.084   5
   0   4  -6 7559.20 400.073   4
   0   4  -6 7945.53 340.641   2
   0   4  -7 8512.93 459.260   4
   0   4   7 8634.24 390.191   5
   0   4  -7 8928.22 395.797   2
   0   4  -8 909.897 179.209   4
   0   4   8 874.144 143.769   5
   0   4  -8 1259.18 171.888   2
   0   4  -9 5295.53 355.353   2
   0   4  -9 5133.47 419.927   4
   0   4   9 5742.14 361.427   5
   0   4 -10 1680.92 267.246   4
   0   4 -10 1225.37 192.276   2
   0   5   0 29.1586 49.0691   6
   0   5   0 18.3255 40.7040   3
   0   5   1 30889.9 551.946   7
   0   5   1 31058.7 549.492   6
   0   5  -1 31060.3 510.451   2
   0   5   1 31730.1 620.194   3
   0   5   2 4297.32 180.216   6
   0   5  -2 3924.57 142.225   2
   0   5   2 3940.97 165.271   7
   0   5   2 4590.70 212.555   3
   0   5   3 26024.1 556.304   7
   0   5   3 25699.3 627.796   3
   0   5  -3 26992.1 588.437   5
   0   5  -3 26329.4 508.524   2
   0   5  -4 2099.51 139.582   2
   0   5   4 2048.54 179.809   3
   0   5  -4 2364.77 164.216   5
   0   5   4 2086.78 153.977   7
   0   5   5 17541.5 513.861   5
   0   5  -5 17027.4 470.580   2
   0   5   6 1192.42 146.619   5
   0   5  -6 1195.77 133.767   2
   0   5  -6 1263.25 176.019   4
   0   5   6 1147.15 147.757   7
   0   5   7 6724.01 367.588   7
   0   5   7 6009.85 332.946   5
   0   5  -7 6095.23 395.852   4
   0   5  -7 6963.01 341.260   2
   0   5  -8 175.716 90.9214   2
   0   5   8 68.5429 72.2334   5
   0   5  -8 152.407 104.041   4
   0   5   9 2755.33 256.368   5
   0   5  -9 3217.76 335.711   4
   0   5  -9 2885.44 257.961   2
   0   5 -10 925.897 228.094   4
   0   6   0 86256.1 1363.72   3
   0   6   0 89222.5 1289.39   6
   0   6   1 23413.9 535.712   3
   0   6  -1 22448.5 510.691   3
   0   6   1 23103.2 462.520   6
   0   6   1 22125.1 468.508   7
   0   6   2 25784.7 601.356   3
   0   6  -2 24168.6 461.512   2
   0   6   2 25689.8 520.783   7
   0   6   2 25640.7 529.811   6
   0   6   3 24516.6 550.779   7
   0   6   3 25597.9 642.740   3
   0   6  -3 25900.1 503.818   2
   0   6  -4 62985.6 1048.35   2
   0   6   4 65586.0 1134.91   7
   0   6  -4 62948.3 1160.24   5
   0   6   5 602.150 103.804   5
   0   6  -5 848.252 108.199   2
   0   6   6 10621.0 424.191   5
   0   6  -6 11180.2 396.256   2
   0   6   6 10626.2 433.326   7
   0   6  -6 10866.3 498.333   4
   0   6  -7 642.312 145.952   4
   0   6   7 652.467 124.011   5
   0   6  -7 610.778 113.096   2
   0   6   7 583.986 125.842   7
   0   6  -8 3983.38 277.026   2
   0   6  -8 4306.01 360.492   4
   0   6   8 3504.28 271.308   5
   0   6  -9 167.676 97.6110   2
   0   6  -9 205.099 150.963   4
   0   6   9 281.490 106.973   5
   0   6 -10 3561.53 377.497   4
   0   7   0 64.0764 54.0364   3
   0   7   0 35.0815 51.4224   6
   0   7   1 4457.84 187.849   7
   0   7  -1 3943.69 205.601   3
   0   7   1 4031.91 214.516   3
   0   7  -1 4186.78 201.401   4
   0   7   1 4104.61 178.127   6
   0   7   2 4735.07 207.928   6
   0   7   2 4997.42 207.119   7
   0   7   2 4495.35 241.787   3
   0   7  -2 4834.07 174.139   2
   0   7   3 24372.3 549.027   7
   0   7  -3 23069.7 482.908   2
   0   7   3 23992.4 641.070   3
   0   7   4 1702.19 146.814   7
   0   7  -4 1609.25 122.062   2
   0   7  -5 15668.6 441.101   2
   0   7  -5 15612.2 568.398   4
   0   7  -6 634.641 136.686   4
   0   7  -6 542.341 102.753   2
   0   7   6 652.013 121.271   5
   0   7   6 552.598 114.964   7
   0   7   7 1648.03 187.435   7
   0   7   7 1901.77 193.474   5
   0   7  -7 1888.98 232.799   4
   0   7  -7 1649.40 164.778   2
   0   7  -8 29.6791 96.8959   4
   0   7  -8 234.967 94.6457   2
   0   7   8 181.307 89.1323   5
   0   7  -9 328.475 111.443   2
   0   7  -9 7.72638 118.060   4
   0   7   9 327.185 107.888   5
   0   7 -10 1673.12 271.956   4
   0   8   0 171713. 2500.81   3
   0   8   0 171530. 2388.77   6
   0   8   1 30162.3 624.203   7
   0   8   1 29479.7 694.930   3
   0   8   1 30357.9 610.187   6
   0   8  -1 29365.3 644.939   4
   0   8  -1 29718.0 679.901   3
   0   8  -2 4872.62 248.322   4
   0   8   2 4639.92 215.593   6
   0   8   2 4267.01 206.121   7
   0   8  -2 4688.39 180.537   2
   0   8   2 5026.24 266.559   3
   0   8  -3 30385.5 589.637   2
   0   8   3 30245.4 680.074   6
   0   8   3 30655.0 658.112   7
   0   8  -4 13026.9 363.297   2
   0   8  -4 12382.9 472.378   4
   0   8   4 11933.7 400.392   7
   0   8  -5 25737.6 600.190   2
   0   8  -5 25538.9 765.837   4
   0   8  -6 2098.38 168.023   2
   0   8   6 2244.93 197.101   7
   0   8  -6 2109.56 235.044   4
   0   8   6 2141.51 205.096   5
   0   8  -7 7024.25 443.401   4
   0   8   7 7615.18 392.297   7
   0   8   7 6594.19 367.268   5
   0   8  -7 7251.50 339.371   2
   0   8   8 1117.26 164.937   5
   0   8  -8 1280.60 161.730   2
   0   8  -8 1435.17 229.019   4
   0   8   8 1610.64 204.434   7
   0   8   9 2875.50 272.957   5
   0   8  -9 2882.59 332.988   4
   0   9   0 133.239 82.1121   3
   0   9   0 171.718 83.5141   6
   0   9   1 23781.4 636.054   3
   0   9   1 24216.2 548.942   6
   0   9  -1 25040.5 597.485   4
   0   9  -1 23149.1 615.157   3
   0   9   1 23717.8 562.969   7
   0   9   2 8930.90 312.537   6
   0   9   2 8266.46 301.050   7
   0   9  -2 8896.22 351.133   4
   0   9   3 15912.3 465.350   6
   0   9  -3 16814.1 402.261   2
   0   9   3 15564.3 446.442   7
   0   9  -3 15857.9 519.062   4
   0   9  -4 15261.0 407.732   2
   0   9   4 15848.3 477.899   7
   0   9  -4 15366.9 543.536   4
   0   9  -5 3751.32 207.134   2
   0   9  -5 3976.69 297.116   4
   0   9  -6 642.347 153.368   4
   0   9   6 367.081 97.5407   7
   0   9   6 353.159 119.268   5
   0   9  -6 448.683 91.8772   2
   0   9  -7 3978.32 250.133   2
   0   9   7 3715.89 274.677   7
   0   9   7 3774.37 289.534   5
   0   9  -7 4154.30 348.713   4
   0   9   8 3969.46 304.899   5
   0   9  -8 3885.05 366.319   4
   0   9   8 3945.43 307.680   7
   0   9  -8 4221.98 277.726   2
   0   9   9 1935.66 225.426   5
   0   9  -9 1945.52 275.927   4
   0  10   0 27401.8 619.062   6
   0  10   1 20610.7 539.620   7
   0  10   1 20622.2 513.033   6
   0  10  -1 20529.0 552.267   4
   0  10  -2 25894.3 667.003   4
   0  10   2 26720.6 618.148   6
   0  10   2 25344.4 607.825   7
   0  10   3 141.091 54.6778   7
   0  10  -3 60.3696 79.5442   4
   0  10  -3 76.0941 44.1323   2
   0  10   3 141.018 65.1303   6
   0  10  -4 25655.1 569.950   2
   0  10  -4 24923.3 736.237   4
   0  10  -5 349.427 134.501   4
   0  10  -5 182.593 58.2441   2
   0  10   6 12324.7 480.305   7
   0  10  -6 13233.7 586.337   4
   0  10  -6 12192.4 415.023   2
   0  10  -7 430.519 94.8091   2
   0  10  -7 405.912 149.832   4
   0  10   7 620.815 125.990   7
   0  10   7 554.889 133.751   5
   0  10   8 4967.15 345.191   7
   0  10   8 4858.73 348.028   5
   0  10  -8 5243.72 422.856   4
   0  10   9 1196.86 189.796   5
   0  10  -9 1029.18 210.051   4
   0  11   0-1.48613 60.8123   6
   0  11   1 960.824 114.019   6
   0  11  -1 1001.01 128.142   4
   0  11   1 866.290 119.023   7
   0  11  -2 630.488 118.166   4
   0  11   2 605.829 97.1655   7
   0  11   2 615.003 101.923   6
   0  11   3 1855.95 168.903   6
   0  11   3 1837.37 158.226   7
   0  11  -4 2980.10 252.191   4
   0  11  -4 2792.22 168.992   2
   0  11  -5 17356.4 652.315   4
   0  11  -5 17846.9 486.336   2
   0  11  -6 6797.88 429.315   4
   0  11   6 7125.79 361.621   7
   0  11  -6 6720.59 303.845   2
   0  11   7 587.577 141.117   5
   0  11  -7 520.790 155.298   4
   0  11   7 412.154 108.544   7
   0  11  -7 439.269 96.5021   2
   0  11  -8 1757.04 263.458   4
   0  11   8 1470.44 202.178   5
   0  11   8 1468.98 196.385   7
   0  11   9 106.769 90.3734   5
   0  11  -9-83.8088 108.738   4
   0  12   0 23012.8 599.012   6
   0  12  -1 262.805 80.8385   4
   0  12   1 477.467 98.8164   6
   0  12   2 12495.1 423.349   6
   0  12  -2 12436.3 467.857   4
   0  12   3 1171.63 137.116   6
   0  12  -3 1331.23 167.584   4
   0  12  -4 19437.8 493.185   2
   0  12  -4 19502.3 664.015   4
   0  12  -5 4517.50 231.159   2
   0  12  -5 4360.01 328.401   4
   0  12   6 1835.55 187.887   7
   0  12  -6 2002.77 166.369   2
   0  12  -6 2069.83 257.380   4
   0  12   7 4996.39 356.442   5
   0  12  -7 6044.61 433.285   4
   0  12   7 5601.49 344.580   7
   0  12  -8 1815.88 262.447   4
   0  12   8 2091.48 243.008   5
   0  12   9 1446.64 212.537   5
   0  12  -9 1141.58 237.887   4
   0  13   0 2.05736 67.1228   6
   0  13   1 51145.7 1020.82   6
   0  13  -2 558.307 124.062   4
   0  13   2 391.416 93.3522   6
   0  13  -3 1837.55 206.714   4
   0  13   3 1939.12 176.925   6
   0  13  -4 2269.54 237.076   4
   0  13   4 2718.62 218.907   6
   0  13  -5 11683.1 552.287   4
   0  13  -5 12403.4 397.888   2
   0  13   5 12609.5 480.836   7
   0  13  -6 7420.03 315.840   2
   0  13   6 7154.91 373.936   7
   0  13  -6 8051.37 479.864   4
   0  13   7 3974.57 294.525   7
   0  13  -7 3678.98 344.194   4
   0  13  -8 872.372 199.084   4
   0  13   8 647.597 147.036   5
   0  13   9 723.937 170.258   5
   0  14   0 8891.15 379.193   6
   0  14   1 5714.02 301.565   6
   0  14  -1 5433.08 302.838   6
   0  14   2 374.591 92.8381   6
   0  14  -2 450.244 120.347   4
   0  14   3 9351.61 400.063   6
   0  14  -3 8855.83 439.615   4
   0  14  -4 211.234 97.9061   4
   0  14   4 340.995 94.1844   6
   0  14  -5 697.101 163.922   4
   0  14   5 446.717 99.6239   7
   0  14  -6 1466.46 219.336   4
   0  14   6 1608.74 187.615   7
   0  14  -7 333.191 134.895   4
   0  14   8 274.153 119.547   5
   0  14  -8 66.2785 116.546   4
   0  14   9 1079.63 196.933   5
   0  15   0 39.8130 73.7459   6
   0  15  -1 56006.1 1174.34   6
   0  15   1 54798.0 1185.98   7
   0  15   1 55129.8 1132.28   6
   0  15   2 2851.17 227.047   7
   0  15  -2 2350.29 233.665   4
   0  15   2 2918.46 228.756   6
   0  15  -3 961.640 173.474   4
   0  15   3 891.231 131.380   7
   0  15   3 875.454 142.186   6
   0  15   4 2136.26 207.877   6
   0  15   4 1644.49 174.252   7
   0  15  -4 1789.01 219.086   4
   0  15   5 813.518 129.524   7
   0  15  -5 845.124 163.501   4
   0  15   6 2336.05 219.224   7
   0  15  -6 2124.38 269.054   4
   0  15  -7 570.612 174.568   4
   0  15  -8 1310.57 241.458   4
   0  15   8 1184.38 205.032   5
   0  16   0 31226.5 819.650   6
   0  16   1 2166.58 215.949   7
   0  16  -1 1959.13 204.105   6
   0  16   1 1807.64 192.672   6
   0  16   2 31255.8 823.541   6
   0  16  -2 30932.3 891.236   4
   0  16   2 32800.9 848.892   7
   0  16   3 7325.88 372.016   7
   0  16   3 7378.82 377.060   6
   0  16  -3 7785.39 437.142   4
   0  16  -4 2761.58 280.739   4
   0  16   4 3108.13 256.669   6
   0  16   4 3144.60 241.921   7
   0  16   5 8185.82 407.534   7
   0  16  -5 8110.03 493.390   4
   0  16  -6 3882.18 365.100   4
   0  16  -7 1878.10 280.692   4
   0  16   8 271.994 108.812   5
   0  17   0 260.241 98.6475   6
   0  17  -1 5434.27 331.220   6
   0  17   1 6056.57 355.489   7
   0  17   1 5963.61 333.585   6
   0  17   2 2509.86 233.851   7
   0  17   2 2629.82 236.251   6
   0  17  -2 2708.11 250.467   6
   0  17   3 1160.69 161.264   6
   0  17   3 1241.42 164.856   7
   0  17  -3 1368.31 198.740   4
   0  17   4 2140.00 218.104   6
   0  17  -4 1680.25 227.791   4
   0  17   4 2199.67 209.080   7
   0  17  -5 9709.93 552.888   4
   0  17  -6 88.8691 96.6406   4
   0  17  -7 520.078 195.121   4
   0  17   8 1996.03 271.239   5
   0  18   0 5095.29 323.648   6
   0  18  -1 301.714 105.447   6
   0  18   1 450.099 128.183   7
   0  18   1 590.378 125.862   6
   0  18   2 1566.96 191.416   7
   0  18  -2 1974.80 226.699   6
   0  18   2 1871.78 197.821   6
   0  18   3 145.592 80.8701   7
   0  18  -3 126.923 117.741   4
   0  18   3 87.5293 98.9260   6
   0  18  -4 3002.46 302.889   4
   0  18   4 2860.34 245.334   7
   0  18   4 3097.46 266.680   6
   0  18  -5 3022.73 318.065   4
   0  18  -6 4693.19 412.977   4
   0  18  -7 2793.87 344.270   4
   0  18   8 2005.44 278.511   5
   0  19   0-5.34688 76.4408   6
   0  19   1 5267.11 357.878   7
   0  19  -1 5290.53 348.958   6
   0  19   1 6200.40 363.691   6
   0  19   2 33.0529 82.8682   7
   0  19  -2 78.0746 97.5042   6
   0  19   2 15.6923 78.5974   6
   0  19   3 1805.60 209.526   7
   0  19   3 1617.90 197.167   6
   0  19  -4 696.883 164.066   4
   0  19   4 388.487 108.746   6
   0  19  -5 476.716 152.577   4
   0  19  -6 1419.00 260.538   4
   0  20   0 557.627 133.745   6
   0  20   0 904.036 175.169   7
   0  20   1 1901.90 212.484   6
   0  20   1 2068.93 234.450   7
   0  20  -1 2339.70 248.333   6
   0  20  -2 376.767 113.862   6
   0  20   2 282.008 109.825   7
   0  20   2 468.961 132.899   6
   0  20  -3 1242.31 202.319   6
   0  20   3 1462.79 186.704   6
   0  20   3 1305.11 184.127   7
   0  20   4 847.254 157.777   6
   0  20  -4 1022.55 185.734   4
   0  20  -5 282.639 146.457   4
   0  20  -6 593.815 182.804   4
   0  21   0 49.2055 84.4258   6
   0  21   0-161.242 125.181   7
   0  21  -1 2808.81 268.324   6
   0  21   1 2904.32 281.159   7
   0  21   1 2873.76 270.262   6
   0  21   2 1998.75 233.268   7
   0  21   2 2352.50 246.703   6
   0  21  -2 2000.67 246.959   6
   0  21   3 1610.05 207.051   6
   0  21  -3 1970.62 246.418   6
   0  21  -4 1248.45 228.077   4
   0  21  -5 2054.05 289.613   4
   0  22   0 2302.37 269.334   7
   0  22   0 2400.01 256.355   6
   0  22   1 1404.87 206.695   6
   0  22   1 1624.56 226.494   7
   0  22  -1 1452.41 212.094   6
   0  22   2 4751.24 355.809   6
   0  22  -2 4140.32 344.594   6
   0  22  -3 115.204 113.153   6
   0  22  -4 12019.5 636.413   6
   0  22  -5-62.0238 113.985   4
   0  23   0-61.1378 104.083   6
   0  23   0 176.179 104.826   7
   0  23  -1 10442.2 548.697   6
   0  23   1 9898.19 520.556   6
   0  23  -2 535.422 145.184   6
   0  23  -3 3674.20 347.701   6
   0  23  -4 587.245 176.386   6
   0  24   0 528.822 155.702   7
   0  24  -1 248.482 119.120   6
   0  24  -1 87.5591 89.6460   7
   0  24  -2 1539.93 228.315   6
   0  24  -3 4213.92 378.947   6
   0  24  -4 543.104 175.236   6
   0  25  -1 421.584 144.016   7
  -1 -23   3 1589.25 273.801   3
   1 -23  -2 60.2625 128.707   3
  -1 -23   2 243.186 138.748   3
   1 -23  -1 1190.61 253.867   3
  -1 -23   1 1270.17 254.021   3
   1 -23   0 286.761 163.046   3
  -1 -23   0 240.702 160.249   3
  -1 -23  -1 1417.99 260.184   3
   1 -23   1 1699.50 304.043   3
   1 -23   2 5796.95 492.886   3
  -1 -23  -2 4933.36 464.149   3
   1 -23   3 915.756 229.523   3
  -1 -22   4 698.466 197.665   3
   1 -22  -4 482.348 167.066   3
  -1 -22   3 3067.65 363.405   3
   1 -22  -3 3677.14 393.901   3
   1 -22  -3 3195.05 323.166   1
  -1 -22   2 70.6485 133.516   3
   1 -22  -2 103.169 135.950   3
  -1 -22   1 3871.35 390.881   3
   1 -22  -1 3438.90 375.799   3
  -1 -22   0 3760.11 393.772   3
   1 -22   0 3396.53 371.756   3
  -1 -22  -1 490.588 167.946   3
   1 -22   1 565.097 170.067   3
  -1 -22  -2 661.759 195.849   3
   1 -22   2 151.911 121.674   3
  -1 -22  -3 310.443 141.764   3
   1 -22   3 100.071 129.122   3
   1 -22   4 3981.60 402.024   3
   1 -22   5 72.1561 103.693   3
   1 -21  -5 986.146 215.171   3
  -1 -21   5 1247.70 244.325   3
   1 -21  -4 4460.18 360.455   1
  -1 -21   4 4244.64 419.105   3
   1 -21  -4 4706.93 440.574   3
   1 -21  -3 1839.15 279.900   3
   1 -21  -3 1897.26 246.500   1
  -1 -21   3 2673.35 338.626   3
  -1 -21   2 3920.19 394.747   3
   1 -21  -2 3987.72 394.183   3
   1 -21  -2 3531.38 336.828   1
  -1 -21   1 196.179 121.459   3
   1 -21  -1 169.862 121.170   3
   1 -21  -1-114.296 127.414   1
  -1 -21   0 4449.12 411.744   3
   1 -21   0 4266.61 397.594   3
  -1 -21   0 4099.53 371.447   1
   1 -21   1 2207.50 292.838   3
  -1 -21  -1 2754.17 343.665   3
  -1 -21  -2 3388.26 363.948   3
  -1 -21  -2 3665.69 340.590   1
   1 -21   2 3916.86 385.203   3
  -1 -21  -3 179.574 111.921   1
   1 -21   3 344.809 141.883   3
  -1 -21  -3 224.895 129.219   3
  -1 -21  -4 3592.23 392.906   3
   1 -21   4 4650.57 420.221   3
   1 -21   5 1360.94 250.020   3
   1 -21   6 1581.31 268.431   3
  -1 -20   6 948.110 251.208   3
  -1 -20   5 168.355 127.846   3
   1 -20  -5 78.8979 135.855   3
   1 -20  -4 105.274 100.902   1
   1 -20  -4 194.217 119.703   3
  -1 -20   4-12.0141 100.399   3
   1 -20  -3 11467.4 647.662   3
   1 -20  -3 10511.1 551.241   1
  -1 -20   3 11785.4 649.876   3
  -1 -20   2 991.581 205.654   1
   1 -20  -2 1113.96 233.415   3
  -1 -20   2 1273.97 229.736   3
   1 -20  -2 844.567 173.283   1
  -1 -20   1 9814.97 565.154   1
   1 -20  -1 10032.6 559.333   1
   1 -20  -1 10801.5 615.947   3
  -1 -20   0 991.315 199.299   3
  -1 -20   0 1342.76 227.242   1
   1 -20   0 1303.31 222.803   3
   1 -20   0 1067.37 198.903   1
  -1 -20  -1 11491.7 588.904   1
   1 -20   1 11003.0 606.528   1
  -1 -20  -1 11971.2 654.109   3
   1 -20   1 11763.5 634.718   3
  -1 -20  -2 578.566 171.462   3
   1 -20   2 785.137 176.895   3
  -1 -20  -2 605.049 175.016   1
  -1 -20  -3 4452.46 414.937   3
   1 -20   3 3977.84 376.826   3
  -1 -20  -3 4521.71 354.507   1
   1 -20   4 146.590 131.317   3
  -1 -20  -4 8.46993 99.8758   3
  -1 -20  -5 519.641 179.083   3
   1 -20   5 898.133 200.425   3
   1 -20   6 241.701 145.807   3
  -1 -19   7 648.886 172.422   3
  -1 -19   6 1432.38 248.709   3
  -1 -19   5 177.256 128.518   3
   1 -19  -5 514.901 172.109   3
   1 -19  -4 1440.68 239.040   3
   1 -19  -4 1193.38 184.514   1
  -1 -19   4 1714.27 255.416   3
  -1 -19   4 1096.02 215.702   1
   1 -19  -3 1646.48 215.755   1
  -1 -19   3 2104.10 274.750   1
  -1 -19   3 2108.08 278.713   3
   1 -19  -3 2383.03 298.335   3
  -1 -19   2 3324.75 330.618   1
  -1 -19   2 3814.37 357.802   3
   1 -19  -2 3425.82 311.423   1
   1 -19  -2 3676.99 362.389   3
   1 -19  -1 2541.35 273.365   1
  -1 -19   1 3156.44 333.130   3
   1 -19  -1 2630.43 307.167   3
  -1 -19   1 2435.89 275.733   1
  -1 -19   0 6576.00 438.739   1
  -1 -19   0 6096.73 450.522   3
   1 -19   0 6021.35 449.143   3
   1 -19   0 6121.04 428.192   1
   1 -19   1 5591.81 436.563   3
   1 -19   1 4391.22 371.841   1
  -1 -19  -1 5662.68 400.993   1
  -1 -19  -1 5157.38 418.491   3
   1 -19   2 3040.36 316.086   1
   1 -19   2 3879.99 354.957   3
  -1 -19  -2 3531.77 315.308   1
  -1 -19  -2 3689.77 360.353   3
   1 -19   3 983.619 189.336   1
  -1 -19  -3 1609.52 218.227   1
   1 -19   3 1588.26 243.495   3
  -1 -19  -3 1404.74 239.473   3
  -1 -19  -4 6947.83 418.536   1
   1 -19   4 7329.06 492.429   3
  -1 -19  -4 7389.95 519.703   3
   1 -19   5 264.937 135.441   3
  -1 -19  -5 283.710 158.575   3
  -1 -19  -6 6517.88 525.859   3
   1 -19   6 6950.59 500.848   3
   1 -19   7 1524.79 246.527   3
  -1 -18   7 846.643 202.283   3
   1 -18  -7 403.369 152.986   3
   1 -18  -6 2213.68 301.355   3
  -1 -18   6 1788.94 272.518   3
  -1 -18   5 466.403 135.406   3
   1 -18  -5 579.100 175.084   3
  -1 -18   5 434.946 150.052   1
  -1 -18   4 139.198 112.659   1
   1 -18  -4-86.4191 97.0586   1
  -1 -18   4-179.346 140.619   3
   1 -18  -4-87.2277 121.646   3
  -1 -18   3 4386.90 372.647   1
  -1 -18   3 4384.46 378.987   3
   1 -18  -3 3618.30 294.762   1
   1 -18  -3 3622.40 353.800   3
   1 -18  -2 18.4654 100.650   1
  -1 -18   2 20.5202 109.644   1
  -1 -18   2 66.4955 117.295   3
   1 -18  -2 185.778 133.562   3
  -1 -18   1 1223.29 199.346   1
  -1 -18   1 998.080 193.730   3
   1 -18  -1 1330.85 193.512   1
   1 -18  -1 1086.18 195.763   3
  -1 -18   0 383.268 151.364   3
  -1 -18   0 355.197 140.169   1
   1 -18   0 330.310 134.073   1
   1 -18   0 375.888 124.724   3
   1 -18   1 4654.76 368.722   1
   1 -18   1 4585.06 370.583   3
  -1 -18  -1 4192.27 333.208   1
  -1 -18  -1 4886.13 389.885   3
   1 -18   2 512.006 150.504   3
  -1 -18  -2 430.206 128.433   3
   1 -18   2 706.098 167.063   1
  -1 -18  -2 582.170 151.710   1
   1 -18   3 1354.04 215.532   1
  -1 -18  -3 1833.68 227.123   1
   1 -18   3 2005.31 253.799   3
  -1 -18  -3 1294.95 227.769   3
   1 -18   4 506.975 159.481   3
   1 -18   4 900.333 198.190   1
  -1 -18  -4 546.969 175.191   3
  -1 -18  -4 762.553 151.934   1
   1 -18   5 751.926 185.651   3
  -1 -18  -5 657.347 187.527   3
  -1 -18  -6 1728.32 273.778   3
   1 -18   6 1340.28 222.532   3
   1 -18   7 2166.11 287.173   3
  -1 -18  -7 1722.07 296.118   3
  -1 -17   8 409.463 165.264   3
  -1 -17   7 3996.89 392.957   3
   1 -17  -7 4007.16 400.763   3
   1 -17  -6 1290.35 222.320   3
  -1 -17   6 943.070 176.294   1
  -1 -17   5 2109.66 263.956   1
   1 -17  -5 1986.33 204.832   1
   1 -17  -5 2206.37 285.058   3
  -1 -17   5 1909.12 258.807   3
   1 -17  -4 933.760 201.715   3
  -1 -17   4 1171.40 204.498   3
  -1 -17   4 947.806 183.126   1
   1 -17  -4 798.866 127.758   1
  -1 -17   3 2479.81 284.668   3
  -1 -17   3 2178.77 267.569   1
   1 -17  -3 2208.09 268.068   3
   1 -17  -3 1529.43 197.454   1
  -1 -17   2 5328.03 397.843   3
   1 -17  -2 4758.44 379.835   3
   1 -17  -2 4851.83 345.317   1
  -1 -17   2 5358.75 388.340   1
   1 -17  -1 1188.83 185.080   1
   1 -17  -1 1179.37 195.365   3
  -1 -17   1 1794.31 239.409   1
  -1 -17   1 1168.23 199.241   3
  -1 -17   0 9403.48 487.997   1
   1 -17   0 8905.70 483.929   1
  -1 -17   0 8743.54 506.480   3
   1 -17   0 8185.65 485.085   3
   1 -17   1 1414.97 211.706   1
   1 -17   1 991.890 194.631   3
  -1 -17  -1 1692.14 220.937   1
  -1 -17  -1 998.612 195.363   3
   1 -17   2 3177.34 300.779   1
  -1 -17  -2 3405.70 323.920   3
   1 -17   2 3575.47 322.975   3
  -1 -17  -2 3619.35 295.026   1
  -1 -17  -3 2934.09 316.600   3
   1 -17   3 2965.83 301.647   1
  -1 -17  -3 3265.56 278.187   1
   1 -17   3 3198.46 309.363   3
   1 -17   4-79.7481 127.022   3
  -1 -17  -4 78.0620 102.770   3
   1 -17   4 228.437 110.531   1
   1 -17   5 8587.12 530.804   1
   1 -17   5 8982.45 525.268   3
  -1 -17  -5 8876.60 552.451   3
  -1 -17  -6 531.216 180.588   3
   1 -17   6 139.296 113.997   3
   1 -17   7 4241.13 382.895   3
  -1 -17  -7 3724.65 393.089   3
   1 -16  -8 723.721 193.134   3
  -1 -16   8 804.274 207.043   3
  -1 -16   7 848.244 201.218   3
  -1 -16   7 946.363 186.990   1
   1 -16  -7 933.347 216.377   3
  -1 -16   6 3887.98 367.388   3
   1 -16  -6 4195.66 390.518   3
  -1 -16   6 3546.13 336.170   1
   1 -16  -5-68.0471 104.910   3
  -1 -16   5 12.4628 114.462   1
  -1 -16   5-63.5878 106.910   3
   1 -16  -5 42.2057 63.2837   1
   1 -16  -4 4253.38 361.115   3
   1 -16  -4 3827.83 278.040   1
  -1 -16   4 4350.52 358.112   3
  -1 -16   4 4309.78 353.038   1
  -1 -16   3 595.534 170.684   1
  -1 -16   3 542.963 181.035   3
   1 -16  -3 369.864 155.099   3
   1 -16  -3 569.569 126.737   1
   1 -16  -2 6699.40 431.219   3
  -1 -16   2 5752.10 399.243   1
   1 -16  -2 5835.85 361.010   1
  -1 -16   2 5850.71 404.942   3
  -1 -16   1 2963.52 288.561   3
   1 -16  -1 2943.65 283.492   3
   1 -16  -1 2339.66 241.546   1
  -1 -16   1 3041.94 285.457   1
   1 -16   0 619.712 143.215   1
   1 -16   0 708.604 167.641   3
  -1 -16   0 696.656 172.783   3
  -1 -16  -1 604.022 155.508   3
   1 -16   1 164.617 113.221   3
   1 -16   1 399.060 132.260   1
   1 -16   2 402.248 132.043   3
   1 -16   2 212.757 111.961   1
  -1 -16  -2 310.381 153.909   3
   1 -16   3 14380.3 623.304   3
  -1 -16  -3 13513.2 546.051   1
  -1 -16  -3 12915.2 628.825   3
   1 -16   3 13665.3 622.826   1
  -1 -16  -4 1366.14 180.695   1
   1 -16   4 1129.50 189.983   3
  -1 -16  -4 731.207 166.930   3
   1 -16   4 1284.53 214.029   1
   1 -16   5 2351.99 270.664   1
   1 -16   5 2900.96 294.158   3
  -1 -16  -5 2979.92 327.811   3
   1 -16   6 486.896 157.287   1
  -1 -16  -6 528.508 172.051   3
   1 -16   6 715.111 172.323   3
   1 -16   7 21.7667 88.5692   3
  -1 -16  -7 194.060 134.176   3
  -1 -16  -8 571.959 187.364   3
  -1 -15   9 116.282 104.434   3
   1 -15  -8 2149.51 294.274   3
  -1 -15   8 2294.87 272.773   1
  -1 -15   8 1989.51 277.683   3
  -1 -15   7 2360.67 291.118   3
   1 -15  -7 2297.46 302.167   3
  -1 -15   7 2065.78 250.743   1
  -1 -15   6 3847.70 338.609   1
   1 -15  -6 3979.61 365.235   3
  -1 -15   6 4299.32 374.194   3
  -1 -15   5 2357.19 267.551   3
   1 -15  -5 2207.43 269.314   3
   1 -15  -5 1986.28 184.519   1
  -1 -15   5 2321.89 256.645   1
  -1 -15   4 7272.53 446.066   1
   1 -15  -4 7157.59 459.046   3
  -1 -15   4 7919.96 469.946   3
   1 -15  -4 7096.90 363.417   1
  -1 -15   3 9798.90 512.344   3
   1 -15  -3 10596.6 535.202   3
  -1 -15   3 9216.70 492.225   1
   1 -15  -3 9641.16 435.478   1
  -1 -15   2 38716.8 1058.28   3
   1 -15  -2 39699.9 1074.83   3
  -1 -15   2 37816.0 1024.69   1
   1 -15  -2 35800.1 944.811   1
   1 -15  -1 6757.85 416.268   3
   1 -15  -1 5619.25 359.596   1
  -1 -15   1 6809.81 420.838   3
   1 -15   0 34821.6 996.928   3
   1 -15   0 34294.8 951.600   1
  -1 -15   0 36642.4 1018.10   3
   1 -15   1 1692.97 217.389   3
   1 -15   1 1775.24 204.678   1
   1 -15   1 1565.46 138.158   2
  -1 -15  -1 1592.69 212.137   3
   1 -15   2 17823.7 670.527   3
  -1 -15  -2 18034.6 702.744   3
   1 -15   2 18075.4 678.146   1
  -1 -15  -3 9579.71 523.765   3
   1 -15   3 9348.96 494.598   1
   1 -15   3 10387.8 506.219   3
   1 -15   4 11039.8 530.275   3
   1 -15   4 11457.5 556.971   1
  -1 -15  -4 10138.5 441.335   1
  -1 -15  -4 11395.0 574.306   3
   1 -15   5 3812.43 323.005   3
  -1 -15  -5 4291.65 362.975   3
   1 -15   5 3950.32 335.352   1
  -1 -15  -5 4128.41 265.910   1
   1 -15   6 1771.27 233.050   3
   1 -15   6 1545.25 222.956   1
  -1 -15  -6 1707.04 247.328   3
   1 -15   7 1741.51 242.493   3
  -1 -15  -7 1753.38 257.874   3
   1 -15   7 1680.31 241.293   1
  -1 -15  -8 307.781 158.821   3
  -1 -14   9 494.912 166.927   3
  -1 -14   8 772.776 178.093   3
   1 -14  -8 587.492 156.299   3
  -1 -14   8 431.612 140.922   1
  -1 -14   7 10909.0 592.371   3
  -1 -14   7 10277.1 539.265   1
   1 -14  -7 11124.4 620.065   3
  -1 -14   6 1392.95 213.533   1
  -1 -14   6 1845.58 249.187   3
   1 -14  -6 1481.14 233.241   3
  -1 -14   5 1913.70 234.910   1
   1 -14  -5 1801.83 238.991   3
  -1 -14   5 2112.29 254.965   3
   1 -14  -5 1888.87 174.822   1
   1 -14  -4 2931.20 289.040   3
  -1 -14   4 2412.56 259.512   1
   1 -14  -4 2696.98 214.606   1
  -1 -14   4 2880.76 283.777   3
   1 -14  -3 40061.8 954.192   1
   1 -14  -3 41933.7 1112.60   3
  -1 -14   3 42500.0 1099.22   3
  -1 -14   3 41459.6 1069.54   1
  -1 -14   2 5607.08 368.159   3
   1 -14  -2 5874.21 335.839   1
   1 -14  -2 6559.51 395.280   3
   1 -14  -1 89977.9 1749.37   3
  -1 -14   1 88810.6 1766.56   3
   1 -14  -1 89445.4 1684.96   1
   1 -14   0 15693.8 610.722   3
   1 -14   0 15476.0 583.307   1
  -1 -14   0 16720.1 631.888   3
   1 -14   1 648.874 137.040   3
   1 -14   1 527.974 131.464   1
   1 -14   1 751.358 95.4527   2
  -1 -14  -1 571.459 152.401   3
   1 -14   2 184.512 48.8993   2
   1 -14   2-1.16295 111.116   1
  -1 -14  -2 273.426 119.947   3
   1 -14   2 156.127 84.3522   3
   1 -14   3 10619.2 501.814   3
   1 -14   3 11263.6 522.644   1
  -1 -14  -3 11651.4 551.912   3
   1 -14   4 4718.85 348.683   1
  -1 -14  -4 4138.60 340.060   3
   1 -14   4 4894.37 343.716   3
  -1 -14  -5 844.552 180.607   3
  -1 -14  -5 1120.86 142.842   1
   1 -14   5 1105.11 198.540   1
   1 -14   5 901.899 165.623   3
  -1 -14  -6 251.124 148.317   3
   1 -14   6 276.105 118.047   3
   1 -14   6 341.069 134.563   1
   1 -14   7 2849.38 293.312   3
  -1 -14  -7 3367.34 345.054   3
   1 -14   7 2596.48 289.011   1
  -1 -14  -8 662.247 194.731   3
   1 -14   8 593.075 151.261   1
   1 -14   8 605.097 161.329   3
  -1 -13  10 315.885 128.966   3
   1 -13  -9 142.383 88.5144   4
  -1 -13   9-12.7557 105.084   3
  -1 -13   8 35.3372 95.3456   1
  -1 -13   8 101.496 104.571   3
   1 -13  -7 504.276 168.081   3
  -1 -13   7 393.294 120.396   1
  -1 -13   7 525.965 145.458   3
  -1 -13   6 3338.83 293.129   1
  -1 -13   6 3678.98 324.704   3
   1 -13  -6 3559.25 333.108   3
   1 -13  -5 429.627 140.707   3
  -1 -13   5 112.811 102.010   1
  -1 -13   5 302.035 127.322   3
   1 -13  -5 267.812 82.8546   1
  -1 -13   4 6144.44 378.880   1
  -1 -13   4 6632.18 402.269   3
   1 -13  -4 6987.09 418.019   3
   1 -13  -4 6727.26 315.980   1
   1 -13  -3 3381.67 278.880   3
   1 -13  -3 3219.77 232.252   1
  -1 -13   3 3458.06 285.952   1
  -1 -13   3 3692.45 289.956   3
   1 -13  -3 3231.02 202.635   6
   1 -13  -2 9022.89 396.740   1
   1 -13  -2 8752.42 441.737   3
   1 -13  -2 8360.80 341.385   4
  -1 -13   2 8434.25 434.189   3
   1 -13  -1 2106.51 169.955   4
   1 -13  -1 2183.27 233.958   3
   1 -13  -1 2364.80 219.043   1
   1 -13   0 19451.9 633.666   1
   1 -13   0 19450.8 652.142   3
  -1 -13   0 18645.4 656.534   3
  -1 -13  -1 20334.7 685.182   3
   1 -13   1 18796.0 475.381   2
   1 -13   1 19711.2 652.987   3
   1 -13   1 21080.6 674.639   1
  -1 -13  -2 9265.63 466.231   3
   1 -13   2 10324.3 459.153   3
   1 -13   2 9341.60 287.637   2
   1 -13   2 9341.11 451.958   1
   1 -13   3 2301.36 230.828   1
   1 -13   3 2260.92 122.891   2
   1 -13   3 2118.03 213.584   3
  -1 -13  -3 2446.32 250.978   3
   1 -13   4 20721.3 698.004   3
  -1 -13  -4 20704.0 745.866   3
   1 -13   4 20652.1 718.795   1
   1 -13   5 6367.22 388.264   3
  -1 -13  -5 6225.19 414.674   3
  -1 -13  -5 6420.19 304.496   1
   1 -13   5 6003.76 385.959   1
   1 -13   6 1622.81 205.245   3
  -1 -13  -6 1659.39 229.507   3
   1 -13   6 1750.54 226.222   1
   1 -13   7 1290.97 203.210   1
  -1 -13  -7 1347.26 228.404   3
   1 -13   7 1604.31 221.672   3
   1 -13   8 2511.94 280.296   3
   1 -13   8 1996.58 248.402   1
   1 -12  -9 839.382 178.821   4
  -1 -12   8 2506.34 259.236   1
  -1 -12   7 89.4135 92.0611   1
   1 -12  -7 202.905 126.639   3
  -1 -12   6 8572.17 483.037   3
  -1 -12   6 8123.96 443.224   1
   1 -12  -6 8220.23 488.133   3
  -1 -12   5 149.884 99.4720   3
   1 -12  -5 307.923 73.7606   1
  -1 -12   5 237.751 107.062   1
   1 -12  -5 343.886 133.082   3
  -1 -12   4 269.404 125.076   1
   1 -12  -4 106.005 103.544   3
  -1 -12   4-30.8928 52.3071   2
   1 -12  -4-54.6483 76.2237   1
  -1 -12   4 100.706 107.315   3
  -1 -12   3 3061.91 254.796   1
   1 -12  -3 3160.47 264.293   3
   1 -12  -3 2758.75 202.686   1
  -1 -12   3 2938.94 254.031   3
   1 -12  -3 3200.29 192.905   6
  -1 -12   3 3105.90 200.131   2
   1 -12  -2 861.261 104.593   4
   1 -12  -2 808.416 125.457   1
  -1 -12   2 708.991 100.862   2
   1 -12  -1 13684.5 489.477   1
   1 -12  -1 14085.2 437.414   4
   1 -12   0 7501.67 314.701   4
   1 -12   0 8013.04 387.068   3
   1 -12   0 7543.46 368.904   1
   1 -12   1 8263.95 397.211   3
   1 -12   1 8707.96 289.653   2
   1 -12   1 9391.71 420.464   1
  -1 -12  -1 8931.29 427.980   3
   1 -12   2 4054.35 274.709   3
   1 -12   2 4559.72 299.963   1
   1 -12   2 4354.71 176.811   2
  -1 -12  -2 4613.71 313.720   3
   1 -12   3 9.16912 25.5788   2
  -1 -12  -3-126.845 83.9689   3
   1 -12   3-70.4532 103.165   1
   1 -12   3 3.54543 82.0042   3
  -1 -12  -4 18997.5 688.977   3
   1 -12   4 18905.3 640.945   3
   1 -12   4 17987.0 653.368   1
   1 -12   5 240.999 110.479   1
  -1 -12  -5 357.130 138.253   3
   1 -12   5 194.651 106.489   3
   1 -12   6 4895.07 347.876   1
  -1 -12  -6 5577.99 400.330   3
   1 -12   6 5494.12 362.942   3
  -1 -12  -7 1945.26 253.447   3
   1 -12   7 1961.32 235.504   1
   1 -12   7 1832.83 228.917   3
   1 -12   8 1518.29 221.853   3
   1 -12   8 2025.79 243.397   1
  -1 -12  -9 71.2963 118.458   4
   1 -11 -10 1247.09 218.831   4
   1 -11  -9 1789.61 241.456   4
  -1 -11   8 714.812 151.503   1
   1 -11  -8 565.165 139.109   4
  -1 -11   7 6314.82 380.341   1
   1 -11  -7 6742.99 445.770   3
   1 -11  -6 1532.05 225.360   3
  -1 -11   6 1697.97 200.365   1
   1 -11  -6 1233.09 97.3009   1
  -1 -11   5 8685.00 450.372   3
   1 -11  -5 8391.18 300.350   1
   1 -11  -5 8870.70 471.682   3
  -1 -11   5 8604.52 422.497   1
   1 -11  -4 1079.44 112.078   1
   1 -11  -4 1416.49 135.125   6
  -1 -11   4 1176.92 175.013   3
   1 -11  -4 1245.01 171.397   3
  -1 -11   4 1491.78 181.466   1
  -1 -11   4 1145.45 122.770   2
  -1 -11   3 16976.2 588.677   3
  -1 -11   3 16627.6 474.133   2
   1 -11  -3 16590.3 490.156   1
   1 -11  -3 15623.5 443.451   6
  -1 -11   2 14679.0 444.939   2
   1 -11  -2 15326.2 484.144   1
   1 -11  -2 14517.1 429.215   4
  -1 -11   1 10946.7 386.349   2
   1 -11  -1 11080.1 365.459   4
   1 -11  -1 11403.9 424.286   1
   1 -11   0 1752.70 142.763   4
   1 -11   0 1671.72 169.829   1
   1 -11   1 8896.47 348.699   4
   1 -11   1 8288.76 381.096   1
   1 -11   1 8684.37 270.449   2
   1 -11   2 8577.03 393.488   1
  -1 -11  -2 8523.99 405.246   3
   1 -11   2 7974.19 233.134   2
   1 -11   3 1747.38 188.086   3
   1 -11   3 1636.96 185.242   1
   1 -11   3 1745.19 98.6543   2
  -1 -11  -3 1448.95 177.507   3
   1 -11   4 68.5160 77.3891   3
  -1 -11  -4-35.6058 81.5869   3
   1 -11   5 10487.3 480.088   1
  -1 -11  -5 9791.23 379.572   7
  -1 -11  -5 10485.5 512.099   3
   1 -11   5 10489.5 471.516   3
  -1 -11  -6 1172.84 186.778   3
   1 -11   6 1494.05 193.639   3
   1 -11   6 1165.95 176.994   1
  -1 -11  -7 7691.89 475.965   3
   1 -11   7 7179.57 426.125   3
   1 -11   7 6777.32 409.783   1
   1 -11   8 3400.80 311.126   3
   1 -11   8 2808.11 274.121   1
  -1 -11  -9 4361.33 407.636   4
   1 -10 -10 1625.21 241.860   4
   1 -10  -9 1131.59 197.787   4
   1 -10  -8 387.372 127.032   4
  -1 -10   8 522.413 133.503   1
   1 -10  -7 10606.8 552.262   3
  -1 -10   7 9679.69 452.483   1
  -1 -10   6 1029.30 154.966   1
   1 -10  -6 1153.59 84.4427   1
   1 -10  -5 225.055 58.8348   1
  -1 -10   5 401.997 125.945   1
   1 -10  -5 181.899 91.2601   3
   1 -10  -4-67.3510 64.6635   1
   1 -10  -4 14.4058 93.2497   3
  -1 -10   4 130.244 96.0395   3
   1 -10  -4-32.3646 54.7796   6
  -1 -10   4 50.1339 48.0682   2
  -1 -10   4 76.1698 83.8069   1
  -1 -10   3 8282.11 308.335   2
   1 -10  -3 7498.28 279.195   6
   1 -10  -3 7597.65 301.492   1
   1 -10  -2 588.472 99.4490   1
  -1 -10   2 583.158 86.0501   2
  -1 -10   1 494.271 90.7592   2
   1 -10  -1 424.436 76.5812   4
   1 -10  -1 285.544 88.8777   1
  -1 -10   0 4155.38 238.417   4
   1 -10   0 3889.94 239.653   1
   1 -10   0 3692.91 196.105   4
  -1 -10   0 3613.46 215.032   2
  -1 -10  -1 1552.82 143.877   6
   1 -10   1 1516.56 100.020   2
   1 -10   1 1527.41 139.400   4
   1 -10   1 1489.22 161.588   1
   1 -10   2 254.602 40.5916   2
  -1 -10  -2 261.153 96.9864   3
   1 -10   3 12542.5 484.007   1
   1 -10   3 13579.0 296.242   2
  -1 -10  -3 13152.8 517.543   3
  -1 -10  -4 2495.84 230.616   3
   1 -10   4 2537.22 233.705   1
  -1 -10  -4 2525.64 171.763   7
   1 -10   4 2412.76 212.641   3
  -1 -10  -5 10300.2 388.463   7
  -1 -10  -5 10815.1 501.659   3
   1 -10   5 10886.6 461.309   3
   1 -10   5 10827.8 473.380   1
   1 -10   6 607.173 128.657   1
  -1 -10  -6 262.821 113.985   3
   1 -10   6 511.636 124.657   3
   1 -10   7 105.172 85.5825   1
   1 -10   7 67.1762 93.7116   3
  -1 -10  -7 104.451 115.879   3
   1 -10   8 948.571 165.013   1
  -1 -10  -9 1015.31 206.132   4
   1  -9 -11 302.779 134.700   4
   1  -9 -10 1472.62 239.927   4
   1  -9  -9 443.849 150.768   4
  -1  -9   8 2681.61 235.476   1
   1  -9  -8 2797.29 267.065   4
  -1  -9   7 3279.70 251.634   1
   1  -9  -6 22816.9 770.049   3
  -1  -9   6 22136.1 667.396   1
   1  -9  -5 7665.64 243.612   1
  -1  -9   5 7387.78 313.050   2
  -1  -9   5 7917.42 369.414   1
   1  -9  -5 7748.81 420.058   3
   1  -9  -4 17738.5 437.105   1
   1  -9  -4 17293.4 484.336   6
  -1  -9   4 18359.4 562.471   1
  -1  -9   4 17506.3 483.162   2
   1  -9  -3 13422.1 450.416   7
   1  -9  -3 13720.2 397.044   1
   1  -9  -3 13925.8 384.040   6
   1  -9  -2 49392.8 927.174   1
  -1  -9   2 49587.9 906.607   2
   1  -9  -2 47872.2 834.919   6
  -1  -9   1 1549.85 134.066   2
   1  -9  -1 1650.03 151.698   1
  -1  -9   1 1350.96 139.673   4
   1  -9  -1 1645.53 121.122   4
   1  -9   0 12125.8 355.139   4
   1  -9   0 12246.5 414.179   1
  -1  -9   0 11893.6 385.820   2
  -1  -9   0 12338.9 405.446   4
   1  -9   1 1734.25 162.685   3
  -1  -9  -1 1792.76 150.391   6
   1  -9   1 1604.57 162.288   1
   1  -9   1 2006.75 151.093   4
   1  -9   1 1634.44 96.2858   2
  -1  -9  -2 46714.7 951.339   6
   1  -9   2 48383.9 1003.56   1
   1  -9   2 48166.7 965.597   4
  -1  -9  -2 48679.6 1026.34   3
   1  -9   2 47305.8 722.265   2
   1  -9   3 12697.2 465.519   1
  -1  -9  -3 12624.2 363.175   7
  -1  -9  -3 13917.4 498.193   3
   1  -9   3 12637.4 280.016   2
  -1  -9  -4 5434.76 246.824   7
  -1  -9  -4 5608.60 325.307   3
   1  -9   4 5802.65 318.713   1
   1  -9   5 12497.0 481.870   3
   1  -9   5 12763.9 497.856   1
  -1  -9  -5 11886.1 415.582   7
  -1  -9  -5 12461.5 525.999   3
  -1  -9  -6 10669.8 508.005   3
   1  -9   6 10020.6 451.806   1
   1  -9   7 889.484 155.124   1
   1  -9   8 8013.51 423.686   1
  -1  -9  -9 250.168 122.447   4
   1  -8 -11 1516.15 254.472   4
   1  -8 -10 602.302 168.076   4
   1  -8  -9 708.755 165.174   4
   1  -8  -8 64.1432 91.4146   4
  -1  -8   8 172.557 83.6396   1
   1  -8  -7 3245.33 268.159   4
  -1  -8   7 3173.65 236.166   1
  -1  -8   6 5015.33 292.489   1
   1  -8  -6 5486.69 355.577   3
   1  -8  -5 11410.5 490.499   3
   1  -8  -5 11357.4 280.090   1
  -1  -8   5 11688.2 398.242   2
  -1  -8   5 12655.9 449.464   1
   1  -8  -4 19941.5 517.548   6
   1  -8  -4 21237.9 586.237   7
   1  -8  -4 19712.7 439.128   1
  -1  -8   4 20184.2 572.487   1
  -1  -8   4 19437.0 508.978   2
  -1  -8   3 20669.3 497.069   2
   1  -8  -3 19459.1 463.141   6
   1  -8  -3 20433.5 548.967   7
   1  -8  -3 19749.4 465.611   1
  -1  -8   2 18736.9 458.631   2
  -1  -8   2 18013.9 509.123   4
   1  -8  -2 17753.6 459.409   1
   1  -8  -2 18057.4 402.787   6
   1  -8  -1 10810.3 355.209   1
  -1  -8   1 10760.1 335.981   2
   1  -8  -1 10319.6 297.301   4
  -1  -8   1 11184.5 370.444   4
   1  -8   0 19831.7 457.088   4
   1  -8   0 20344.6 531.240   1
  -1  -8   0 20260.1 520.669   4
   1  -8   1 122852. 1819.57   4
  -1  -8  -1 121843. 1842.13   6
   1  -8   1 120492. 1865.98   3
   1  -8   1 121012. 1639.20   2
   1  -8   1 119057. 1888.90   1
  -1  -8  -2 830.417 130.869   3
   1  -8   2 748.188 106.773   4
  -1  -8  -2 673.915 101.827   6
   1  -8   2 656.446 102.361   3
   1  -8   2 681.686 51.7500   2
   1  -8   2 557.606 98.0803   1
  -1  -8  -3 75009.9 1362.11   3
   1  -8   3 73652.5 1334.27   1
  -1  -8  -3 70504.6 1149.65   7
   1  -8   4 1820.27 178.258   1
  -1  -8  -4 2093.09 150.722   7
  -1  -8  -4 2013.66 191.852   3
   1  -8   5 4633.61 286.238   1
  -1  -8  -5 4273.17 238.227   7
  -1  -8  -5 4473.13 299.737   3
  -1  -8  -6 571.711 139.672   3
   1  -8   6 670.800 126.288   1
   1  -8   7 2632.39 230.544   1
  -1  -8  -8 490.858 137.441   4
  -1  -8  -9 379.911 160.683   4
   1  -7 -11 1877.88 279.978   4
   1  -7 -10 329.092 126.548   4
   1  -7 -10 141.107 148.655   2
   1  -7  -9 845.741 166.339   4
   1  -7  -8 5324.15 365.594   4
  -1  -7   8 5149.04 290.406   1
  -1  -7   7 7360.25 341.647   1
   1  -7  -7 7158.83 394.767   4
  -1  -7   6 13761.4 466.862   1
   1  -7  -5 13199.8 513.104   3
  -1  -7   5 13053.5 424.140   2
  -1  -7   5 13479.0 445.594   1
   1  -7  -4 5232.91 181.245   1
  -1  -7   4 5401.09 240.671   2
   1  -7  -4 5217.29 240.115   6
   1  -7  -4 4983.69 266.930   7
   1  -7  -3 35500.2 682.361   6
   1  -7  -3 35668.7 766.581   7
  -1  -7   3 35780.5 703.218   2
   1  -7  -3 36902.0 661.556   1
  -1  -7   3 36826.5 810.432   4
  -1  -7   2 8941.00 328.858   4
   1  -7  -2 8622.74 242.970   6
   1  -7  -2 9525.77 326.664   7
  -1  -7   2 8929.37 286.418   2
   1  -7  -2 8693.23 282.652   1
   1  -7  -1 38694.3 743.791   1
  -1  -7   1 39041.6 765.414   4
   1  -7  -1 37633.1 660.168   4
  -1  -7   1 38938.5 724.662   2
   1  -7   0 25540.6 585.767   1
   1  -7   0 25197.0 508.767   4
  -1  -7   0 26708.0 584.150   4
   1  -7   1 14329.3 277.523   2
   1  -7   1 14613.2 412.795   3
   1  -7   1 14399.5 425.350   1
  -1  -7  -1 14881.1 408.279   6
   1  -7   1 14915.4 394.645   4
   1  -7   2 92620.5 1504.98   4
  -1  -7  -2 94287.7 1496.37   6
   1  -7   2 89807.1 1225.24   2
   1  -7   2 92759.8 1474.82   3
   1  -7   2 92208.9 1515.03   1
   1  -7   3 22987.6 576.243   3
  -1  -7  -3 22680.6 490.018   7
  -1  -7  -3 23559.0 612.481   6
  -1  -7  -3 22454.2 616.976   3
   1  -7   3 21864.1 595.984   1
  -1  -7  -4 47663.9 1020.38   3
   1  -7   4 46551.5 977.613   1
  -1  -7  -4 47125.7 883.142   7
   1  -7   5 15830.0 522.423   1
  -1  -7  -5 15765.3 482.151   7
  -1  -7  -5 16307.2 564.677   3
   1  -7   6 4461.84 275.121   1
   1  -7   7 2369.80 209.919   1
  -1  -7  -8 2851.51 301.058   4
  -1  -7  -9 181.380 105.630   4
   1  -6 -11 337.011 155.919   4
   1  -6 -10 3149.19 345.269   2
   1  -6 -10 3257.15 329.253   4
   1  -6  -9 310.241 115.323   4
  -1  -6   8 3104.11 214.343   1
   1  -6  -8 3080.81 280.532   4
  -1  -6   7 4608.36 256.424   1
   1  -6  -7 4685.48 316.852   4
  -1  -6   6 15252.7 470.713   1
   1  -6  -6 15595.3 539.182   4
  -1  -6   5 8616.40 333.011   1
   1  -6  -5 8634.00 400.861   3
   1  -6  -5 8068.18 338.963   6
   1  -6  -4 2361.23 159.232   6
   1  -6  -4 2158.03 173.075   7
  -1  -6   4 2356.29 155.297   2
   1  -6  -4 2204.40 101.871   1
  -1  -6   3 532.218 91.4900   4
   1  -6  -3 811.627 79.4816   1
  -1  -6   3 801.940 92.8311   2
   1  -6  -3 595.975 93.4891   7
   1  -6  -3 615.264 75.5333   6
  -1  -6   2 321.974 61.4438   2
   1  -6  -2 208.767 50.4296   1
   1  -6  -2 368.723 50.5405   6
  -1  -6   2 292.607 73.6642   4
   1  -6  -2 366.743 68.7137   7
  -1  -6   1 898.647 84.3858   2
  -1  -6   1 748.400 85.8443   4
   1  -6  -1 735.852 65.5771   4
   1  -6  -1 663.422 80.7575   1
  -1  -6   0 6738.44 242.251   6
   1  -6   0 6787.39 249.751   1
   1  -6   0 6466.73 204.117   4
   1  -6   1 32352.4 630.302   4
   1  -6   1 33500.7 642.932   3
   1  -6   1 33361.6 678.213   1
  -1  -6  -1 31115.2 640.284   6
   1  -6   1 32367.4 479.247   2
   1  -6   2 17512.8 474.474   1
   1  -6   2 17584.5 474.077   4
  -1  -6  -2 17520.5 360.586   7
   1  -6   2 17784.2 443.688   3
  -1  -6  -2 17488.2 470.556   6
  -1  -6  -2 18052.4 484.818   3
  -1  -6  -3 8836.01 345.425   6
  -1  -6  -3 8235.52 263.055   7
   1  -6   3 8122.32 325.670   1
   1  -6   3 8799.87 357.568   4
  -1  -6  -3 8306.28 334.117   3
   1  -6   4 6962.60 307.457   1
  -1  -6  -4 6550.43 263.139   7
  -1  -6  -4 6918.58 328.305   3
  -1  -6  -5 1029.95 148.818   3
  -1  -6  -5 785.868 106.367   7
   1  -6   5 811.322 117.255   1
   1  -6   6 1434.27 155.188   1
  -1  -6  -6 1168.25 63.4934   1
  -1  -6  -8 2195.87 273.298   4
  -1  -6  -9 2048.99 277.261   4
  -1  -6 -10 199.624 135.547   4
   1  -5 -11 1224.49 222.193   4
   1  -5 -10 2811.70 311.444   4
   1  -5 -10 2926.12 326.508   2
   1  -5  -9 3836.42 331.842   4
   1  -5  -9 3335.17 321.954   2
  -1  -5   8 3371.54 205.870   1
   1  -5  -8 3563.16 304.523   4
   1  -5  -7 1786.73 205.035   4
  -1  -5   7 1793.46 152.420   1
   1  -5  -6 7162.75 357.945   4
  -1  -5   6 7075.56 290.904   1
  -1  -5   5 3454.97 199.085   1
   1  -5  -4 19474.7 504.719   6
  -1  -5   4 20475.0 500.288   2
   1  -5  -4 20400.1 548.776   7
   1  -5  -3 5078.61 235.872   7
   1  -5  -3 4944.14 196.359   6
   1  -5  -3 5121.62 159.461   1
  -1  -5   3 5235.20 213.608   2
  -1  -5   3 5565.58 254.764   4
  -1  -5   2 83862.6 1305.12   4
   1  -5  -2 82045.8 1287.70   7
   1  -5  -2 82737.7 1161.82   6
  -1  -5   2 81597.0 1241.46   2
   1  -5  -2 80890.5 1194.43   1
   1  -5  -1 21053.1 376.310   4
  -1  -5   1 20865.3 440.085   2
   1  -5  -1 21119.2 441.658   1
  -1  -5   1 21264.2 466.899   4
   1  -5   0 3567.92 167.235   1
  -1  -5   0 3613.07 163.318   6
   1  -5   0 3469.17 131.754   4
   1  -5   1 63707.6 1017.19   3
   1  -5   1 65632.8 1023.61   4
   1  -5   1 64392.1 1064.53   1
  -1  -5  -1 64467.5 1043.79   6
   1  -5   2 49810.4 920.614   4
   1  -5   2 51289.8 860.852   3
  -1  -5  -2 50007.7 913.002   6
  -1  -5  -2 50000.0 769.324   7
  -1  -5  -2 49301.5 910.060   3
   1  -5   2 49167.1 903.475   1
   1  -5   3 12429.9 424.317   4
  -1  -5  -3 12184.0 390.054   3
  -1  -5  -3 11550.8 315.270   7
  -1  -5  -3 11869.8 405.309   6
   1  -5   3 12157.7 384.482   1
  -1  -5  -4 16166.7 492.767   3
   1  -5   4 15102.8 449.451   1
  -1  -5  -4 15670.0 430.685   7
  -1  -5  -5 2498.46 183.152   7
   1  -5   5 2586.24 187.406   1
  -1  -5  -6 9705.62 196.500   1
   1  -5   6 10839.6 395.275   1
  -1  -5  -7 8267.55 474.847   4
  -1  -5  -8 3284.31 331.596   4
  -1  -5  -9 5007.39 425.710   4
  -1  -5 -10 215.316 122.660   4
   1  -4 -11 2889.19 338.295   4
   1  -4 -11 2448.55 320.530   2
   1  -4 -10 773.198 193.945   2
   1  -4 -10 249.268 110.626   4
   1  -4  -9 2036.24 250.744   2
   1  -4  -9 2292.06 266.367   4
   1  -4  -8 1883.36 223.155   4
  -1  -4   8 1633.15 132.898   1
   1  -4  -7 2696.74 242.659   4
  -1  -4   7 2698.87 171.255   1
   1  -4  -6 4036.66 266.166   4
  -1  -4   6 3722.58 193.305   1
  -1  -4   5 11510.5 344.974   1
  -1  -4   4 14155.5 407.207   2
   1  -4  -4 14972.5 452.531   7
  -1  -4   4 15157.7 474.381   4
   1  -4  -3 20501.5 496.464   7
  -1  -4   3 20832.8 514.519   4
  -1  -4   3 21426.8 465.012   2
   1  -4  -2 5479.12 161.839   6
  -1  -4   2 5905.42 222.706   4
   1  -4  -2 5585.73 215.634   7
   1  -4  -2 5715.02 168.387   1
  -1  -4   2 5763.39 200.360   2
  -1  -4   1 97548.2 1405.00   4
   1  -4  -1 96555.9 1413.13   7
   1  -4  -1 95587.7 1255.20   6
   1  -4  -1 97190.9 1365.62   1
  -1  -4   1 97092.5 1379.54   2
   1  -4   0 116530. 1659.98   1
   1  -4   0 117481. 1572.13   4
  -1  -4   0 119612. 1654.10   6
   1  -4   1 9456.23 280.841   1
  -1  -4  -1 9423.62 275.425   6
  -1  -4  -1 8953.37 178.683   7
   1  -4   1 9489.25 246.349   3
  -1  -4  -1 9036.22 271.577   3
   1  -4   1 9406.45 261.443   4
  -1  -4  -2 23214.8 508.718   3
   1  -4   2 22669.9 508.372   1
   1  -4   2 22829.9 531.536   4
  -1  -4  -2 23528.4 534.264   6
  -1  -4  -2 23423.2 419.035   7
   1  -4   3 22124.4 588.562   4
   1  -4   3 23644.9 536.638   1
  -1  -4  -3 22253.3 479.833   7
  -1  -4  -3 23388.2 549.664   3
  -1  -4  -3 23556.9 586.914   6
  -1  -4  -4 10688.0 377.311   3
  -1  -4  -4 10799.4 349.936   7
   1  -4   4 10281.5 344.364   1
   1  -4   5 7986.27 309.232   1
  -1  -4  -5 8307.36 339.022   7
  -1  -4  -5 7487.21 200.420   1
  -1  -4  -6 5863.92 144.662   1
  -1  -4  -7 8191.66 467.559   4
  -1  -4  -8 5885.52 423.568   4
  -1  -4  -9 3143.78 339.116   4
  -1  -4 -10 1992.21 296.286   4
   1  -3 -11-91.9538 138.482   2
   1  -3 -11 11.8023 110.884   4
   1  -3 -10 745.353 182.477   2
   1  -3 -10 870.871 179.291   4
   1  -3  -9 208.889 119.801   2
   1  -3  -9 94.8763 113.895   4
   1  -3  -8 3079.41 278.232   4
   1  -3  -8 2920.41 274.449   2
  -1  -3   8 2456.70 143.187   1
  -1  -3   7 5407.18 220.537   1
   1  -3  -7 5880.80 350.458   4
   1  -3  -6 12997.5 496.619   4
  -1  -3   6 13722.7 365.090   1
  -1  -3   5 5906.88 221.584   1
  -1  -3   4 13389.4 440.359   4
   1  -3  -4 13405.0 427.558   7
   1  -3  -4 13685.9 403.538   4
   1  -3  -3 18081.8 457.196   7
  -1  -3   3 18491.5 425.684   2
  -1  -3   3 18207.5 464.015   4
   1  -3  -2 403544. 5151.59   7
   1  -3  -2 390358. 5006.40   1
  -1  -3   2 397872. 5101.21   2
  -1  -3   2 401578. 5144.41   4
  -1  -3   1 7548.84 216.700   4
  -1  -3   1 7287.89 207.293   2
   1  -3  -1 7561.72 197.269   1
   1  -3  -1 7575.04 222.905   7
  -1  -3   0 19744.2 385.222   6
   1  -3   0 19085.4 388.505   1
   1  -3   0 19302.9 326.699   4
  -1  -3   0 19840.0 387.601   2
  -1  -3  -1 2697.26 134.290   6
  -1  -3  -1 2515.52 124.999   3
   1  -3   1 2713.59 135.348   1
   1  -3   1 2454.74 123.421   4
  -1  -3  -2 122198. 1661.08   7
   1  -3   2 120803. 1807.25   4
  -1  -3  -2 122838. 1743.89   3
  -1  -3  -2 124342. 1806.56   6
   1  -3   2 124510. 1753.62   1
  -1  -3  -3 3762.14 171.863   7
   1  -3   3 3873.90 212.064   5
   1  -3   3 3720.69 180.050   1
  -1  -3  -3 3565.84 207.390   6
  -1  -3  -3 3934.70 197.683   3
   1  -3   4 32302.9 660.003   1
  -1  -3  -4 32702.4 691.935   7
   1  -3   4 32230.8 736.876   5
  -1  -3  -5 1690.82 88.4304   1
  -1  -3  -5 1735.29 158.081   7
   1  -3   5 1812.94 173.023   5
   1  -3   6 9639.37 421.857   5
  -1  -3  -6 9057.67 203.237   1
  -1  -3  -7 3146.04 292.257   4
   1  -3   7 2311.71 225.380   5
  -1  -3  -8 4662.85 379.777   4
  -1  -3  -9 1144.70 229.548   4
  -1  -3 -10 2507.92 297.738   2
  -1  -3 -10 2379.36 314.092   4
   1  -2 -11 356.814 150.793   4
   1  -2 -11 231.980 112.325   2
   1  -2 -10 2073.60 273.408   2
   1  -2 -10 1835.78 259.536   4
   1  -2  -9 2028.06 245.141   2
   1  -2  -9 2593.79 276.686   4
   1  -2  -8 2402.14 252.222   2
   1  -2  -8 3039.89 284.447   4
   1  -2  -7 6774.27 375.515   4
   1  -2  -7 6774.46 379.871   2
  -1  -2   7 6768.51 219.732   1
   1  -2  -6 4270.99 274.156   4
  -1  -2   6 3674.87 158.911   1
  -1  -2   5 4038.04 161.811   1
   1  -2  -4 17487.8 470.831   4
  -1  -2   4 17634.1 501.598   4
   1  -2  -4 18261.1 500.117   7
   1  -2  -3 62721.0 1014.14   4
   1  -2  -3 62519.0 1073.42   7
  -1  -2   3 63745.8 1033.19   2
  -1  -2   2 71252.8 1081.23   4
   1  -2  -2 72021.6 1095.71   7
  -1  -2   2 70898.2 1062.08   2
   1  -2  -1 5075.79 165.937   7
  -1  -2   1 5447.10 161.555   4
  -1  -2   0 231360. 2987.13   2
  -1  -2   0 233190. 2986.79   6
  -1  -2  -1 31432.0 517.753   3
  -1  -2  -1 32021.6 568.169   6
   1  -2   1 30901.0 546.604   1
   1  -2   2 7771.50 232.981   1
  -1  -2  -2 7508.54 205.065   7
  -1  -2  -2 7998.54 266.823   6
  -1  -2  -2 7404.94 224.751   3
  -1  -2  -3 18702.0 439.869   7
   1  -2   3 19030.2 427.160   1
  -1  -2  -4 10891.5 260.550   1
   1  -2   4 10993.8 385.154   5
  -1  -2  -4 11505.5 372.392   7
   1  -2   5 18621.5 554.195   5
  -1  -2  -5 17534.9 530.102   7
  -1  -2  -5 17478.7 354.043   1
  -1  -2  -6 12354.9 270.558   1
   1  -2   6 12671.1 483.544   5
   1  -2   7 5228.21 327.258   5
  -1  -2  -7 4858.72 357.575   4
   1  -2   8 6150.28 377.572   5
  -1  -2  -8 5697.17 421.337   4
  -1  -2  -9 4823.10 406.963   4
  -1  -2 -10 225.638 135.879   2
  -1  -2 -10 732.247 213.524   4
  -1  -2 -11 1063.61 218.688   2
   1  -1 -11 825.415 197.139   2
   1  -1 -11 917.914 224.008   4
   1  -1 -10 687.979 181.557   4
   1  -1 -10 321.154 138.114   2
   1  -1  -9 2133.14 256.773   4
   1  -1  -9 1840.31 229.993   2
   1  -1  -8 1733.95 215.412   2
   1  -1  -8 1994.72 229.532   4
  -1  -1   7 8490.04 339.745   5
   1  -1  -7 8326.86 422.323   4
  -1  -1   6 2650.17 170.077   5
   1  -1  -6 2916.81 233.308   4
  -1  -1   6 2682.24 115.206   1
   1  -1  -6 3191.75 240.938   2
  -1  -1   5 859.894 89.5056   5
  -1  -1   5 942.256 67.6584   1
   1  -1  -4 14278.7 436.235   7
  -1  -1   4 13830.4 427.016   4
   1  -1  -4 13516.9 405.681   4
  -1  -1   4 13626.4 326.176   5
  -1  -1   3 13463.6 362.822   4
   1  -1  -3 13493.8 379.026   7
   1  -1  -2 999999. 12269.0   7
  -1  -1   2 993840. 12227.4   4
  -1  -1   2 964201. 12230.2   2
  -1  -1  -1 40161.3 582.716   3
  -1  -1  -1 39814.8 660.323   6
  -1  -1  -1 39486.7 654.133   5
  -1  -1  -2 34213.5 586.385   7
  -1  -1  -2 34752.7 642.202   5
  -1  -1  -3 11148.1 267.762   1
  -1  -1  -3 11701.7 335.793   7
   1  -1   3 12159.0 366.550   5
  -1  -1  -3 12185.5 359.294   5
  -1  -1  -4 911.764 107.414   7
  -1  -1  -4 751.439 67.9042   1
  -1  -1  -4 904.144 110.686   5
   1  -1   4 751.744 114.056   5
  -1  -1  -5 10134.9 261.412   1
   1  -1   5 10207.7 375.500   3
   1  -1   5 10205.1 400.311   5
  -1  -1  -6-70.6104 90.4754   4
   1  -1   6 138.571 86.2886   5
  -1  -1  -7 1208.62 190.822   4
   1  -1   7 1121.11 156.393   5
   1  -1   8 551.287 118.063   5
  -1  -1  -8 696.756 171.429   4
  -1  -1  -9 6264.29 419.913   2
  -1  -1  -9 5562.15 446.429   4
   1  -1   9 6123.73 398.915   5
  -1  -1 -10 199.392 146.011   4
  -1  -1 -10 61.4637 96.2265   2
  -1  -1 -11 1442.22 237.468   2
   1   0 -11 7065.19 495.706   2
   1   0 -11 6402.83 499.776   4
   1   0 -10 160.952 133.164   2
   1   0 -10 37.5463 107.582   4
   1   0  -9 115.759 102.951   4
   1   0  -9 209.481 100.882   2
   1   0  -8 228.874 115.529   2
  -1   0   8 69.2422 63.7065   5
   1   0  -8 49.8761 93.3870   4
   1   0  -7 4835.80 308.615   2
   1   0  -7 3993.58 300.800   4
  -1   0   7 4252.67 235.555   5
   1   0  -6 333.093 92.6162   2
  -1   0   6 380.833 68.4330   5
   1   0  -5 1006.49 94.6325   5
  -1   0   5 1003.10 54.9773   1
   1   0  -5 1334.42 145.202   2
  -1   0   5 1037.92 98.3919   5
   1   0  -4 35280.6 759.880   7
   1   0  -4 34622.1 604.995   5
  -1   0   4 35297.4 610.431   5
   1   0  -4 35129.8 727.858   2
  -1   0   4 34040.4 516.165   1
   1   0  -3 33261.5 671.510   7
  -1   0   3 33209.5 532.381   5
   1   0  -3 33308.4 528.813   5
  -1   0   3 34732.8 648.348   4
  -1   0   2 226242. 2924.95   4
   1   0  -2 224186. 2977.79   7
  -1   0   2 225324. 2954.69   2
  -1   0  -1 56.4217 36.3640   5
  -1   0  -2 2848.01 143.703   5
  -1   0  -2 2500.77 110.507   1
   1   0   2 2461.66 109.035   3
   1   0   3 2211.89 132.626   3
  -1   0  -3 2542.15 158.777   5
  -1   0  -3 2461.79 151.818   7
   1   0   3 2255.24 152.960   5
  -1   0  -3 2419.13 118.008   1
   1   0   4 2500.72 161.978   3
   1   0   4 2419.50 178.223   5
  -1   0  -4 2408.43 125.131   1
  -1   0  -4 2534.44 176.911   5
  -1   0  -4 2330.05 171.931   7
   1   0   5 1690.75 148.508   3
  -1   0  -5 1516.81 101.755   1
   1   0   5 1321.25 143.308   5
   1   0   6 1353.95 162.963   5
  -1   0  -6 1522.39 191.790   4
   1   0   7 657.926 131.036   5
  -1   0  -7 870.143 174.558   4
   1   0   8 71.5559 93.4047   5
  -1   0  -8 315.418 154.823   4
  -1   0  -9 526.967 152.369   2
   1   0   9 131.410 110.071   5
  -1   0  -9 604.712 168.729   4
  -1   0 -10 1469.21 252.651   4
  -1   0 -10 1184.25 204.318   2
   1   0  10 815.860 169.884   5
   1   1 -11 786.789 194.157   2
   1   1 -11 807.038 215.180   4
   1   1 -10 438.034 141.766   2
   1   1 -10 722.658 198.419   4
   1   1  -9 2373.56 269.969   4
   1   1  -9 1775.56 224.623   2
  -1   1   9 1836.03 182.791   5
  -1   1   8 1646.22 162.761   5
   1   1  -8 1260.70 189.127   4
   1   1  -8 1750.52 204.647   2
  -1   1   7 8840.84 344.315   5
   1   1  -7 8039.17 333.463   5
   1   1  -7 8436.64 403.953   2
   1   1  -7 8583.23 436.508   4
  -1   1   6 2901.50 178.573   5
   1   1  -6 2712.50 210.928   2
  -1   1   6 3134.82 241.605   7
   1   1  -6 2700.08 224.072   4
   1   1  -6 2809.69 172.673   5
   1   1  -5 1049.04 129.771   2
   1   1  -5 869.740 88.2295   5
  -1   1   5 922.899 91.8734   5
   1   1  -4 13638.7 324.981   5
  -1   1   4 13620.2 321.682   5
  -1   1   4 13368.5 427.863   3
   1   1  -4 14156.7 407.743   2
   1   1  -4 14657.2 446.751   7
   1   1  -3 12446.8 267.803   5
  -1   1   3 13841.7 270.827   5
  -1   1   3 13773.8 380.214   3
   1   1  -3 13238.1 372.561   7
   1   1  -2 966237. 12041.9   7
  -1   1   2 970776. 11967.9   4
  -1   1   2 959539. 12045.0   3
   1   1  -2 967851. 11885.0   5
  -1   1  -1 38636.6 643.014   5
   1   1   1 39217.9 575.333   3
  -1   1  -2 33329.3 574.784   1
  -1   1  -2 33137.1 627.582   5
   1   1   2 33886.8 573.326   3
  -1   1  -3 12045.6 297.875   1
   1   1   3 11158.1 320.929   3
  -1   1  -3 11637.2 354.803   5
   1   1   3 11041.5 346.535   5
   1   1   4 996.060 124.028   5
   1   1   4 968.520 108.455   3
  -1   1  -4 934.498 110.468   5
  -1   1  -4 692.927 101.836   7
  -1   1  -4 932.907 85.4346   1
   1   1   5 10076.8 379.797   3
   1   1   5 9992.18 396.350   5
  -1   1  -5 10227.7 295.116   1
   1   1   6-29.5654 82.5676   5
  -1   1  -6 124.701 109.911   4
  -1   1  -7 1139.81 192.193   4
   1   1   7 1002.81 150.421   5
  -1   1  -8 1142.62 206.308   4
  -1   1  -8 750.158 144.020   2
   1   1   8 982.644 165.759   5
   1   1   9 6173.69 401.559   5
  -1   1  -9 6444.77 405.255   2
  -1   1  -9 6562.37 475.627   4
  -1   1 -10 374.226 165.768   4
   1   1  10 67.1239 100.561   5
  -1   1 -10 313.056 125.145   2
   1   2 -11 400.945 146.394   2
   1   2 -10 1787.98 265.449   4
   1   2 -10 2008.24 247.979   2
  -1   2   9 1939.47 191.558   5
   1   2  -9 1890.19 226.539   2
   1   2  -9 2443.47 279.564   4
  -1   2   8 2861.16 214.274   5
   1   2  -8 2820.34 255.603   2
   1   2  -8 2858.42 276.676   4
   1   2  -7 7022.35 366.441   2
  -1   2   7 6549.60 297.477   5
   1   2  -7 7025.30 395.026   4
  -1   2   7 6890.69 386.701   7
  -1   2   6 3459.48 252.107   7
   1   2  -6 3820.04 246.689   2
  -1   2   6 3521.29 195.512   5
   1   2  -6 3755.54 202.357   5
   1   2  -6 3661.18 259.298   4
   1   2  -5 3730.95 225.848   2
   1   2  -5 4173.88 191.480   5
  -1   2   5 4000.47 186.012   5
   1   2  -4 17909.3 467.208   2
   1   2  -4 17789.0 395.217   5
  -1   2   4 17251.0 386.488   5
   1   2  -4 18531.6 517.204   7
  -1   2   3 62794.1 1074.80   3
   1   2  -3 63840.1 933.454   5
   1   2  -3 64040.9 1026.67   2
  -1   2   3 62489.1 918.149   5
   1   2  -3 63060.7 1075.42   7
  -1   2   2 71112.2 1116.75   3
   1   2  -2 72402.2 1109.10   7
  -1   2   2 72688.2 968.736   1
  -1   2   1 4605.57 152.781   3
  -1   2   0 232230. 2934.36   3
  -1   2  -1 32032.7 566.160   5
   1   2   1 31431.8 519.632   3
  -1   2  -2 7646.34 228.666   1
   1   2   2 7328.12 224.814   3
  -1   2  -2 7559.16 252.300   5
   1   2   3 19106.0 486.848   5
   1   2   3 19261.1 457.977   3
  -1   2  -3 19367.3 427.414   1
  -1   2  -3 20257.2 496.158   5
   1   2   4 11347.4 384.633   5
  -1   2  -4 11211.3 382.408   5
  -1   2  -4 11488.1 410.310   7
   1   2   4 10732.7 365.351   3
  -1   2  -4 11013.7 318.372   1
  -1   2  -5 18197.2 444.409   1
   1   2   5 18757.9 554.191   5
   1   2   5 17858.9 536.532   3
   1   2   6 12852.4 483.834   5
  -1   2  -6 12911.3 552.819   4
  -1   2  -7 5578.63 383.347   4
  -1   2  -7 5913.37 331.200   2
   1   2   7 5050.73 319.452   5
  -1   2  -8 6828.18 382.711   2
   1   2   8 5941.14 379.880   5
  -1   2  -8 6645.51 453.330   4
   1   2   9 5065.90 367.667   5
  -1   2  -9 5707.12 378.906   2
  -1   2  -9 5819.44 453.166   4
  -1   2 -10 215.152 173.682   4
  -1   2 -10 454.812 151.719   2
   1   2  10 117.679 97.7984   5
   1   3 -11 319.788 137.310   2
   1   3 -10 837.550 165.103   2
   1   3 -10 1120.83 221.698   4
   1   3  -9 85.2666 118.386   4
   1   3  -9 6.08386 90.8059   2
  -1   3   9 92.6093 71.4044   5
   1   3  -8 2700.55 250.509   2
   1   3  -8 2654.46 274.280   4
  -1   3   8 2767.52 212.757   5
  -1   3   7 5132.25 339.119   7
  -1   3   7 5584.02 275.077   5
   1   3  -7 5439.53 320.292   2
   1   3  -7 6135.75 374.043   4
   1   3  -6 13648.5 519.400   4
   1   3  -6 14050.8 480.322   2
  -1   3   6 13645.9 509.892   7
  -1   3   6 13338.3 406.666   5
   1   3  -6 13516.9 413.933   5
   1   3  -5 6165.40 282.195   2
   1   3  -5 5960.69 241.800   5
  -1   3   5 5766.71 234.307   5
   1   3  -4 14423.7 409.596   2
  -1   3   4 15060.3 463.815   3
   1   3  -4 13964.3 357.242   5
  -1   3   4 14091.4 351.110   5
  -1   3   4 14372.2 441.860   7
   1   3  -4 14140.5 455.517   7
  -1   3   3 18299.7 476.812   3
   1   3  -3 17942.8 429.220   2
   1   3  -3 18921.3 388.198   5
   1   3  -3 19508.8 483.963   7
   1   3  -2 397875. 5128.90   7
  -1   3   2 400010. 5154.36   3
  -1   3   2 399233. 4988.26   1
  -1   3   1 7048.35 212.843   3
   1   3   0 18790.1 374.012   3
  -1   3   0 19009.8 354.811   3
  -1   3   0 19121.2 321.223   4
  -1   3  -1 2701.16 136.540   5
   1   3   1 2527.85 119.962   3
   1   3   2 124244. 1671.05   7
   1   3   2 122868. 1767.26   3
  -1   3  -2 125186. 1808.54   5
  -1   3  -3 3575.90 196.842   5
   1   3   3 3849.45 193.894   3
   1   3   3 3589.50 201.320   5
  -1   3  -3 4136.84 187.448   1
  -1   3  -4 31637.9 642.684   1
  -1   3  -4 31648.6 721.028   5
   1   3   4 31509.9 715.762   5
   1   3   4 30342.4 698.833   3
  -1   3  -5 1576.35 140.244   2
  -1   3  -5 1729.32 136.696   1
   1   3   5 1560.50 160.393   5
  -1   3  -6 9716.48 471.607   4
  -1   3  -6 10152.0 387.706   2
   1   3   6 9391.00 416.314   5
  -1   3  -7 2812.19 286.494   4
  -1   3  -7 2685.62 222.705   2
   1   3   7 3026.82 254.148   5
  -1   3  -8 4960.69 322.042   2
  -1   3  -8 5180.96 401.055   4
   1   3   8 4754.87 334.269   5
   1   3   9 933.939 170.657   5
  -1   3  -9 1486.57 244.609   4
  -1   3  -9 1174.32 180.724   2
   1   3  10 2266.40 263.263   5
  -1   3 -10 2421.28 319.373   4
   1   4 -11 2355.66 282.314   2
   1   4 -10 560.675 153.777   2
   1   4 -10 473.465 180.819   4
   1   4  -9 2312.68 243.221   2
   1   4  -9 1595.90 241.744   4
  -1   4   9 2095.09 204.278   5
   1   4  -8 1804.55 227.226   4
  -1   4   8 1371.52 193.031   7
   1   4  -8 1639.70 195.225   2
  -1   4   8 1691.33 167.079   5
   1   4  -7 2260.50 205.296   2
  -1   4   7 2426.97 182.016   5
   1   4  -7 2394.75 246.265   4
  -1   4   7 2470.55 232.535   7
   1   4  -6 4036.80 283.616   4
   1   4  -6 3819.94 215.305   5
  -1   4   6 3897.54 216.704   5
  -1   4   6 3902.16 266.980   7
   1   4  -6 3745.77 241.234   2
   1   4  -5 11488.7 359.372   5
   1   4  -5 11058.3 386.148   2
  -1   4   5 11794.8 355.428   5
  -1   4   4 13956.0 459.602   3
   1   4  -4 14484.8 405.263   2
   1   4  -4 14042.1 372.819   5
   1   4  -4 13648.7 457.755   7
  -1   4   4 14438.4 443.101   7
   1   4  -3 21295.5 529.038   7
   1   4  -3 21064.1 468.453   2
  -1   4   3 19887.5 525.068   3
  -1   4   2 5678.13 166.784   1
   1   4  -2 5540.52 199.505   2
  -1   4   2 5191.14 219.001   3
  -1   4   1 95960.1 1255.43   6
  -1   4   1 98343.6 1417.17   3
   1   4   0 115967. 1642.26   3
  -1   4   0 115434. 1616.92   3
  -1   4   0 117512. 1553.11   4
   1   4   1 9222.12 268.883   3
   1   4   1 9414.46 180.840   7
  -1   4  -1 9640.15 261.873   4
  -1   4  -2 22390.7 368.695   2
   1   4   2 23381.6 512.851   3
   1   4   2 23684.3 415.093   7
  -1   4  -2 22969.3 523.700   5
   1   4   3 23664.6 560.993   3
  -1   4  -3 23962.9 579.093   5
   1   4   3 23380.5 484.489   7
  -1   4  -3 22767.9 437.979   2
   1   4   3 23256.0 568.382   5
  -1   4  -3 23324.0 534.161   1
  -1   4  -4 10109.3 299.936   2
   1   4   4 10167.4 331.544   7
   1   4   4 9536.70 368.351   5
   1   4   4 10016.7 372.703   3
  -1   4  -4 10162.7 338.540   1
  -1   4  -5 8095.22 303.856   2
   1   4   5 8170.57 361.896   5
  -1   4  -5 8757.58 412.807   4
   1   4   6 6785.38 359.563   5
  -1   4  -6 7587.00 321.219   2
  -1   4  -6 6934.99 404.194   4
  -1   4  -7 7614.04 357.205   2
   1   4   7 7019.06 385.064   5
  -1   4  -7 7204.36 439.756   4
   1   4   8 5088.15 350.866   5
  -1   4  -8 4887.06 315.793   2
  -1   4  -8 4905.91 396.766   4
  -1   4  -9 2830.67 265.691   2
   1   4   9 2931.72 285.617   5
  -1   4  -9 2856.84 327.496   4
   1   4  10 2313.46 271.988   5
   1   5 -10 3134.21 298.713   2
   1   5 -10 2640.74 319.881   4
  -1   5   9 3643.22 266.050   5
   1   5  -9 3610.27 342.410   4
   1   5  -9 3435.26 287.012   2
  -1   5   8 3345.04 238.958   5
   1   5  -8 3397.58 270.364   2
  -1   5   8 3617.12 302.486   7
   1   5  -8 3845.39 327.317   4
  -1   5   7 1709.51 161.606   5
   1   5  -7 1702.29 178.480   2
   1   5  -7 1768.75 215.423   4
  -1   5   7 1569.79 192.655   7
  -1   5   6 6976.99 356.254   7
   1   5  -6 6696.80 322.850   2
  -1   5   6 7514.53 310.353   5
   1   5  -6 6742.57 299.060   5
   1   5  -6 6402.95 366.785   4
   1   5  -5 3118.25 202.954   2
   1   5  -5 3325.39 193.541   5
  -1   5   5 3070.06 180.382   5
  -1   5   4 20057.1 539.056   7
   1   5  -4 19706.2 494.396   2
  -1   5   4 19728.2 577.787   3
   1   5  -4 20530.8 488.264   5
  -1   5   3 4893.24 251.776   3
   1   5  -3 5604.08 221.292   2
   1   5  -3 5781.65 265.049   7
  -1   5   3 5090.39 234.381   7
   1   5  -2 83395.2 1233.03   2
  -1   5   2 80789.8 1180.10   1
  -1   5   2 79528.8 1319.94   3
   1   5  -1 21246.2 443.387   2
  -1   5   1 21451.3 358.526   6
  -1   5   1 20923.6 479.605   3
  -1   5   1 21534.4 445.721   1
  -1   5   0 3664.45 163.361   3
   1   5   0 3903.48 176.521   3
   1   5   1 65362.6 1063.49   3
   1   5   1 64878.7 904.908   7
  -1   5  -1 64362.8 1015.85   3
  -1   5  -1 65134.3 1020.37   4
   1   5   2 48847.6 754.165   7
   1   5   2 49739.8 903.470   3
  -1   5  -2 48951.8 692.014   2
  -1   5  -2 49462.3 902.120   4
   1   5   3 11977.8 316.868   7
  -1   5  -3 12270.0 380.032   1
  -1   5  -3 11727.7 274.047   2
  -1   5  -3 12630.2 403.639   5
   1   5   3 11310.2 380.880   3
   1   5   4 15286.4 485.329   5
   1   5   4 15188.4 416.886   7
  -1   5  -4 15186.4 446.787   1
  -1   5  -4 15050.8 374.322   2
   1   5   4 15303.8 487.585   3
  -1   5  -5 2224.59 151.975   2
  -1   5  -5 2174.91 205.621   4
   1   5   5 2067.47 181.930   5
   1   5   6 10772.8 459.536   5
  -1   5  -6 11268.7 515.813   4
  -1   5  -6 11184.9 393.493   2
  -1   5  -7 7921.90 468.636   4
  -1   5  -7 7948.75 356.864   2
   1   5   7 7336.43 400.128   5
   1   5   8 2771.22 262.258   5
  -1   5  -8 3020.72 241.040   2
  -1   5  -9 4027.70 300.672   2
   1   5   9 4218.83 338.806   5
  -1   5  -9 4272.89 402.476   4
   1   5  10 224.454 112.975   5
   1   6 -10 2123.42 294.868   4
   1   6 -10 3386.05 301.315   2
  -1   6   9 122.205 69.0235   5
   1   6  -9 18.2578 118.917   4
   1   6  -9 190.609 91.6221   2
  -1   6   8 2941.02 271.417   7
  -1   6   8 2814.02 227.298   5
   1   6  -8 2671.55 234.563   2
   1   6  -8 2916.81 297.389   4
  -1   6   7 4786.75 324.062   7
   1   6  -7 4617.09 284.612   2
   1   6  -7 5179.25 359.585   4
  -1   6   7 4732.43 271.572   5
   1   6  -6 15276.7 496.269   2
  -1   6   6 16175.9 486.166   5
   1   6  -6 15159.6 581.337   4
  -1   6   6 15636.5 553.299   7
   1   6  -5 8600.39 331.907   5
   1   6  -5 8539.77 334.664   2
   1   6  -4 2106.45 153.697   2
  -1   6   4 2162.11 173.814   7
  -1   6   3 680.885 104.100   7
  -1   6   3 756.031 113.670   3
   1   6  -3 884.140 100.094   2
  -1   6   2 389.083 55.5793   6
  -1   6   2 373.222 74.9854   3
   1   6  -2 284.448 58.7896   2
  -1   6   1 715.448 57.0583   6
   1   6  -1 808.675 82.4015   2
  -1   6   1 657.245 84.3573   3
  -1   6   1 802.328 88.6952   1
  -1   6   0 6838.96 245.963   3
   1   6   0 6913.47 257.592   3
  -1   6   0 6524.78 206.818   4
   1   6   1 33412.3 663.327   6
   1   6   1 33218.2 689.468   3
  -1   6  -1 33675.7 633.116   4
  -1   6  -1 32969.5 649.664   3
   1   6   1 33200.3 542.104   7
  -1   6  -2 17724.6 304.304   2
   1   6   2 18949.1 373.965   7
   1   6   2 17601.7 486.732   3
  -1   6  -2 17707.2 471.500   4
   1   6   2 18757.3 482.239   6
   1   6   3 8586.39 343.002   3
  -1   6  -3 8678.88 220.805   2
  -1   6  -3 8836.28 354.648   4
  -1   6  -3 8991.74 346.511   5
  -1   6  -3 9218.39 339.283   1
   1   6   3 8303.65 259.405   7
  -1   6  -4 6996.44 345.972   4
  -1   6  -4 6570.78 225.517   2
   1   6   4 7147.40 325.832   5
   1   6   4 6484.57 259.166   7
   1   6   5 961.551 139.694   5
  -1   6  -5 780.502 141.975   4
  -1   6  -5 815.949 95.9984   2
   1   6   6 1409.34 175.256   5
  -1   6  -6 1324.50 130.122   2
  -1   6  -6 1013.61 171.854   4
  -1   6  -7 1469.38 153.188   2
   1   6   7 1438.34 186.624   5
  -1   6  -7 1369.45 204.743   4
  -1   6  -8 1864.41 188.156   2
   1   6   8 1955.57 219.467   5
  -1   6  -8 2263.20 286.825   4
   1   6   9 1659.13 226.940   5
  -1   6  -9 1400.71 251.382   4
   1   7 -10 276.553 117.082   2
   1   7 -10-69.1878 127.672   4
   1   7  -9 1025.82 194.190   4
  -1   7   9 943.911 152.302   5
   1   7  -9 810.375 154.992   2
  -1   7   9 850.845 167.875   7
  -1   7   8 4627.62 292.631   5
   1   7  -8 4921.55 311.831   2
  -1   7   8 4740.42 344.333   7
   1   7  -8 5103.99 389.455   4
   1   7  -7 6550.39 338.912   2
  -1   7   7 7034.35 337.275   5
  -1   7   7 7051.65 396.623   7
   1   7  -7 6779.10 418.841   4
  -1   7   6 13441.1 508.722   7
  -1   7   6 13009.7 446.108   5
   1   7  -6 12181.7 445.895   2
   1   7  -6 12964.0 541.369   4
   1   7  -5 13429.1 430.386   2
   1   7  -4 5215.96 240.464   2
  -1   7   3 37464.6 848.864   3
   1   7  -3 37245.2 723.040   2
  -1   7   3 36369.0 769.393   7
   1   7  -2 8787.79 288.241   2
  -1   7   2 8299.24 331.830   3
  -1   7   2 8409.40 240.945   6
  -1   7   2 8882.64 314.859   7
  -1   7   1 37809.7 622.855   6
  -1   7   1 36778.8 768.886   3
   1   7  -1 37543.8 771.183   3
   1   7   0 25295.7 588.375   3
  -1   7   0 25375.3 576.174   3
   1   7   0 25195.8 556.475   6
  -1   7   0 24918.1 504.350   4
   1   7   1 14423.1 412.292   6
   1   7   1 15182.4 327.582   7
   1   7   1 14797.6 434.260   3
  -1   7  -1 14348.5 407.626   3
  -1   7  -1 14200.0 381.410   4
  -1   7  -2 90677.2 1500.28   4
   1   7   2 95534.1 1352.57   7
   1   7   2 94945.8 1518.65   6
   1   7   2 94277.3 1559.77   3
   1   7   3 23066.4 621.634   3
  -1   7  -3 21818.7 607.749   4
   1   7   3 23145.4 485.880   7
   1   7   3 22576.4 603.610   6
  -1   7  -3 22288.5 411.953   2
   1   7   4 46982.5 870.695   7
  -1   7  -4 46582.5 783.645   2
  -1   7  -4 46782.6 1042.95   4
  -1   7  -5 15548.7 412.420   2
  -1   7  -5 16778.2 603.486   4
   1   7   5 16028.2 551.319   5
  -1   7  -6 4181.31 222.282   2
  -1   7  -6 4249.78 325.399   4
   1   7   6 4229.93 297.223   5
   1   7   7 2601.60 241.432   5
  -1   7  -7 2305.03 184.346   2
  -1   7  -7 2482.13 271.626   4
  -1   7  -8 2239.59 203.365   2
   1   7   8 2415.27 249.289   5
  -1   7  -8 2705.54 308.273   4
  -1   7  -9 85.4210 100.666   4
   1   7   9-22.8573 97.9319   5
   1   8 -10 744.881 205.660   4
   1   8  -9 525.615 151.918   4
   1   8  -9 612.115 144.142   2
  -1   8   9 350.200 130.393   7
  -1   8   9 548.013 124.160   5
   1   8  -8 300.979 141.259   4
  -1   8   8 59.9113 70.4931   5
  -1   8   8 126.871 103.040   7
   1   8  -8 267.694 109.224   2
   1   8  -7 3181.51 241.393   2
  -1   8   7 2574.61 212.795   5
   1   8  -7 3114.61 296.179   4
  -1   8   7 3034.26 257.893   7
   1   8  -6 5290.89 286.733   2
   1   8  -6 5635.91 364.082   4
  -1   8   6 5578.31 330.592   7
   1   8  -5 12320.8 413.869   2
   1   8  -5 12194.7 498.363   4
   1   8  -4 19272.1 507.467   2
   1   8  -3 20991.8 506.586   2
  -1   8   3 20499.3 557.460   7
  -1   8   2 17576.5 528.376   3
  -1   8   2 16709.9 478.115   7
  -1   8   2 17016.2 393.407   6
   1   8  -2 17862.2 446.231   2
   1   8  -1 10889.2 381.056   3
  -1   8   1 10352.2 278.554   6
  -1   8   1 10818.9 380.485   3
  -1   8   1 10675.5 367.113   7
  -1   8   0 19659.6 520.293   3
   1   8   0 19152.9 529.359   3
   1   8   0 19575.6 496.667   6
  -1   8   0 20239.6 457.556   4
   1   8   1 123705. 1860.23   6
   1   8   1 120978. 1915.21   3
  -1   8  -1 124467. 1881.18   3
  -1   8  -1 121159. 1818.63   4
   1   8   1 121665. 1720.99   7
  -1   8  -2 819.036 116.957   4
   1   8   2 661.962 74.8309   7
   1   8   2 884.370 123.959   3
   1   8   2 669.917 108.925   6
  -1   8  -3 72358.7 1319.49   4
   1   8   3 72255.5 1131.47   7
  -1   8  -3 69396.8 1023.47   2
   1   8   3 71684.6 1297.87   6
  -1   8  -4 1992.25 116.133   2
   1   8   4 1974.31 143.084   7
  -1   8  -4 2029.18 203.219   4
  -1   8  -5 4914.80 212.540   2
   1   8   5 4621.00 298.880   5
  -1   8  -5 5167.40 342.076   4
   1   8   6 691.422 131.417   5
  -1   8  -6 639.914 97.4938   2
  -1   8  -6 611.529 153.776   4
  -1   8  -7 2704.11 197.452   2
  -1   8  -7 2921.87 294.492   4
   1   8   7 2724.56 254.007   5
  -1   8  -8 657.814 160.838   4
   1   8   8 588.999 137.920   5
   1   8   9 344.423 122.286   5
  -1   8  -9 289.845 150.739   4
   1   9 -10 736.451 202.985   4
  -1   9   9 325.127 123.766   7
   1   9  -9 268.388 98.6798   2
   1   9  -9 536.351 159.822   4
  -1   9   9 404.745 109.564   5
   1   9  -8 2922.25 243.638   2
   1   9  -8 2798.71 294.794   4
  -1   9   8 3336.41 258.448   5
  -1   9   8 3475.17 294.077   7
  -1   9   7 3482.82 253.929   5
  -1   9   7 3777.00 288.513   7
   1   9  -7 3635.15 261.366   2
   1   9  -7 3665.53 324.663   4
  -1   9   6 23988.2 717.418   7
   1   9  -6 22739.6 634.020   2
   1   9  -6 22630.9 765.636   4
   1   9  -5 7571.20 323.732   2
   1   9  -5 7512.21 392.440   4
   1   9  -4 17741.0 488.773   2
  -1   9   3 14078.4 391.067   6
   1   9  -3 15230.7 427.793   2
  -1   9   2 49160.5 957.427   7
  -1   9   2 47851.4 831.639   6
   1   9  -2 47843.4 892.158   2
   1   9  -1 1523.73 149.034   3
  -1   9   1 1740.64 158.221   7
  -1   9   1 1640.38 113.414   6
   1   9  -1 1874.14 164.182   6
  -1   9   1 1644.74 159.142   3
  -1   9   0 12192.3 413.430   3
   1   9   0 11638.3 416.781   3
   1   9   0 11817.6 385.579   6
  -1   9   0 11649.1 349.844   4
   1   9   1 1811.18 159.802   6
   1   9   1 1958.95 170.703   3
  -1   9  -1 2104.28 170.454   3
   1   9   1 1409.17 111.341   7
  -1   9  -1 1653.53 142.821   4
   1   9   2 46509.8 821.183   7
  -1   9  -2 48399.8 956.000   4
   1   9   2 48717.8 971.422   6
   1   9   3 13642.4 367.405   7
   1   9   3 13191.6 455.978   6
  -1   9  -3 12950.9 465.880   4
  -1   9  -3 12381.0 281.940   2
   1   9   4 6036.50 254.157   7
  -1   9  -4 6099.75 205.903   2
  -1   9  -4 6099.20 344.679   4
  -1   9  -5 12956.6 358.097   2
  -1   9  -5 12309.8 534.327   4
  -1   9  -6 10456.0 351.961   2
   1   9   6 10690.1 493.081   5
  -1   9  -6 10395.0 524.926   4
  -1   9  -7 824.576 111.714   2
   1   9   7 758.089 151.285   5
  -1   9  -8 8593.24 544.423   4
   1   9   8 7755.31 460.184   5
   1   9   9 473.444 148.643   5
  -1   9  -9 294.276 156.903   4
  -1  10   9 917.311 172.585   7
   1  10  -9 1045.79 220.424   4
  -1  10   9 947.534 155.635   5
  -1  10   8 331.878 130.466   7
  -1  10   8 320.593 105.983   5
   1  10  -8 222.354 135.023   4
   1  10  -8 300.262 101.281   2
  -1  10   7 9856.39 443.395   5
   1  10  -7 9753.18 420.811   2
   1  10  -7 9567.94 526.640   4
  -1  10   7 10107.8 478.596   7
   1  10  -6 1151.10 196.729   4
   1  10  -6 1233.26 150.184   2
  -1  10   6 1172.60 159.899   7
   1  10  -5 293.918 109.741   4
  -1  10   5 234.966 88.0830   7
   1  10  -5 216.682 73.9703   2
   1  10  -4 55.4011 52.1827   2
   1  10  -4 71.4362 79.5140   4
  -1  10   3 7136.72 273.229   6
   1  10  -3 7320.56 292.980   2
   1  10  -3 7050.89 348.340   4
  -1  10   2 616.847 84.6460   6
   1  10  -2 521.289 114.242   4
   1  10  -1 296.045 90.3159   6
  -1  10   1 258.052 62.0786   6
  -1  10   0 3835.72 237.865   3
   1  10   0 4060.12 233.419   6
  -1  10   0 4189.02 212.553   4
  -1  10  -1 1490.08 142.607   4
   1  10   1 1749.84 130.667   7
   1  10   1 1763.20 157.854   6
  -1  10  -1 1871.62 168.509   3
   1  10   2 193.799 50.3816   7
   1  10   2 270.721 81.0436   6
  -1  10  -2 389.866 93.5817   4
   1  10   3 13682.7 389.047   7
   1  10   3 14453.1 489.751   6
  -1  10  -3 13271.2 487.092   4
  -1  10  -4 2378.04 223.082   4
  -1  10  -4 2104.97 116.773   2
   1  10   4 2334.66 159.481   7
  -1  10  -5 10371.2 311.141   2
  -1  10  -5 10631.8 504.768   4
  -1  10  -6 429.852 75.9958   2
   1  10   6 220.478 108.961   5
  -1  10  -6 330.562 135.769   4
  -1  10  -7 176.081 127.553   4
   1  10   7 64.0358 97.8954   5
   1  10   8 1037.02 193.412   5
  -1  10  -8 1313.77 230.102   4
   1  10   9 872.295 176.859   5
  -1  10  -9 1094.28 217.501   4
  -1  11   9 2157.19 259.638   7
   1  11  -9 1741.16 260.655   4
   1  11  -8 712.134 136.329   2
   1  11  -8 545.189 160.052   4
  -1  11   8 586.783 143.570   7
  -1  11   8 842.300 153.915   5
   1  11  -7 6770.85 446.861   4
   1  11  -7 6574.35 346.804   2
  -1  11   7 6871.33 400.923   7
   1  11  -6 1464.37 161.109   2
   1  11  -6 1330.90 211.599   4
  -1  11   6 1257.20 167.249   7
   1  11  -5 8203.55 437.482   4
   1  11  -5 8133.39 348.504   2
  -1  11   5 8580.44 400.090   7
   1  11  -4 1383.81 180.590   4
   1  11  -4 1177.88 127.332   2
  -1  11   3 16653.1 458.961   6
   1  11  -3 17235.6 484.898   2
   1  11  -3 17157.7 575.392   4
  -1  11   2 15383.8 416.177   6
   1  11  -2 14916.7 512.509   4
  -1  11   1 11436.9 343.391   6
   1  11  -1 11030.9 409.414   6
  -1  11   0 1749.31 137.435   6
   1  11   0 1714.17 160.766   6
  -1  11  -1 8728.62 346.086   4
   1  11   1 8658.63 353.194   6
   1  11   1 8766.73 310.383   7
   1  11   2 8726.92 365.147   6
  -1  11  -2 8424.17 361.650   4
   1  11   2 8185.87 292.656   7
   1  11   3 1221.37 149.811   6
   1  11   3 1519.95 126.800   7
   1  11   4 40.9595 49.3355   7
  -1  11  -4 30.0205 32.8063   2
  -1  11  -4 99.2135 103.853   4
  -1  11  -5 10503.6 308.032   2
  -1  11  -5 10642.3 509.060   4
  -1  11  -6 1685.59 227.606   4
  -1  11  -6 1323.14 119.323   2
   1  11   6 1530.46 207.137   5
  -1  11  -7 7173.89 475.179   4
   1  11   7 6480.59 423.752   5
  -1  11  -8 3335.01 343.160   4
   1  11   8 3496.07 322.143   5
   1  11   9 3714.61 351.307   5
   1  12  -9 751.847 201.546   4
   1  12  -8 2952.32 318.799   4
  -1  12   8 2682.10 275.200   7
  -1  12   8 2505.20 251.750   5
   1  12  -7 417.509 144.077   4
  -1  12   7 101.111 97.0803   7
   1  12  -7 287.836 100.117   2
  -1  12   6 9307.15 447.160   7
   1  12  -6 8294.56 481.440   4
   1  12  -6 9246.47 392.960   2
   1  12  -5 245.371 110.601   4
  -1  12   5 127.113 67.0811   7
   1  12  -5 158.581 75.4154   2
   1  12  -4 48.7809 59.3066   2
  -1  12   4-0.11107 62.6221   7
   1  12  -4-48.8454 88.2190   4
  -1  12   3 3146.26 195.039   6
   1  12  -3 3008.73 245.663   4
  -1  12   2 892.106 107.527   6
   1  12  -2 520.439 115.930   4
  -1  12   1 14408.3 413.809   6
   1  12  -1 14625.7 491.040   6
   1  12   0 7682.21 339.799   6
  -1  12   0 7507.94 301.606   6
   1  12   1 9375.68 338.848   7
  -1  12  -1 9079.73 367.215   4
   1  12   1 9004.37 377.072   6
   1  12   2 4529.81 272.801   6
   1  12   2 4360.40 218.200   7
  -1  12  -2 4224.37 267.280   4
  -1  12  -3-70.1136 81.5416   4
   1  12   3 25.5660 53.6338   7
   1  12   3 77.0525 79.2490   6
   1  12   4 19008.6 520.925   7
   1  12   4 19276.1 638.511   6
  -1  12  -4 18042.7 649.457   4
  -1  12  -5 195.038 50.1923   2
  -1  12  -5 132.828 109.301   4
  -1  12  -6 5425.02 396.386   4
  -1  12  -7 1916.90 265.211   4
   1  12   7 1700.09 228.200   5
  -1  12  -8 1600.58 262.896   4
   1  12   8 1503.18 223.580   5
   1  12   9 189.844 109.033   5
   1  13  -9 323.982 151.201   4
  -1  13   8 192.413 109.125   7
   1  13  -8 171.598 122.113   4
  -1  13   8 101.925 87.9816   5
  -1  13   7 486.123 127.953   7
   1  13  -7 863.149 180.747   4
   1  13  -7 553.241 116.872   2
  -1  13   6 2980.45 261.766   7
   1  13  -6 3329.69 315.316   4
   1  13  -6 3140.18 231.996   2
   1  13  -5 255.803 102.595   4
   1  13  -5 226.180 84.6575   2
  -1  13   5 203.769 83.3847   7
   1  13  -4 6241.48 380.860   4
  -1  13   4 7081.60 362.516   7
   1  13  -4 6408.73 306.248   2
  -1  13   3 3386.46 250.336   7
  -1  13   3 3289.43 206.399   6
   1  13  -3 3523.17 275.614   4
   1  13  -2 8042.54 397.054   4
  -1  13   2 9018.07 332.411   6
  -1  13   2 8276.75 389.515   7
   1  13  -1 2205.48 205.726   6
  -1  13   1 2300.93 171.242   6
  -1  13   1 2246.84 220.156   7
   1  13   0 20291.8 598.055   6
  -1  13   0 18990.7 526.201   6
  -1  13  -1 19832.0 589.211   4
   1  13   1 20753.8 611.519   6
   1  13   1 19619.7 547.295   7
   1  13   2 9108.12 411.275   6
   1  13   2 9372.14 343.745   7
  -1  13  -2 9572.17 413.808   4
   1  13   3 2325.44 170.487   7
   1  13   3 2419.36 220.507   6
  -1  13  -3 2206.34 213.493   4
  -1  13  -4 19991.1 697.972   4
   1  13   4 20784.5 680.073   6
  -1  13  -5 6092.64 399.414   4
  -1  13  -6 1969.58 249.491   4
   1  13   7 1427.61 215.488   5
  -1  13  -7 1343.25 232.704   4
  -1  13  -8 2687.77 328.160   4
   1  13   8 2157.57 268.950   5
   1  13   9 115.446 110.571   5
   1  14  -8 605.181 187.517   4
  -1  14   8 335.361 116.432   5
  -1  14   7 9513.48 490.416   7
   1  14  -7 11052.0 602.937   4
  -1  14   6 1647.29 198.839   7
   1  14  -6 1626.90 172.121   2
   1  14  -6 1163.47 210.717   4
  -1  14   5 1840.06 201.559   7
   1  14  -5 1952.95 244.179   4
   1  14  -5 2094.95 184.467   2
  -1  14   4 2508.72 225.315   7
   1  14  -4 2411.31 251.873   4
   1  14  -3 40226.9 1036.07   4
  -1  14   3 41250.9 876.298   6
  -1  14   3 40905.2 984.274   7
  -1  14   2 6017.68 280.373   6
  -1  14   2 5993.59 338.016   7
  -1  14   1 90747.5 1523.20   6
  -1  14   1 92007.3 1704.11   7
   1  14  -1 91819.6 1665.36   6
   1  14   0 15613.6 537.093   6
  -1  14   0 15945.8 489.452   6
   1  14   1 692.237 135.585   6
  -1  14  -1 879.759 140.139   4
  -1  14  -2 105.816 83.2713   4
   1  14   2 218.524 96.7924   6
   1  14   3 10922.5 474.443   6
  -1  14  -3 11315.1 492.389   4
   1  14   4 5370.05 342.467   6
  -1  14  -4 4460.80 330.135   4
  -1  14  -5 743.198 167.685   4
  -1  14  -6 110.579 105.637   4
   1  14   7 3322.15 321.668   5
  -1  14  -7 3305.88 346.049   4
  -1  14  -8 604.949 190.925   4
   1  14   8 666.599 171.932   5
   1  14   9 1866.95 267.174   5
   1  15  -8 2250.45 308.508   4
  -1  15   8 2126.95 252.535   5
   1  15  -7 1469.55 253.211   4
  -1  15   7 1735.41 215.519   7
  -1  15   6 3808.01 300.850   7
   1  15  -6 4127.21 267.144   2
   1  15  -6 4407.41 373.637   4
  -1  15   5 2308.47 225.912   7
   1  15  -5 2343.57 268.371   4
   1  15  -4 7369.47 437.269   4
  -1  15   4 7271.85 395.220   7
  -1  15   3 9169.27 376.082   6
  -1  15   3 10094.8 460.198   7
   1  15  -3 9164.53 473.877   4
   1  15  -2 37824.0 959.960   6
  -1  15   2 36489.1 820.334   6
  -1  15   2 37223.9 954.979   7
  -1  15   1 6826.83 387.536   7
   1  15  -1 6482.74 358.113   6
  -1  15   1 6379.99 306.619   6
   1  15   0 36410.7 903.519   6
  -1  15   0 35349.7 821.922   6
   1  15   1 1854.24 204.587   6
   1  15   2 18394.9 620.856   6
  -1  15  -2 17471.7 614.421   4
  -1  15  -3 9785.21 473.374   4
   1  15   3 10343.4 467.312   6
   1  15   4 11002.1 511.913   6
  -1  15  -4 12082.4 558.394   4
  -1  15  -5 4351.83 357.666   4
  -1  15  -6 1556.92 228.748   4
  -1  15  -7 1657.18 259.446   4
   1  15   7 1592.10 238.765   5
   1  15   8 221.383 105.736   5
   1  15   9 380.300 150.849   5
   1  16  -8 934.946 218.335   4
   1  16  -7 775.924 195.496   4
   1  16  -6 4009.62 368.858   4
  -1  16   6 3573.95 296.519   7
   1  16  -5-8.12107 94.0519   4
  -1  16   5 96.6605 70.1513   7
  -1  16   4 4421.30 276.693   6
   1  16  -4 4807.41 367.462   4
  -1  16   4 4395.05 312.106   7
  -1  16   3 676.522 135.965   7
  -1  16   3 746.039 119.164   6
   1  16  -2 6194.40 370.680   6
  -1  16   2 5868.81 300.533   6
  -1  16   2 5516.47 357.333   7
  -1  16   1 2285.14 188.080   6
   1  16  -1 3043.54 251.171   6
  -1  16   1 2521.03 244.573   7
  -1  16   0 1020.05 141.466   6
   1  16   0 737.586 142.434   6
   1  16   1 166.321 90.2868   6
  -1  16  -1 480.411 110.931   6
  -1  16  -2 255.324 104.266   4
   1  16   2 269.233 108.344   6
  -1  16  -3 13677.2 577.912   4
   1  16   3 13895.8 560.719   6
   1  16   4 1390.33 194.784   6
  -1  16  -4 1314.79 207.859   4
  -1  16  -5 3004.53 308.720   4
  -1  16  -6 443.777 152.910   4
  -1  16  -7-44.0840 106.125   4
   1  16   7 28.6332 113.431   5
   1  16   8 809.024 196.350   5
   1  17  -7 3622.29 379.706   4
  -1  17   6 1501.60 199.505   7
   1  17  -6 1585.12 248.501   4
  -1  17   5 1539.88 202.850   7
   1  17  -5 1946.64 263.609   4
   1  17  -4 598.965 160.600   4
  -1  17   4 845.248 148.001   7
  -1  17   4 995.836 141.457   6
  -1  17   3 1688.30 172.671   6
  -1  17   3 1235.17 181.976   7
  -1  17   2 5363.65 353.623   7
   1  17  -2 5457.92 357.360   6
  -1  17   2 5413.01 299.958   6
  -1  17   1 1414.43 195.266   7
  -1  17   1 1347.44 152.383   6
   1  17  -1 1653.12 200.143   6
   1  17   0 8897.31 438.635   6
  -1  17   0 9454.29 407.243   6
   1  17   1 1102.91 150.283   7
   1  17   1 1091.77 169.210   6
  -1  17  -1 1236.22 168.931   6
   1  17   2 3394.42 277.093   6
  -1  17  -2 3178.68 272.159   4
   1  17   2 2971.53 225.433   7
   1  17   3 3366.77 281.848   6
  -1  17  -3 2993.86 278.478   4
   1  17   4 151.872 104.402   6
  -1  17  -4 372.974 151.543   4
  -1  17  -5 9156.20 541.582   4
  -1  17  -6 704.750 185.096   4
  -1  17  -7 3782.36 388.699   4
   1  17   8 742.404 197.588   5
   1  18  -7 606.104 176.923   4
   1  18  -6 2214.26 299.471   4
  -1  18   5 692.890 145.491   7
   1  18  -5 851.805 193.373   4
   1  18  -4-66.2659 112.559   4
  -1  18   4 76.9088 72.5042   6
  -1  18   3 3992.23 266.905   6
   1  18  -3 4094.38 331.615   6
  -1  18   3 3787.69 310.029   7
   1  18  -2 168.738 108.809   6
  -1  18   2 95.4508 77.3037   6
  -1  18   2 176.364 107.039   7
   1  18  -1 1285.58 187.756   6
  -1  18   1 1041.96 166.448   7
  -1  18   1 1095.14 149.703   6
   1  18   0 406.251 128.705   6
  -1  18   0 334.892 99.7499   6
   1  18   1 4723.65 305.768   7
  -1  18  -1 4520.88 302.617   6
   1  18   1 4649.75 332.251   6
   1  18   2 502.918 118.050   7
  -1  18  -2 634.629 142.586   4
   1  18   2 406.624 117.346   6
   1  18   3 1572.94 208.295   6
  -1  18  -3 1811.45 225.008   4
   1  18   4 628.644 142.817   6
  -1  18  -4 458.573 141.523   4
  -1  18  -5 806.897 182.653   4
  -1  18  -6 1384.33 246.649   4
   1  19  -6 1550.49 260.382   4
   1  19  -5 669.785 170.995   4
  -1  19   5 438.164 130.002   7
  -1  19   4 1566.70 204.427   7
   1  19  -4 1120.62 199.518   4
  -1  19   4 1271.51 167.317   6
   1  19  -3 1818.16 235.478   6
  -1  19   3 1817.75 191.190   6
  -1  19   3 1988.61 231.345   7
  -1  19   2 3367.56 250.879   6
  -1  19   2 3498.21 302.328   7
   1  19  -2 3690.69 315.042   6
  -1  19   1 2872.65 235.987   6
  -1  19   1 3314.82 304.334   7
   1  19  -1 2959.53 274.682   6
   1  19   0 5641.56 374.846   6
   1  19   0 6595.42 388.574   7
  -1  19   0 6013.85 345.830   6
  -1  19  -1 5119.73 334.729   6
   1  19   1 4903.09 323.485   7
   1  19   1 4969.79 349.805   6
   1  19   2 3372.56 256.657   7
  -1  19  -2 3329.74 281.382   6
   1  19   2 3852.67 309.349   6
   1  19   3 1622.46 211.728   6
  -1  19  -3 1437.31 211.550   4
   1  19   4 7568.51 455.263   6
  -1  19  -4 7333.81 482.478   4
  -1  19  -5 526.536 169.120   4
  -1  19  -6 6270.50 490.555   4
   1  20  -6 516.931 165.075   4
   1  20  -5 65.2154 116.659   4
  -1  20   4 27.1524 112.601   7
  -1  20   3 10692.4 472.964   6
  -1  20   3 11844.5 573.400   7
   1  20  -3 11749.3 586.988   6
  -1  20   2 1298.68 200.524   7
   1  20  -2 853.675 174.799   6
  -1  20   2 1110.83 156.251   6
  -1  20   1 10778.7 565.149   7
   1  20  -1 11647.9 552.545   6
  -1  20   1 10713.2 473.316   6
  -1  20   0 1137.31 197.879   7
   1  20   0 1265.80 191.733   6
   1  20   0 1026.03 168.879   7
  -1  20   0 1271.35 174.204   6
   1  20   1 11243.7 509.246   7
   1  20   1 11131.8 541.634   6
  -1  20  -1 12214.9 527.373   6
   1  20   2 815.874 162.123   6
  -1  20  -2 742.377 159.421   6
   1  20   3 3989.03 331.075   6
  -1  20  -3 4108.20 348.585   4
  -1  20  -4 152.129 133.995   4
   1  20   4 170.436 113.947   6
  -1  20  -5 963.834 210.098   4
  -1  20  -6 147.487 104.118   4
   1  21  -5 867.285 203.188   4
   1  21  -4 4501.06 391.668   6
  -1  21   3 1699.32 234.041   7
   1  21  -3 2082.04 255.328   6
  -1  21   2 3676.57 327.880   7
   1  21  -2 3671.37 328.437   6
  -1  21   1 287.072 130.745   7
   1  21  -1 48.7375 104.404   6
  -1  21   1 108.886 77.0501   6
  -1  21   0 3840.54 291.014   6
   1  21   0 4297.64 343.828   6
  -1  21   0 3867.96 355.356   7
   1  21   0 4146.43 328.375   7
   1  21   1 2563.17 272.796   6
  -1  21  -1 2066.37 225.793   6
  -1  21  -2 3185.79 291.362   6
   1  21   2 3196.86 300.333   6
   1  21   3 372.051 117.699   6
   1  21   4 3816.92 344.385   6
  -1  21  -4 3407.56 347.430   4
  -1  21  -5 1105.75 216.596   4
   1  22  -4 783.556 179.213   6
  -1  22   3 3438.03 326.462   7
   1  22  -3 3597.65 344.928   6
   1  22  -2-2.95289 112.017   6
  -1  22   2 54.8353 82.4877   7
   1  22  -1 2849.61 294.796   6
  -1  22   1 3039.21 312.668   7
   1  22   0 3387.70 319.930   6
  -1  22   0 3166.01 275.472   6
  -1  22   0 3063.71 327.267   7
  -1  22  -1 418.618 120.892   6
   1  22   1 455.779 144.431   6
  -1  22  -2 626.305 159.672   6
   1  22   2 532.937 153.502   6
  -1  22  -3 642.599 158.377   6
   1  22   3 343.339 134.454   6
   1  22   4 3773.90 341.823   6
  -1  22  -4 3903.90 376.403   4
  -1  22  -5 264.761 166.840   4
   1  23  -4 679.353 179.149   6
   1  23  -3 1621.52 244.029   6
   1  23  -2 57.5302 99.8896   6
  -1  23   2 35.4269 95.5446   7
  -1  23   1 991.091 200.314   7
   1  23  -1 769.526 170.806   6
  -1  23   0 416.416 150.953   7
   1  23   0 405.402 137.038   6
   1  23   1 1590.83 234.299   6
   1  23   2 5183.48 396.629   6
  -1  23  -2 5230.07 389.261   6
   1  23   3 827.256 185.410   6
  -1  23  -3 713.879 173.934   6
   1  24  -4 2765.32 329.449   6
   1  24  -3 808.479 202.839   6
   1  24  -2 6.96743 117.894   6
   1  24  -1 3131.84 325.490   6
  -1  24   1 2540.68 300.790   7
   1  24   0 223.732 111.207   6
  -1  24   0 391.088 126.594   7
  -1  24  -1 5737.53 474.957   7
   1  24   1 5245.62 411.169   6
   1  25  -3 824.080 191.658   6
   1  25  -2 558.669 160.246   6
   1  25  -1 162.810 123.950   6
  -1  25   0 457.306 157.458   7
   1  25   0 937.553 197.112   6
  -1  25  -1 148.009 134.123   7
  -2 -23   2 112.063 132.222   3
   2 -23  -2 13.6707 120.695   3
  -2 -23   1 6174.33 527.926   3
   2 -23  -1 6537.76 520.736   3
  -2 -23   0 1082.09 243.375   3
   2 -23   0 1053.86 233.045   3
   2 -23   1 3026.54 354.784   3
  -2 -23  -1 3672.21 410.954   3
   2 -23   2 1992.90 292.697   3
   2 -23   3 895.450 215.326   3
   2 -22  -4 1771.94 289.564   3
  -2 -22   4 1313.62 256.498   3
   2 -22  -3 599.015 186.212   3
  -2 -22   3 1080.50 230.837   3
   2 -22  -2 3274.84 371.955   3
  -2 -22   2 4288.14 423.688   3
  -2 -22   1 694.228 210.055   3
   2 -22  -1 1213.55 242.169   3
   2 -22   0 11422.2 671.354   3
  -2 -22   0 12509.0 714.933   3
   2 -22   1 772.203 196.573   3
  -2 -22  -1 458.107 181.521   3
  -2 -22  -2 9284.94 632.735   3
   2 -22   2 9932.85 617.942   3
   2 -22   3 567.063 187.827   3
  -2 -22  -3 288.188 163.193   3
   2 -22   4 2698.51 337.800   3
   2 -21  -5 1264.33 245.819   3
  -2 -21   5 1372.38 261.471   3
   2 -21  -4 495.910 152.152   3
   2 -21  -4 566.233 148.324   1
  -2 -21   4 663.564 205.400   3
   2 -21  -3 806.846 178.378   1
   2 -21  -3 1402.36 255.795   3
  -2 -21   3 1276.37 249.892   3
   2 -21  -2 436.825 148.335   1
   2 -21  -2 853.747 208.938   3
  -2 -21   2 508.409 180.873   3
   2 -21  -1 2250.99 297.263   3
  -2 -21   1 1696.35 255.890   3
  -2 -21   0 754.841 188.663   3
   2 -21   0 1405.43 259.113   3
  -2 -21  -1 4419.78 419.671   3
   2 -21   1 3446.65 356.688   3
  -2 -21  -2 34.0765 129.529   3
   2 -21   2 64.7389 96.2950   3
  -2 -21  -2 111.901 123.410   1
  -2 -21  -3 1119.88 199.600   1
  -2 -21  -3 1110.43 237.865   3
   2 -21   3 1358.31 233.094   3
  -2 -21  -4 725.910 195.427   3
   2 -21   4 907.013 197.376   3
   2 -21   5 819.281 189.238   3
  -2 -20   6 1168.21 226.656   3
  -2 -20   5 1312.18 234.828   3
   2 -20  -5 1655.61 263.661   3
   2 -20  -4 299.037 118.643   1
   2 -20  -4 54.1446 107.613   3
  -2 -20   4 377.650 169.712   3
   2 -20  -3 3226.27 351.968   3
  -2 -20   3 3054.69 344.712   3
   2 -20  -3 3310.52 315.023   1
   2 -20  -2 90.5107 118.548   1
   2 -20  -2-87.2884 128.351   3
  -2 -20   2 344.255 168.420   3
  -2 -20   1 1036.75 215.995   3
   2 -20  -1 1154.62 206.388   1
  -2 -20   1 1230.90 231.684   1
   2 -20  -1 1228.44 228.461   3
   2 -20   0 1407.88 238.296   1
  -2 -20   0 1180.67 225.427   1
   2 -20   0 908.975 194.366   3
  -2 -20   0 1137.59 237.382   3
  -2 -20  -1 1962.09 264.417   1
  -2 -20  -1 1713.36 267.765   3
   2 -20   1 1815.83 262.049   3
  -2 -20  -2 340.908 147.659   1
  -2 -20  -2 315.755 160.305   3
   2 -20   2 174.698 116.652   3
   2 -20   3 394.849 144.157   3
  -2 -20  -3 591.580 171.200   1
  -2 -20  -3 527.598 178.099   3
  -2 -20  -4 3457.76 381.505   3
   2 -20   4 2428.79 295.086   3
  -2 -20  -5 3298.99 381.511   3
   2 -20   5 3119.25 336.200   3
  -2 -19   7 173.860 126.633   3
  -2 -19   6 811.997 216.199   3
   2 -19  -6 636.165 178.871   3
   2 -19  -5 700.611 185.106   3
  -2 -19   5 781.526 196.826   3
   2 -19  -4 745.995 178.816   3
  -2 -19   4 545.002 178.645   3
   2 -19  -4 485.094 123.752   1
  -2 -19   3 1744.67 266.591   1
   2 -19  -3 1254.30 195.408   1
  -2 -19   3 1168.91 216.981   3
   2 -19  -3 1303.86 228.639   3
   2 -19  -2 76.9395 108.809   1
  -2 -19   2 208.442 152.358   1
   2 -19  -2 169.350 132.208   3
  -2 -19   2 78.8706 114.305   3
   2 -19  -1 10446.9 579.618   3
  -2 -19   1 9900.65 585.783   3
   2 -19  -1 9952.58 546.303   1
   2 -19   0 840.453 186.977   1
   2 -19   0 544.548 159.110   3
  -2 -19   0 1128.72 220.547   3
   2 -19   1 2812.48 306.501   1
  -2 -19  -1 2906.10 328.119   3
   2 -19   1 2673.83 293.629   3
   2 -19   2 957.090 195.009   1
  -2 -19  -2 971.841 204.438   3
   2 -19   2 956.525 193.887   3
  -2 -19  -3 58.9706 96.8008   3
   2 -19   3-52.2930 111.646   3
   2 -19   4 94.7579 111.088   3
  -2 -19  -4 419.877 169.683   3
   2 -19   5 2416.32 298.614   3
  -2 -19  -5 2447.87 316.278   3
  -2 -19  -6 5810.28 493.188   3
   2 -18  -7 674.917 181.050   3
  -2 -18   7 1231.44 245.923   3
   2 -18  -6 1233.06 239.367   3
  -2 -18   6 1321.60 236.820   3
  -2 -18   5 116.022 140.646   3
  -2 -18   5 221.025 142.202   1
   2 -18  -5 241.994 129.733   3
  -2 -18   4 2226.60 278.233   3
  -2 -18   4 2804.69 311.825   1
   2 -18  -4 1870.15 265.479   3
   2 -18  -4 2256.44 239.088   1
  -2 -18   3 748.557 169.077   3
  -2 -18   3 1015.46 212.589   1
   2 -18  -3 805.985 156.335   1
   2 -18  -3 969.538 198.445   3
   2 -18  -2 3637.82 347.042   3
  -2 -18   2 2933.31 312.187   3
   2 -18  -2 3628.43 314.735   1
  -2 -18   1 8124.18 509.195   3
   2 -18  -1 8320.95 488.658   1
   2 -18  -1 8826.79 515.361   3
   2 -18   0 422.897 150.015   1
   2 -18   0 33.3723 100.621   3
  -2 -18   0 195.264 131.003   3
   2 -18   1 4289.95 360.667   3
  -2 -18  -1 4795.94 396.361   3
   2 -18   1 3857.60 347.273   1
   2 -18   2 9667.55 547.444   1
   2 -18   2 10108.4 547.199   3
  -2 -18  -2 8652.27 540.753   3
   2 -18   3 3825.56 356.852   1
   2 -18   3 4066.95 349.837   3
  -2 -18  -3 3967.51 371.409   3
  -2 -18  -4 4053.08 388.078   3
   2 -18   4 3766.83 346.342   3
   2 -18   5 3474.00 338.079   3
  -2 -18  -5 3555.99 372.586   3
  -2 -18  -6 6137.64 500.945   3
  -2 -17   8 2010.88 301.095   3
  -2 -17   7 123.715 136.173   3
   2 -17  -7 106.019 114.066   3
  -2 -17   6 741.094 179.002   1
   2 -17  -6 917.022 215.026   3
  -2 -17   6 999.351 212.678   3
  -2 -17   5 6800.08 475.948   3
   2 -17  -5 6202.36 361.125   1
   2 -17  -5 6442.64 474.185   3
  -2 -17   5 6228.45 446.479   1
   2 -17  -4 4587.14 382.711   3
   2 -17  -4 4467.94 316.328   1
  -2 -17   4 4831.07 393.048   3
  -2 -17   4 4489.48 375.377   1
   2 -17  -3 6185.22 434.694   3
   2 -17  -3 6174.08 382.169   1
  -2 -17   3 6618.05 456.453   3
   2 -17  -2 4465.48 367.480   3
   2 -17  -2 4098.59 327.451   1
  -2 -17   2 4038.59 358.904   3
  -2 -17   1 1198.25 219.111   3
   2 -17  -1 1343.38 205.086   1
   2 -17  -1 1245.81 211.096   3
   2 -17   0 3125.86 306.669   1
   2 -17   0 2728.00 283.318   3
  -2 -17   0 2638.15 293.325   3
  -2 -17  -1 7975.66 490.067   3
   2 -17   1 7762.16 458.527   3
   2 -17   1 7575.14 468.775   1
  -2 -17  -2 1126.32 212.357   3
   2 -17   2 1040.81 203.839   1
   2 -17   2 1258.57 199.405   3
   2 -17   3 14099.2 670.375   1
  -2 -17  -3 14552.1 689.072   3
   2 -17   3 14669.1 646.371   3
   2 -17   4 1502.66 232.480   1
  -2 -17  -4 1338.53 223.953   3
   2 -17   4 1012.00 181.133   3
   2 -17   5 6822.02 447.761   3
  -2 -17  -5 6568.06 480.538   3
  -2 -17  -6 148.203 134.292   3
   2 -17   6 123.886 96.3627   3
  -2 -17  -7 3583.16 388.874   3
  -2 -16   8 2198.80 312.507   3
   2 -16  -8 2445.91 334.617   3
  -2 -16   7 527.984 165.025   1
   2 -16  -7 381.892 165.049   3
  -2 -16   7 260.892 133.362   3
  -2 -16   6 162.739 142.339   3
  -2 -16   6 115.442 127.878   1
   2 -16  -6 49.8036 105.250   3
   2 -16  -5 3321.55 337.783   3
  -2 -16   5 3457.16 346.481   3
  -2 -16   5 3901.06 353.578   1
   2 -16  -5 3302.62 252.969   1
   2 -16  -4 22656.5 848.975   3
  -2 -16   4 24259.0 877.178   3
  -2 -16   4 23991.0 839.535   1
  -2 -16   3 8961.58 513.455   3
   2 -16  -3 9428.00 521.587   3
   2 -16  -3 8956.17 447.496   1
  -2 -16   2 33324.3 1014.54   3
   2 -16  -2 31649.8 980.268   3
   2 -16  -2 29785.9 897.263   1
   2 -16  -1 17461.4 665.883   1
   2 -16  -1 16945.0 681.978   3
  -2 -16   1 16359.1 690.378   3
   2 -16   0 24512.5 821.266   1
   2 -16   0 25136.7 837.387   3
  -2 -16   0 24832.9 857.492   3
   2 -16   1 5152.87 371.284   1
   2 -16   1 5700.63 381.322   3
  -2 -16  -1 6150.20 416.013   3
   2 -16   2 18557.8 728.117   1
  -2 -16  -2 17213.4 724.016   3
   2 -16   2 17633.5 686.313   3
  -2 -16  -3 4059.59 350.912   3
   2 -16   3 4841.22 377.663   1
   2 -16   3 5261.38 374.189   3
  -2 -16  -4 6880.18 461.436   3
   2 -16   4 5778.83 422.555   1
   2 -16   4 6098.19 403.459   3
   2 -16   5 3533.24 336.890   1
  -2 -16  -5 3556.28 356.787   3
   2 -16   5 3520.35 314.579   3
   2 -16   6 1672.09 237.901   3
  -2 -16  -6 1557.03 247.467   3
  -2 -16  -7 394.133 166.492   3
  -2 -16  -8 1112.59 224.312   3
  -2 -15   9 1724.29 292.162   3
  -2 -15   8 2662.29 325.382   3
   2 -15  -8 2933.86 348.235   3
  -2 -15   8 2148.37 264.716   1
  -2 -15   7 2062.61 286.723   3
  -2 -15   7 1398.28 211.214   1
   2 -15  -7 1762.64 270.670   3
  -2 -15   6 1967.84 250.086   1
   2 -15  -6 1968.88 266.176   3
  -2 -15   6 2238.55 288.922   3
  -2 -15   5 17693.1 741.102   3
   2 -15  -5 17275.4 739.527   3
   2 -15  -5 15853.9 549.953   1
  -2 -15   5 16302.1 680.016   1
   2 -15  -4 15405.5 670.503   3
  -2 -15   4 15650.9 676.725   3
   2 -15  -4 14834.4 548.258   1
  -2 -15   3 15601.4 662.797   3
   2 -15  -3 15950.2 584.380   1
   2 -15  -3 15770.5 662.211   3
   2 -15  -2 7685.19 448.941   3
   2 -15  -2 7684.28 413.114   1
  -2 -15   2 7072.18 432.308   3
   2 -15  -1 6979.37 416.321   3
  -2 -15   1 7015.95 429.859   3
   2 -15  -1 6568.62 391.421   1
   2 -15   0 6264.80 391.462   1
   2 -15   0 5830.97 374.550   3
  -2 -15   0 5039.32 362.745   3
   2 -15   0 5106.68 245.314   2
   2 -15   1 5081.11 355.814   1
  -2 -15  -1 5856.12 389.559   3
   2 -15   1 4934.21 345.607   3
  -2 -15  -2-100.765 114.276   3
   2 -15   2 235.452 126.113   1
   2 -15   2 95.1857 90.6224   3
   2 -15   3 5209.70 380.932   1
  -2 -15  -3 4924.74 373.608   3
   2 -15   3 4687.79 339.173   3
   2 -15   4 783.839 149.745   3
  -2 -15  -4 549.288 156.262   3
   2 -15   4 596.868 149.792   1
  -2 -15  -5 2086.65 261.430   3
   2 -15   5 2117.14 257.684   1
   2 -15   5 1837.29 225.021   3
   2 -15   6 686.388 176.409   1
   2 -15   6 498.974 135.496   3
  -2 -15  -6 511.612 142.049   3
  -2 -15  -7 681.394 177.187   3
  -2 -15  -8 3801.37 389.218   3
  -2 -14   9 480.504 166.862   3
  -2 -14   8 2141.64 259.576   1
   2 -14  -8 2488.40 323.182   3
  -2 -14   8 2713.07 325.901   3
   2 -14  -7 1439.19 236.512   3
  -2 -14   7 766.813 160.045   1
  -2 -14   7 1075.02 219.770   3
   2 -14  -6 185.673 131.277   3
  -2 -14   6 86.5686 115.071   1
  -2 -14   6-66.1803 119.623   3
   2 -14  -5 13648.9 641.017   3
  -2 -14   5 13922.9 638.737   3
  -2 -14   5 13852.3 606.645   1
   2 -14  -5 13003.3 472.239   1
   2 -14  -4 4828.57 297.231   1
   2 -14  -4 4978.36 370.108   3
  -2 -14   4 4914.64 367.239   3
   2 -14  -3 11399.1 470.304   1
   2 -14  -3 11353.7 536.904   3
  -2 -14   3 11558.6 542.125   3
   2 -14  -3 10100.4 370.120   4
  -2 -14   2 427.124 134.140   3
   2 -14  -2 722.504 150.794   1
   2 -14  -2 443.469 82.0465   4
   2 -14  -2 601.417 136.183   3
  -2 -14   1 2953.04 273.684   3
   2 -14  -1 2365.91 235.701   3
   2 -14  -1 2530.14 180.374   4
   2 -14  -1 2745.96 243.189   1
   2 -14   0 3520.87 284.785   1
   2 -14   0 3556.69 278.762   3
  -2 -14   0 3276.32 289.156   3
  -2 -14  -1 2901.79 274.145   3
   2 -14   1 2399.65 238.540   3
   2 -14   1 2486.24 139.093   2
   2 -14   1 3032.67 267.179   1
   2 -14   2 1121.11 188.715   1
  -2 -14  -2 845.095 165.563   3
   2 -14   2 1151.66 163.692   3
  -2 -14  -3 4984.48 365.145   3
   2 -14   3 4385.82 341.838   1
   2 -14   3 5161.52 340.472   3
   2 -14   4 32.1474 83.2717   1
   2 -14   4 211.339 97.3472   3
   2 -14   5 949.276 154.974   3
   2 -14   5 1089.21 178.574   1
  -2 -14  -5 919.029 180.711   3
   2 -14   6 1321.47 217.444   1
   2 -14   6 1283.30 189.587   3
  -2 -14  -6 1558.01 231.887   3
   2 -14   7 916.286 185.662   1
  -2 -14  -7 765.946 187.356   3
  -2 -13   8 747.571 169.385   1
  -2 -13   7 741.679 167.916   1
  -2 -13   7 1257.73 217.847   3
   2 -13  -7 1201.23 215.300   3
  -2 -13   6-99.3393 113.376   3
  -2 -13   6 201.291 135.766   1
   2 -13  -6-74.7278 92.0596   3
   2 -13  -5 1881.24 165.837   1
  -2 -13   5 1834.95 233.265   3
   2 -13  -5 1577.22 210.464   3
   2 -13  -4 108.919 70.2227   1
   2 -13  -4 159.375 55.5248   6
   2 -13  -4 150.965 95.3825   3
   2 -13  -3 22417.7 655.193   1
  -2 -13   3 22626.2 758.770   3
   2 -13  -3 23185.9 759.004   3
   2 -13  -3 22355.1 560.711   4
   2 -13  -2 9078.75 326.695   4
   2 -13  -2 8832.39 407.495   1
  -2 -13   2 9203.12 457.236   3
   2 -13  -2 9457.62 455.310   3
   2 -13  -1 289.777 69.8604   4
   2 -13  -1 260.242 100.339   1
  -2 -13   1 119.294 99.3455   3
   2 -13  -1 361.718 111.437   3
   2 -13   0 637.187 98.4166   4
   2 -13   0 588.078 142.177   1
   2 -13   0 643.062 131.662   3
  -2 -13   0 899.643 162.768   3
   2 -13   1 3298.26 148.530   2
   2 -13   1 3641.47 267.257   3
  -2 -13  -1 3316.94 277.193   3
   2 -13   1 3974.88 292.921   1
   2 -13   2 2451.72 228.121   3
  -2 -13  -2 2159.57 237.058   3
   2 -13   2 2090.30 79.0956   2
   2 -13   2 2658.60 251.173   1
   2 -13   3 541.933 129.978   1
  -2 -13  -3 731.488 143.561   3
   2 -13   3 728.232 140.628   3
  -2 -13  -4 2744.04 271.222   3
   2 -13   4 2727.55 269.718   1
   2 -13   4 3034.68 256.093   3
  -2 -13  -5 3076.00 295.762   3
   2 -13   5 3529.96 312.095   1
   2 -13   5 3564.47 285.479   3
   2 -13   6 1077.28 163.223   3
   2 -13   6 1040.21 191.795   1
  -2 -13  -6 991.268 193.515   3
  -2 -13  -7 1054.08 193.734   3
   2 -13   7 1437.30 219.605   1
   2 -12  -8 519.293 118.533   4
  -2 -12   8 540.549 146.379   1
   2 -12  -7 5192.81 405.293   3
  -2 -12   7 4686.98 345.528   1
  -2 -12   6 2170.25 262.237   3
   2 -12  -6 1743.73 237.605   3
  -2 -12   6 1918.29 223.501   1
   2 -12  -5 447.771 79.9708   6
   2 -12  -5 458.202 86.4777   1
   2 -12  -5 569.675 143.970   3
  -2 -12   5 471.355 136.183   3
   2 -12  -4 14178.6 470.780   1
   2 -12  -4 15502.5 616.336   3
  -2 -12   4 14690.9 599.201   3
   2 -12  -4 13970.6 400.877   6
   2 -12  -3 6941.19 338.646   1
   2 -12  -3 6759.97 274.000   4
   2 -12  -3 6911.51 383.619   3
  -2 -12   3 6707.31 387.966   3
  -2 -12   2 10819.7 475.155   3
   2 -12  -2 10278.5 421.785   1
   2 -12  -2 9789.38 453.993   3
   2 -12  -2 10269.6 329.618   4
  -2 -12   1 5356.08 327.384   3
   2 -12  -1 5207.76 308.013   1
   2 -12  -1 5599.56 324.860   3
   2 -12  -1 5369.88 236.601   4
   2 -12   0 35839.8 884.156   3
  -2 -12   0 34735.3 911.396   3
   2 -12   0 34976.0 893.772   1
   2 -12   0 34801.2 755.155   4
  -2 -12  -1 1411.99 185.202   3
   2 -12   1 1239.39 83.9685   2
   2 -12   1 1488.51 183.440   1
   2 -12   1 1313.43 162.300   3
  -2 -12  -2 38936.9 1005.29   3
   2 -12   2 39533.6 939.029   3
   2 -12   2 39615.5 1001.89   1
   2 -12   3 18897.2 671.346   1
  -2 -12  -3 19271.6 675.521   3
   2 -12   3 18777.3 611.365   3
   2 -12   4 10446.0 499.127   1
   2 -12   4 9669.80 438.364   3
  -2 -12  -4 9733.39 483.030   3
  -2 -12  -5 14281.7 613.134   3
   2 -12   5 12931.5 529.077   3
   2 -12   5 13408.8 588.908   1
  -2 -12  -6 4009.63 336.464   3
   2 -12   6 4010.45 300.074   3
   2 -12   6 3789.03 320.890   1
   2 -12   7 3238.52 306.811   1
  -2 -12  -7 3112.51 314.908   3
   2 -11  -9 2530.33 262.613   4
   2 -11  -8 1071.02 171.169   4
  -2 -11   8 1264.92 183.295   1
   2 -11  -7 625.492 122.839   4
   2 -11  -7 259.477 115.455   3
  -2 -11   7 551.018 130.699   1
   2 -11  -6 3556.52 313.117   3
  -2 -11   6 3610.00 284.747   1
   2 -11  -5 8295.49 450.506   3
   2 -11  -5 7460.93 306.662   6
   2 -11  -5 7822.96 304.592   1
   2 -11  -4 7007.06 263.387   6
   2 -11  -4 6905.44 394.110   3
   2 -11  -4 6842.67 301.715   1
  -2 -11   4 7792.10 415.063   3
   2 -11  -3 925.185 147.188   3
   2 -11  -3 792.691 90.7122   4
   2 -11  -3 891.081 124.661   1
   2 -11  -2 567.767 118.648   1
   2 -11  -2 296.822 107.965   3
   2 -11  -2 482.760 72.1922   4
   2 -11  -1 6266.00 243.696   4
   2 -11  -1 6332.90 322.338   1
   2 -11   0 2118.25 203.164   1
   2 -11   0 1961.40 145.910   4
  -2 -11   0 1786.38 190.378   3
   2 -11   1 29159.4 786.848   1
   2 -11   1 27716.5 486.282   2
  -2 -11  -1 29575.3 801.150   3
   2 -11   1 29267.7 691.022   4
   2 -11   2 4441.96 296.486   1
  -2 -11  -2 4743.80 310.374   3
   2 -11   3 9908.36 458.123   1
  -2 -11  -3 10053.7 459.365   3
  -2 -11  -4 4118.67 301.827   3
   2 -11   4 4209.96 273.882   3
   2 -11   4 4123.07 304.862   1
  -2 -11  -5 10726.7 509.141   3
   2 -11   5 9566.49 433.793   3
   2 -11   5 10089.7 492.041   1
   2 -11   6 245.519 89.4297   3
   2 -11   6 197.184 99.4127   1
  -2 -11  -6 230.755 112.260   3
  -2 -11  -7 3124.47 303.206   3
   2 -11   7 2991.91 264.792   3
   2 -11   7 3182.24 294.420   1
   2 -10 -10 1235.03 248.880   2
   2 -10  -9 2324.88 251.430   4
   2 -10  -8 8755.90 449.154   4
  -2 -10   8 7850.12 415.166   1
   2 -10  -7 1944.02 195.204   4
  -2 -10   7 1776.34 211.549   1
   2 -10  -6 4721.15 349.744   3
  -2 -10   6 4738.55 312.273   1
   2 -10  -5 4783.61 221.969   1
   2 -10  -5 4921.33 243.488   6
   2 -10  -5 4266.67 323.549   3
   2 -10  -4 1441.45 113.831   6
   2 -10  -4 1430.31 129.837   1
  -2 -10   4 1461.02 184.385   3
   2 -10  -3 12310.0 409.696   1
   2 -10  -3 12205.6 316.292   6
   2 -10  -2 25498.3 650.780   1
   2 -10  -2 25568.0 525.450   4
   2 -10  -1 6524.35 317.381   1
   2 -10  -1 6906.91 241.618   4
   2 -10   0 3790.27 250.985   1
  -2 -10   0 3438.67 246.267   3
   2 -10   0 3428.38 182.492   4
  -2 -10  -1 4776.38 284.559   3
   2 -10   1 4029.17 126.904   2
   2 -10   1 4777.34 284.638   1
   2 -10   1 4751.48 240.416   4
   2 -10   2 16113.6 563.399   1
  -2 -10  -2 16904.2 566.875   3
  -2 -10  -3 3204.45 248.520   3
   2 -10   3 2935.87 243.703   1
   2 -10   4 2551.93 234.954   1
  -2 -10  -4 2166.20 136.472   7
  -2 -10  -4 2293.96 225.532   3
  -2 -10  -5 11060.0 500.535   3
   2 -10   5 9616.82 423.005   3
   2 -10   5 10313.4 483.964   1
  -2 -10  -6 10971.4 523.037   3
   2 -10   6 10509.9 501.315   1
   2 -10   6 10690.7 469.933   3
   2 -10   7 4792.07 330.456   3
   2  -9 -10 1202.43 233.629   2
   2  -9 -10 1257.59 205.861   4
   2  -9  -9 565.200 142.609   4
   2  -9  -8 3760.74 294.175   4
  -2  -9   8 2852.59 243.372   1
  -2  -9   7 110.237 77.0124   1
   2  -9  -7 218.250 99.0937   4
   2  -9  -6 3558.06 302.157   3
  -2  -9   6 3367.79 259.921   1
   2  -9  -5 7499.63 301.739   6
   2  -9  -5 8036.02 423.135   3
   2  -9  -4 7773.97 290.702   1
   2  -9  -4 7916.44 269.514   6
  -2  -9   3 4949.67 255.480   2
   2  -9  -3 5244.66 184.191   6
   2  -9  -3 5014.53 242.285   1
  -2  -9   2 5687.76 271.465   2
   2  -9  -2 5778.35 198.074   4
   2  -9  -2 5453.54 266.020   1
   2  -9  -1 49187.6 1001.23   1
  -2  -9   1 50368.9 996.195   2
   2  -9  -1 50651.7 831.393   4
   2  -9   0 3100.23 207.525   3
   2  -9   0 3163.07 217.998   1
  -2  -9   0 3198.46 225.068   3
   2  -9   0 3201.61 168.405   4
   2  -9   1 6945.16 282.494   4
   2  -9   1 6149.88 141.450   2
   2  -9   1 7299.52 304.250   3
  -2  -9  -1 6644.88 329.484   3
   2  -9   1 7385.40 338.269   1
   2  -9   2 3991.67 258.125   1
   2  -9   2 4214.64 234.540   3
   2  -9   3 464.736 111.427   1
  -2  -9  -3 533.905 110.760   3
  -2  -9  -4 5808.75 225.292   7
  -2  -9  -4 6287.32 349.083   3
   2  -9   4 6204.79 346.555   1
  -2  -9  -5 3908.80 211.234   7
  -2  -9  -5 4138.83 293.260   3
   2  -9   5 4164.87 292.373   1
   2  -9   6 3618.74 284.651   1
  -2  -9  -6 3576.11 292.615   3
   2  -9   6 3714.03 265.018   3
   2  -9   7 1213.86 166.537   3
  -2  -9  -9 1330.88 239.074   4
   2  -8 -10 412.301 144.203   4
   2  -8 -10 360.348 160.065   2
   2  -8  -9 1944.94 236.945   4
   2  -8  -8 2675.70 247.154   4
  -2  -8   8 2491.15 214.488   1
   2  -8  -7 9298.04 420.310   4
  -2  -8   7 8509.05 392.467   1
   2  -8  -6 11101.3 517.834   3
   2  -8  -5 16450.1 601.648   3
   2  -8  -5 15922.3 457.986   6
   2  -8  -4 2676.71 152.439   6
   2  -8  -4 2831.35 160.075   1
  -2  -8   4 2968.52 200.677   2
  -2  -8   3 12099.8 403.231   2
   2  -8  -3 11758.7 435.533   7
   2  -8  -3 12300.0 370.672   1
   2  -8  -3 12636.0 293.618   6
  -2  -8   2 1757.66 146.938   2
   2  -8  -2 1823.91 149.677   1
   2  -8  -2 1741.37 98.6460   4
  -2  -8   2 1528.25 149.731   4
  -2  -8   1 16393.0 471.500   2
   2  -8  -1 15789.6 468.755   1
   2  -8  -1 15847.7 474.571   3
  -2  -8   1 15724.0 479.418   4
   2  -8  -1 15736.9 343.662   4
  -2  -8   0 5793.51 286.470   3
   2  -8   0 5848.69 262.946   3
  -2  -8   0 5892.19 281.076   2
  -2  -8   0 6175.36 281.135   6
   2  -8   0 5970.85 287.335   1
   2  -8   0 5797.81 216.230   4
   2  -8   1 3201.78 186.569   4
  -2  -8  -1 3791.64 236.851   3
   2  -8   1 3089.56 186.548   3
   2  -8   1 3473.31 228.053   1
  -2  -8  -1 3636.83 219.185   6
   2  -8   2 31242.5 737.504   4
   2  -8   2 30848.5 768.998   1
  -2  -8  -2 31825.1 758.679   3
   2  -8   2 31845.5 691.947   3
  -2  -8  -3 15738.3 513.732   3
   2  -8   3 14839.7 449.831   3
   2  -8   3 14899.8 513.271   1
  -2  -8  -3 14842.7 335.108   7
  -2  -8  -4 1273.58 158.224   3
  -2  -8  -4 1184.79 102.475   7
   2  -8   4 1318.61 164.401   1
   2  -8   5 4986.72 309.031   1
  -2  -8  -5 4706.44 233.978   7
  -2  -8  -5 5357.46 327.903   3
  -2  -8  -6 4830.66 327.612   3
   2  -8   6 4504.40 302.573   1
  -2  -8  -9 532.198 173.133   4
   2  -7 -11 160.442 117.380   4
   2  -7 -10 1154.61 226.412   2
   2  -7 -10 1129.45 197.369   4
   2  -7  -9 1785.61 228.698   4
   2  -7  -9 1809.49 255.504   2
  -2  -7   8 8767.90 381.140   1
   2  -7  -8 8283.83 434.361   4
   2  -7  -7 10085.2 437.455   4
  -2  -7   7 9605.60 396.412   1
   2  -7  -5 2403.16 220.929   3
   2  -7  -5 2041.04 152.787   6
  -2  -7   4 3936.48 226.661   2
   2  -7  -4 3534.46 173.034   6
  -2  -7   3 27618.5 636.433   2
   2  -7  -3 26790.5 483.086   6
   2  -7  -3 27233.5 678.636   7
   2  -7  -3 26692.8 572.629   1
   2  -7  -2 20330.1 506.140   1
  -2  -7   2 21403.6 536.579   2
  -2  -7   2 21676.2 561.058   4
   2  -7  -2 20879.9 383.085   4
  -2  -7   1 48142.6 928.751   4
   2  -7  -1 46849.1 911.385   3
   2  -7  -1 47544.7 904.181   1
  -2  -7   1 48294.4 908.367   2
   2  -7  -1 46989.1 729.848   4
  -2  -7   0 3107.48 191.952   6
   2  -7   0 3072.92 177.709   3
  -2  -7   0 2977.52 191.606   2
   2  -7   0 3003.48 198.424   1
  -2  -7   0 3247.88 197.396   3
   2  -7   0 3015.05 146.138   4
   2  -7   1 189228. 2662.87   4
   2  -7   1 187834. 2647.36   3
   2  -7   1 192977. 2769.39   1
  -2  -7  -1 193013. 2738.94   3
  -2  -7  -1 187421. 2734.46   6
   2  -7   2 9189.25 353.592   4
   2  -7   2 9706.69 320.462   3
   2  -7   2 9899.45 380.000   1
  -2  -7  -2 8955.48 349.284   3
   2  -7   3 33914.6 710.852   3
  -2  -7  -3 33978.8 786.422   3
  -2  -7  -3 33118.3 583.125   7
   2  -7   3 33036.7 803.427   1
   2  -7   4 3968.18 224.154   3
  -2  -7  -4 4026.63 253.116   3
  -2  -7  -4 3571.00 176.651   7
   2  -7   4 3649.53 246.827   1
  -2  -7  -5 3708.20 260.698   3
  -2  -7  -5 3671.22 207.267   7
   2  -7   5 3623.08 254.879   1
  -2  -7  -8 539.735 168.409   4
  -2  -7  -9 419.737 150.651   4
   2  -6 -11-198.257 137.753   4
   2  -6 -10 972.937 222.760   2
   2  -6 -10 591.486 161.592   4
   2  -6  -9 868.924 169.463   4
   2  -6  -9 1256.93 228.540   2
   2  -6  -8 11456.9 505.118   4
  -2  -6   8 10464.7 399.518   1
   2  -6  -8 10595.7 545.703   2
   2  -6  -7 3077.77 239.026   4
  -2  -6   7 2931.31 207.451   1
   2  -6  -5 6124.55 266.128   6
   2  -6  -5 6059.90 268.226   4
   2  -6  -4 77478.0 1424.96   7
   2  -6  -4 79385.7 1238.87   6
   2  -6  -3 5655.84 273.985   7
  -2  -6   3 5430.30 247.474   2
   2  -6  -3 5141.96 166.670   6
   2  -6  -3 5150.72 204.556   1
  -2  -6   3 5816.55 273.823   4
   2  -6  -2 19808.6 343.832   4
   2  -6  -2 20263.1 319.446   6
   2  -6  -2 20952.0 546.475   7
   2  -6  -2 20393.2 479.654   1
  -2  -6   2 20231.2 520.345   4
  -2  -6   2 19680.9 496.382   2
  -2  -6   1 26466.7 591.493   2
   2  -6  -1 26419.3 431.780   4
   2  -6  -1 26564.8 588.558   1
  -2  -6   1 25556.5 594.916   4
   2  -6   0 334311. 4291.12   4
   2  -6   0 332071. 4464.65   1
   2  -6   0 336475. 4376.20   3
  -2  -6   0 334959. 4454.62   2
  -2  -6   0 334174. 4433.90   3
   2  -6   0 332160. 4193.21   2
  -2  -6   0 329859. 4449.67   6
   2  -6   1 685.799 108.088   1
   2  -6   1 748.614 92.2875   4
  -2  -6  -1 781.924 102.294   6
  -2  -6  -1 851.414 118.527   3
   2  -6   1 771.941 97.7870   3
   2  -6   2 6415.64 284.642   4
  -2  -6  -2 6393.44 275.826   3
   2  -6   2 6535.39 238.649   3
  -2  -6  -2 5831.27 147.478   7
  -2  -6  -2 6564.18 300.958   6
   2  -6   2 6994.42 303.888   1
  -2  -6  -3 5502.13 185.881   7
  -2  -6  -3 5502.58 264.877   3
   2  -6   3 5624.12 235.226   3
   2  -6   3 5238.59 274.899   1
  -2  -6  -4 38151.8 724.246   7
   2  -6   4 36853.9 855.824   1
  -2  -6  -4 38769.6 859.198   3
  -2  -6  -5 4346.90 229.288   7
  -2  -6  -5 4030.92 268.976   3
  -2  -6  -8 9156.03 566.679   4
  -2  -6  -9 2575.69 327.759   4
   2  -5 -11 958.503 188.587   4
   2  -5 -11 1180.88 233.487   2
   2  -5 -10 1221.21 213.498   2
   2  -5 -10 1095.46 186.177   4
   2  -5  -9 3469.22 329.382   2
   2  -5  -9 3016.15 281.437   4
   2  -5  -8 4660.15 319.451   4
   2  -5  -8 4852.81 368.073   2
  -2  -5   8 4191.88 229.896   1
   2  -5  -7 7269.89 365.643   4
  -2  -5   7 7370.89 308.016   1
   2  -5  -5 9491.75 336.944   4
   2  -5  -4 2255.68 142.066   4
   2  -5  -4 2809.35 204.015   7
  -2  -5   4 2759.83 186.247   2
  -2  -5   4 2751.52 196.949   4
   2  -5  -3 2310.20 110.386   6
   2  -5  -3 2314.50 173.001   7
  -2  -5   3 2498.71 164.674   2
  -2  -5   3 2567.48 177.296   4
   2  -5  -2 16529.2 394.181   1
   2  -5  -2 15298.5 437.960   7
  -2  -5   2 16209.9 427.512   2
  -2  -5   2 16151.9 430.820   4
  -2  -5   1 540.540 81.2832   4
   2  -5  -1 530.472 76.3921   1
  -2  -5   1 575.985 80.0674   2
   2  -5  -1 485.330 36.1565   4
  -2  -5   0 1669.62 128.426   2
   2  -5   0 1342.56 85.9318   4
   2  -5   0 1221.19 94.3921   3
  -2  -5   0 1539.12 122.544   6
  -2  -5   0 1545.92 121.537   3
   2  -5   0 1215.24 117.681   1
   2  -5   0 1508.02 67.0129   2
   2  -5   1 11419.5 333.973   4
  -2  -5  -1 11903.1 371.406   6
  -2  -5  -1 11501.1 340.496   3
   2  -5   1 12334.4 378.077   1
   2  -5   1 11538.1 296.550   3
  -2  -5  -2 6861.45 300.414   6
  -2  -5  -2 6453.45 159.242   7
   2  -5   2 6953.79 228.094   3
  -2  -5  -2 6878.19 269.417   3
   2  -5   2 6748.92 287.845   1
  -2  -5  -3 5312.60 247.816   3
   2  -5   3 5636.85 272.195   1
  -2  -5  -3 5230.97 188.242   7
   2  -5   3 5811.38 223.716   3
  -2  -5  -4 1313.10 110.513   7
  -2  -5  -4 1282.38 132.482   3
  -2  -5  -5 9796.37 362.627   7
  -2  -5  -6 5346.17 206.243   1
  -2  -5  -8 731.864 188.852   4
  -2  -5  -9 341.426 157.358   4
   2  -4 -11 659.608 177.056   4
   2  -4 -11 940.589 218.441   2
   2  -4 -10 226.437 117.176   4
   2  -4 -10 452.016 160.303   2
   2  -4  -9 433.154 139.456   4
   2  -4  -9 435.429 158.046   2
   2  -4  -8 132.619 82.5906   4
  -2  -4   8 193.302 58.5087   1
   2  -4  -7 2342.45 211.087   4
  -2  -4   7 2436.94 164.713   1
   2  -4  -7 2487.59 248.567   2
   2  -4  -5 3211.67 190.991   4
   2  -4  -4 24084.5 520.452   4
  -2  -4   4 24296.8 595.747   2
   2  -4  -4 26112.5 652.418   7
  -2  -4   4 24053.0 613.631   4
   2  -4  -3 12433.7 282.092   4
   2  -4  -3 12635.3 406.985   7
  -2  -4   3 12970.1 379.904   2
  -2  -4   3 13517.8 393.375   4
  -2  -4   2 27363.3 576.850   2
   2  -4  -2 27003.6 598.348   7
  -2  -4   2 27841.0 578.539   4
  -2  -4   1 6870.18 242.548   2
   2  -4  -1 6445.76 193.336   2
  -2  -4   1 7135.63 244.520   4
   2  -4  -1 6228.82 228.421   1
  -2  -4   0 28058.7 575.516   2
  -2  -4   0 27192.3 538.978   3
   2  -4   0 28712.9 584.642   1
   2  -4   0 27987.3 502.156   3
   2  -4   0 27383.5 422.968   2
  -2  -4   0 26810.4 567.613   6
   2  -4   1 1325.79 117.260   1
  -2  -4  -1 1651.76 131.593   6
   2  -4   1 1563.01 88.8851   3
  -2  -4  -1 1433.28 105.718   3
   2  -4   2 176586. 2507.35   1
  -2  -4  -2 176082. 2265.06   7
  -2  -4  -2 176266. 2429.92   3
  -2  -4  -2 174266. 2555.95   6
   2  -4   2 171560. 2337.40   3
  -2  -4  -3 10132.2 278.619   7
  -2  -4  -3 10081.7 334.706   3
  -2  -4  -4 12242.4 403.921   3
   2  -4   4 11915.3 454.108   5
  -2  -4  -4 11917.3 362.575   7
  -2  -4  -5 5079.17 261.352   7
   2  -4   5 5366.40 320.223   5
   2  -4   6 2646.18 253.432   5
  -2  -4  -6 2845.57 148.850   1
  -2  -4  -7 8801.33 510.297   4
  -2  -4  -8 2676.80 309.574   4
  -2  -4  -9 1537.52 261.838   4
   2  -3 -11 1527.44 237.208   4
   2  -3 -11 1212.37 225.770   2
   2  -3 -10 1462.22 237.222   2
   2  -3 -10 1395.90 218.124   4
   2  -3  -9 5389.03 399.461   2
   2  -3  -9 5708.65 387.537   4
   2  -3  -8 6117.03 388.366   2
  -2  -3   8 6583.21 241.249   1
   2  -3  -8 6038.39 368.561   4
   2  -3  -7 4631.07 291.585   4
  -2  -3   7 4155.20 198.279   1
   2  -3  -7 4331.71 309.188   2
   2  -3  -6 207.849 86.9019   2
   2  -3  -5 13392.5 414.659   4
   2  -3  -4 5291.63 269.465   7
  -2  -3   4 5191.56 253.175   4
  -2  -3   4 5316.03 251.243   2
   2  -3  -4 5587.62 218.981   4
   2  -3  -3 19371.8 509.012   7
  -2  -3   3 20481.1 489.032   2
   2  -3  -3 19536.5 382.894   4
  -2  -3   3 20660.7 487.555   4
  -2  -3   2 44226.1 779.622   4
  -2  -3   2 46378.2 801.588   2
  -2  -3   2 45792.3 779.799   7
  -2  -3   1 12311.1 322.076   2
   2  -3  -1 11212.0 325.602   7
  -2  -3   1 11367.6 261.807   7
  -2  -3   1 11955.1 309.922   4
  -2  -3   0 11587.6 313.522   2
   2  -3   0 10964.4 217.630   2
  -2  -3   0 10890.6 305.094   6
   2  -3   0 10581.3 238.809   3
  -2  -3   0 10931.1 272.738   3
  -2  -3  -1 2490.92 123.037   3
  -2  -3  -1 2277.31 146.801   6
   2  -3   1 2559.18 94.9817   3
  -2  -3  -2 6424.09 219.279   3
  -2  -3  -2 6297.29 178.403   7
  -2  -3  -2 6730.63 283.104   6
  -2  -3  -3 1861.95 138.091   3
  -2  -3  -3 1858.36 120.381   7
  -2  -3  -4 37836.1 759.952   7
   2  -3   4 37275.1 876.702   5
   2  -3   5 958.991 146.074   5
  -2  -3  -5 882.692 86.8110   1
  -2  -3  -5 830.558 109.993   7
   2  -3   6 7101.96 397.492   5
  -2  -3  -6 7095.70 246.677   1
  -2  -3  -7 2307.91 270.440   4
   2  -3   7 2434.28 252.084   5
   2  -3   8 2528.61 267.632   5
  -2  -3  -8 3356.49 344.016   4
  -2  -3  -9 5083.09 443.306   4
   2  -2 -11 756.327 189.286   4
   2  -2 -11 679.649 184.588   2
   2  -2 -10 1092.27 208.062   2
   2  -2 -10 990.452 190.704   4
   2  -2  -9 8084.97 467.201   4
   2  -2  -9 8843.96 502.637   2
   2  -2  -8 47.2685 88.2925   4
   2  -2  -8 110.760 108.322   2
  -2  -2   8-14.9451 28.4693   1
   2  -2  -7 3481.60 275.662   2
  -2  -2   7 3749.60 165.682   1
   2  -2  -7 3748.88 266.249   4
   2  -2  -6 1585.42 178.168   2
   2  -2  -5 8236.12 318.570   4
  -2  -2   5 8362.22 352.579   4
   2  -2  -4 28006.9 675.302   7
  -2  -2   4 26832.4 628.379   2
  -2  -2   4 27296.7 629.393   4
   2  -2  -4 27459.0 570.509   4
   2  -2  -3 7297.90 286.283   7
  -2  -2   3 7911.81 281.173   2
  -2  -2   3 8206.26 271.808   4
   2  -2  -3 7728.28 216.779   4
  -2  -2   2 82929.6 1225.38   2
   2  -2  -2 76302.7 1238.72   7
  -2  -2   2 81447.8 1188.60   4
   2  -2  -2 78060.0 1048.74   4
  -2  -2   1 6531.03 217.624   2
  -2  -2   1 6973.70 190.405   7
   2  -2  -1 6637.79 225.499   7
   2  -2  -1 6340.08 133.805   6
  -2  -2   0 67619.4 972.295   3
   2  -2   0 68445.0 922.984   3
  -2  -2   0 67449.8 1047.01   6
  -2  -2   0 68643.8 916.688   7
  -2  -2   0 68204.4 1049.68   2
   2  -2   0 67170.6 949.147   2
  -2  -2  -1 14673.9 389.371   6
  -2  -2  -1 15366.7 305.226   3
  -2  -2  -2 1796.79 147.300   6
  -2  -2  -2 1678.07 93.4993   7
  -2  -2  -2 1765.94 103.685   3
  -2  -2  -3 4178.02 188.614   7
   2  -2   4 67277.8 1284.12   5
  -2  -2  -4 65840.2 1164.75   7
   2  -2   4 67373.9 1107.30   3
  -2  -2  -5 982.939 123.816   7
  -2  -2  -5 1066.83 99.6960   1
   2  -2   5 1024.26 113.776   3
   2  -2   5 1296.50 165.099   5
  -2  -2  -6 8609.19 470.866   4
   2  -2   6 8716.77 432.467   5
  -2  -2  -6 8260.72 277.035   1
  -2  -2  -7 7035.25 462.265   4
   2  -2   7 6826.22 407.711   5
  -2  -2  -8 4738.77 404.237   4
   2  -2   8 4467.76 348.491   5
  -2  -2  -9 3285.75 367.563   4
   2  -2   9 3630.65 338.326   5
  -2  -2 -10 427.356 147.715   2
   2  -1 -11-8.34870 117.127   2
   2  -1 -11 94.2677 131.812   4
   2  -1 -10 372.413 151.736   2
   2  -1 -10 127.097 105.667   4
   2  -1  -9 672.798 172.911   4
   2  -1  -9 892.810 181.107   2
   2  -1  -8 1167.00 181.999   2
   2  -1  -8 1050.41 167.930   4
   2  -1  -7 2663.25 242.128   2
  -2  -1   7 2415.11 112.947   1
   2  -1  -7 2620.31 227.652   4
   2  -1  -6 8014.54 375.752   2
   2  -1  -5 10708.1 376.462   4
  -2  -1   5 11498.1 409.416   4
  -2  -1   4 75462.4 1266.13   4
  -2  -1   4 76716.0 1302.58   2
   2  -1  -4 76842.8 1223.94   4
   2  -1  -4 78277.6 1350.47   7
   2  -1  -3 117901. 1824.88   7
  -2  -1   3 125309. 1805.21   2
   2  -1  -3 120258. 1693.91   4
  -2  -1   3 124113. 1751.80   4
  -2  -1   2 479162. 6083.15   2
   2  -1  -2 476349. 6114.35   7
   2  -1  -2 466733. 5938.22   4
  -2  -1   2 466719. 6012.99   4
   2  -1  -1 4499.68 123.245   6
   2  -1  -1 4480.14 170.513   7
  -2  -1   1 4221.25 151.262   7
  -2  -1   1 4138.62 163.036   2
  -2  -1   0 3898.11 121.332   7
  -2  -1   0 3938.39 115.065   3
  -2  -1   0 4212.61 159.236   6
  -2  -1   0 4192.96 158.884   2
  -2  -1  -1 24596.5 518.841   5
  -2  -1  -1 24442.3 385.560   3
  -2  -1  -1 23911.2 516.722   6
  -2  -1  -2 3266.78 189.413   6
   2  -1   2 3267.16 111.055   3
  -2  -1  -2 3339.98 186.258   5
  -2  -1  -3 16277.8 483.471   5
   2  -1   3 16883.8 372.108   3
  -2  -1  -3 17554.2 516.368   6
  -2  -1  -3 16063.6 418.927   7
  -2  -1  -4 16498.0 477.207   7
   2  -1   4 17307.9 434.412   3
   2  -1   4 17741.0 548.149   5
  -2  -1  -4 16922.5 424.909   1
  -2  -1  -5 3632.06 277.387   4
   2  -1   5 3245.51 198.046   3
  -2  -1  -5 3682.79 184.893   1
   2  -1   5 3097.97 241.070   5
  -2  -1  -6 3700.40 303.862   4
  -2  -1  -6 3596.26 185.036   1
   2  -1   6 3754.90 278.932   5
  -2  -1  -7 9546.17 529.569   4
   2  -1   7 9231.36 472.378   5
  -2  -1  -8 3667.44 356.979   4
   2  -1   8 2948.26 289.717   5
  -2  -1  -9 1085.92 222.447   4
   2  -1   9 1137.63 192.828   5
  -2  -1 -10 660.207 162.046   2
   2   0 -11 2411.42 299.846   4
   2   0 -11 2260.01 294.463   2
   2   0 -10 2832.48 299.383   2
   2   0 -10 2221.98 273.538   4
   2   0  -9 2335.76 255.739   4
   2   0  -9 2412.84 260.444   2
   2   0  -8 4697.92 336.966   2
   2   0  -8 5345.91 352.931   4
  -2   0   7 1435.98 194.780   7
   2   0  -7 1253.70 169.612   4
   2   0  -7 1436.00 188.315   2
  -2   0   6 819.771 136.828   7
  -2   0   6 1120.99 72.2034   1
   2   0  -6 1117.81 152.694   2
  -2   0   5 7157.12 317.426   4
   2   0  -5 8090.12 345.869   2
  -2   0   4 289235. 3878.89   4
   2   0  -4 289672. 3990.41   7
   2   0  -4 287628. 3862.78   4
  -2   0   3 4019.63 167.961   4
   2   0  -3 4268.64 211.882   7
  -2   0   3 4067.65 197.610   2
   2   0  -3 4125.47 169.101   4
   2   0  -2 163417. 2156.83   4
  -2   0   2 164796. 2252.03   2
   2   0  -2 163857. 2265.96   7
  -2   0   2 164059. 2156.59   4
   2   0  -1 66500.1 999.853   7
  -2   0   1 67061.0 955.536   6
  -2   0   1 66696.9 998.686   2
  -2   0   1 66848.3 939.666   5
  -2   0   0 7622.52 220.305   5
  -2   0   0 7428.00 203.535   2
  -2   0   0 7374.05 210.486   6
  -2   0   0 7633.38 202.206   7
  -2   0  -1 940.753 88.1626   6
  -2   0  -1 920.328 88.0438   5
  -2   0  -2 12336.5 378.731   6
   2   0   2 11830.9 250.132   3
  -2   0  -2 12237.2 372.801   5
  -2   0  -3 1303.22 110.136   1
   2   0   3 1291.91 96.8373   3
  -2   0  -3 1465.68 141.247   5
  -2   0  -4 499.993 75.4251   1
  -2   0  -4 488.312 90.7074   7
   2   0   4 332.015 83.9458   5
   2   0   4 497.900 67.2863   3
   2   0   5 23.5153 74.2186   5
  -2   0  -5 2.60941 45.3031   1
   2   0   5-25.1375 44.2729   3
  -2   0  -5 68.5334 87.1704   4
   2   0   6 2608.50 234.824   5
  -2   0  -6 2388.80 156.001   1
  -2   0  -6 2848.03 275.505   4
   2   0   7 1749.51 211.921   5
  -2   0  -7 1631.36 231.024   4
  -2   0  -8 3863.75 363.736   4
   2   0   8 3836.76 328.158   5
  -2   0  -9 190.890 136.210   4
  -2   0  -9-14.7244 94.7060   2
   2   0   9-34.1407 107.807   5
   2   0  10 294.515 130.472   5
   2   1 -11-120.289 133.055   4
   2   1 -11-38.3120 112.179   2
   2   1 -10 77.3038 104.771   2
   2   1 -10 96.3340 91.4903   4
   2   1  -9 796.366 161.988   4
   2   1  -9 861.235 160.164   2
  -2   1   8 902.205 107.197   5
  -2   1   8 698.392 159.358   7
   2   1  -8 611.228 139.313   4
  -2   1   7 2568.10 155.808   5
   2   1  -7 3019.40 247.812   2
  -2   1   7 2914.19 258.922   7
   2   1  -7 2654.42 237.179   4
  -2   1   6 8748.28 407.674   7
   2   1  -6 8397.85 259.389   5
  -2   1   6 8471.50 257.119   5
   2   1  -6 9112.87 392.504   2
   2   1  -6 8699.88 381.993   4
  -2   1   5 10748.7 256.509   5
   2   1  -5 10868.2 261.368   5
   2   1  -5 11198.4 408.852   2
  -2   1   4 76855.6 1224.15   4
  -2   1   4 73473.5 1011.30   5
   2   1  -4 75371.7 1024.61   5
   2   1  -4 73958.7 1315.77   7
   2   1  -4 77574.4 1249.66   4
  -2   1   3 121707. 1721.56   4
   2   1  -3 124778. 1848.75   7
   2   1  -3 124907. 1767.05   4
   2   1  -2 468575. 6061.24   7
  -2   1   2 479519. 6044.62   2
  -2   1   2 474955. 5911.79   4
  -2   1   1 4338.23 154.681   2
  -2   1   1 4434.50 123.823   6
   2   1  -1 4269.57 152.271   7
  -2   1   1 4410.21 136.125   5
  -2   1   0 4056.21 133.178   2
  -2   1   0 4216.71 160.179   5
  -2   1   0 3841.84 138.218   6
  -2   1  -1 24439.2 500.490   6
   2   1   1 23785.2 379.504   3
  -2   1  -1 24229.7 431.690   2
  -2   1  -1 24532.5 518.391   5
  -2   1  -2 3028.12 160.330   1
   2   1   2 2894.36 121.123   3
  -2   1  -2 3366.47 187.707   5
   2   1   3 16892.0 393.790   3
  -2   1  -3 16509.7 427.039   1
  -2   1  -3 17284.9 497.866   5
  -2   1  -4 17563.2 450.877   1
   2   1   4 16613.3 441.316   3
   2   1   4 16775.8 534.090   5
  -2   1  -5 3757.13 282.858   4
  -2   1  -5 3142.66 181.333   1
   2   1   5 3478.39 253.310   5
   2   1   5 3138.54 201.377   3
  -2   1  -6 3275.24 195.019   1
  -2   1  -6 3445.90 299.973   4
   2   1   6 3425.09 266.770   5
   2   1   7 9017.84 471.559   5
  -2   1  -7 9249.28 522.990   4
  -2   1  -8 3583.27 355.778   4
   2   1   8 3246.35 302.353   5
  -2   1  -9 1166.88 188.769   2
  -2   1  -9 948.195 219.460   4
   2   1   9 1004.29 183.054   5
   2   1  10 556.484 153.289   5
   2   2 -11 572.254 174.747   2
   2   2 -11 858.938 210.810   4
   2   2 -10 453.594 146.485   2
   2   2 -10 643.426 167.198   4
   2   2  -9 9202.23 489.209   2
   2   2  -9 9046.84 508.703   4
   2   2  -8-118.428 88.5749   4
  -2   2   8-55.8988 96.3917   7
   2   2  -8 60.8051 91.6090   2
  -2   2   8 36.9457 47.6897   5
   2   2  -7 4107.35 293.824   4
   2   2  -7 3440.74 187.127   5
  -2   2   7 3550.19 187.995   5
  -2   2   7 3952.00 299.262   7
   2   2  -7 3610.85 266.465   2
   2   2  -6 1329.55 153.042   2
   2   2  -6 1486.11 169.824   4
  -2   2   6 1360.43 101.862   5
   2   2  -6 1352.31 102.744   5
  -2   2   6 1288.16 168.792   7
  -2   2   5 8249.38 222.423   5
   2   2  -5 9025.80 240.132   5
   2   2  -5 9350.09 365.948   2
   2   2  -4 27482.1 464.403   5
  -2   2   4 28024.1 681.915   3
   2   2  -4 27611.4 675.382   7
  -2   2   4 27416.2 445.184   5
   2   2  -4 27709.5 639.732   2
   2   2  -4 27771.4 630.141   4
   2   2  -3 8581.06 301.138   7
  -2   2   3 7285.18 287.247   3
  -2   2   2 75669.9 1028.25   4
  -2   2   2 78498.5 1198.63   3
  -2   2   2 75836.8 1172.08   2
  -2   2   1 6674.91 197.796   3
  -2   2   1 6847.40 138.219   6
   2   2  -1 6790.11 190.343   7
  -2   2   1 6699.38 185.990   5
  -2   2   1 7256.05 198.681   2
   2   2   0 66707.7 906.962   7
  -2   2   0 68198.0 964.989   6
  -2   2   0 66437.0 936.834   2
  -2   2   0 67934.3 1036.13   5
  -2   2   0 67139.2 915.290   3
  -2   2  -1 14321.4 276.190   2
   2   2   1 14520.1 293.979   3
  -2   2  -1 15045.0 384.565   5
  -2   2  -2 1792.35 147.526   4
  -2   2  -2 1958.03 146.058   5
   2   2   2 1854.05 107.529   3
  -2   2  -3 4579.73 245.169   5
   2   2   3 4176.93 188.619   3
  -2   2  -4 67818.7 1148.90   1
   2   2   4 65600.4 1138.82   3
   2   2   4 64937.8 1264.51   5
  -2   2  -5 1206.00 169.453   4
   2   2   5 1228.30 128.888   3
   2   2   5 1167.35 156.623   5
  -2   2  -5 1234.76 122.453   1
  -2   2  -6 9104.26 483.846   4
   2   2   6 8512.11 427.555   5
  -2   2  -7 7183.00 460.466   4
   2   2   7 6785.13 410.440   5
  -2   2  -8 5362.24 423.810   4
  -2   2  -8 5257.76 337.789   2
   2   2   8 4911.26 372.070   5
   2   2   9 3043.35 311.594   5
  -2   2  -9 3485.00 300.350   2
   2   2  10 622.636 167.834   5
   2   3 -12 590.103 170.470   2
   2   3 -11 1363.40 227.258   2
   2   3 -11 1166.11 223.982   4
   2   3 -10 1227.65 192.563   2
   2   3 -10 985.575 199.655   4
   2   3  -9 5677.98 382.000   2
   2   3  -9 5450.49 404.147   4
  -2   3   9 5780.17 418.019   7
  -2   3   8 5906.10 393.474   7
   2   3  -8 6634.71 390.286   2
  -2   3   8 6365.74 280.903   5
   2   3  -8 5989.50 385.361   4
  -2   3   7 4659.85 324.131   7
   2   3  -7 4332.10 292.809   2
  -2   3   7 4187.06 208.053   5
   2   3  -7 4558.19 219.602   5
   2   3  -7 4875.20 321.962   4
  -2   3   6 292.239 101.901   7
   2   3  -6 275.839 88.3175   2
  -2   3   6 200.799 51.0175   5
   2   3  -6 158.933 45.2055   5
   2   3  -6 195.356 97.5011   4
   2   3  -5 14329.9 335.940   5
  -2   3   5 13380.8 312.763   5
  -2   3   4 5824.23 163.662   1
  -2   3   4 5304.59 276.710   3
   2   3  -4 5412.67 255.508   2
   2   3  -4 5689.49 180.434   5
   2   3  -4 5134.54 267.712   7
  -2   3   3 20428.4 395.281   1
   2   3  -3 21068.4 509.922   7
  -2   3   2 43758.7 800.497   3
  -2   3   2 44937.0 742.074   1
  -2   3   1 10868.6 284.787   3
   2   3  -1 11888.0 263.288   7
  -2   3   0 10833.9 250.006   4
  -2   3   0 11286.0 243.916   3
  -2   3   0 11136.0 217.542   2
  -2   3   0 11575.6 307.112   5
  -2   3  -1 2311.10 132.797   4
  -2   3  -1 2584.49 153.494   5
  -2   3  -1 2317.48 77.0435   2
   2   3   1 2298.30 114.668   3
  -2   3  -2 5500.57 251.441   4
  -2   3  -2 6091.59 248.027   1
   2   3   2 6433.13 220.016   3
  -2   3  -2 5823.07 261.407   5
  -2   3  -3 2035.05 177.389   4
  -2   3  -3 2087.77 153.640   1
   2   3   3 1820.39 131.571   3
  -2   3  -3 1873.42 164.952   5
  -2   3  -4 39715.9 932.400   4
   2   3   4 37132.0 780.919   3
  -2   3  -4 37871.4 784.151   1
   2   3   4 37407.3 873.882   5
  -2   3  -5 1158.41 171.705   4
   2   3   5 1111.73 155.027   5
   2   3   5 991.853 124.565   3
  -2   3  -6 7464.51 439.508   4
   2   3   6 7294.11 397.233   5
  -2   3  -7 2869.69 295.489   4
   2   3   7 2346.86 245.192   5
  -2   3  -7 2726.31 222.458   2
  -2   3  -8 3326.81 344.678   4
   2   3   8 3314.36 303.382   5
  -2   3  -8 3052.28 253.439   2
   2   3   9 3877.66 349.364   5
  -2   3  -9 5180.17 445.253   4
   2   3  10 538.177 154.912   5
   2   4 -12 1159.90 231.440   2
   2   4 -11 963.144 211.382   4
   2   4 -11 410.110 151.488   2
   2   4 -10-13.7432 102.673   4
   2   4 -10 183.821 119.685   2
   2   4  -9 559.877 162.704   4
   2   4  -9 553.285 153.666   2
  -2   4   9 256.719 133.125   7
  -2   4   8 237.526 112.161   7
   2   4  -8 373.940 117.672   2
   2   4  -8 72.9190 111.301   4
  -2   4   8 144.875 59.6190   5
   2   4  -7 2497.53 167.699   5
   2   4  -7 2500.07 226.787   2
  -2   4   7 2692.94 250.658   7
  -2   4   7 2900.37 174.746   5
   2   4  -7 2582.73 245.429   4
   2   4  -6 579.925 133.423   4
   2   4  -6 530.853 111.853   2
  -2   4   6 726.119 139.469   7
  -2   4   6 650.515 80.6423   5
   2   4  -6 405.311 66.7691   5
   2   4  -5 3482.87 220.254   2
  -2   4   5 3092.26 96.3872   1
  -2   4   5 3467.49 157.797   5
   2   4  -5 3618.99 168.769   5
   2   4  -4 25178.4 641.338   7
  -2   4   4 24330.8 433.368   1
  -2   4   4 23974.5 644.539   3
   2   4  -4 23203.1 581.962   2
  -2   4   3 11966.2 397.102   3
   2   4  -3 12767.8 392.827   7
  -2   4   3 12373.1 297.644   1
   2   4  -3 12174.9 371.342   2
  -2   4   2 26549.7 573.133   3
   2   4  -2 25740.3 537.166   7
  -2   4   2 26179.1 513.431   1
  -2   4   1 6511.63 227.230   3
   2   4  -1 7190.96 198.278   7
   2   4   0 28430.4 544.260   3
  -2   4   0 27665.4 502.119   3
  -2   4   0 27199.0 558.410   5
  -2   4   0 27855.8 477.918   4
  -2   4  -1 1545.71 114.500   4
   2   4   1 1337.24 98.9501   3
  -2   4  -1 1681.70 129.580   5
  -2   4  -2 174759. 2524.26   4
  -2   4  -2 176416. 2506.24   1
   2   4   2 174539. 2438.31   3
  -2   4  -2 176402. 2555.16   5
  -2   4  -3 10537.0 357.933   1
   2   4   3 10023.4 335.667   3
   2   4   3 9873.56 386.026   5
  -2   4  -4 12750.7 484.140   4
   2   4   4 11611.8 399.203   3
   2   4   4 13139.1 474.492   5
  -2   4  -5 5586.05 349.103   4
   2   4   5 5351.38 321.424   5
  -2   4  -5 5713.35 250.722   2
  -2   4  -6 2997.35 281.403   4
  -2   4  -6 2870.90 201.719   2
   2   4   6 2875.96 252.166   5
  -2   4  -7 8087.90 488.589   4
   2   4   7 8154.78 448.691   5
  -2   4  -7 7958.13 362.942   2
  -2   4  -8 2751.79 234.092   2
   2   4   8 2559.41 272.038   5
  -2   4  -8 3308.60 343.465   4
  -2   4  -9 1497.41 258.018   4
   2   4   9 965.634 192.589   5
   2   4  10 97.8833 99.5859   5
   2   5 -11 1012.37 223.963   4
   2   5 -11 1127.93 208.461   2
   2   5 -10 1027.49 193.778   4
   2   5 -10 1009.98 182.499   2
   2   5  -9 2762.22 268.307   2
  -2   5   9 3268.61 318.659   7
   2   5  -9 3137.26 311.521   4
  -2   5   8 4283.60 238.135   5
  -2   5   8 4637.24 346.224   7
   2   5  -8 4159.42 305.709   2
   2   5  -8 3990.59 333.252   4
  -2   5   7 7699.01 420.547   7
   2   5  -7 6929.76 370.883   2
   2   5  -7 6866.88 291.261   5
  -2   5   7 7110.07 285.629   5
   2   5  -7 7396.30 411.365   4
  -2   5   6 2933.92 241.322   7
   2   5  -6 2706.89 217.842   2
   2   5  -6 2641.84 166.352   5
  -2   5   6 2958.09 168.717   5
   2   5  -6 2934.88 243.021   4
   2   5  -5 9950.16 381.613   2
   2   5  -5 9624.19 306.772   5
  -2   5   4 2250.63 114.687   1
   2   5  -4 2433.98 177.521   2
   2   5  -3 3038.06 181.419   2
  -2   5   3 2532.72 130.374   1
  -2   5   3 2690.96 188.152   3
   2   5  -3 3001.31 189.352   7
   2   5  -2 15275.3 393.220   7
  -2   5   2 16089.8 439.454   3
  -2   5   2 16415.0 388.970   1
  -2   5   1 659.921 42.7132   4
   2   5  -1 688.409 61.2923   7
  -2   5   1 677.178 82.0044   3
   2   5   0 1402.70 113.782   3
   2   5   0 1628.79 62.4188   7
  -2   5   0 1591.04 105.660   3
  -2   5   0 1373.58 84.2501   4
   2   5   1 11483.5 334.414   3
  -2   5  -1 12432.4 377.760   5
  -2   5  -1 11404.4 295.479   3
  -2   5  -1 11933.4 330.144   4
  -2   5  -2 6526.35 278.049   4
   2   5   2 6559.28 261.597   3
  -2   5  -2 6261.23 285.680   5
  -2   5  -3 5829.16 296.912   4
   2   5   3 5755.80 293.221   5
   2   5   3 5812.36 264.646   3
  -2   5  -3 6044.81 170.284   2
   2   5   4 1359.24 138.815   3
  -2   5  -4 1268.67 155.634   4
  -2   5  -4 1515.71 105.624   2
   2   5   4 1496.29 163.460   5
  -2   5  -5 10202.0 473.950   4
  -2   5  -5 9688.97 319.068   2
   2   5   5 9737.15 439.083   5
  -2   5  -6 5559.77 379.315   4
   2   5   6 5203.96 342.775   5
  -2   5  -6 5316.13 259.833   2
  -2   5  -6 5438.91 299.769   1
  -2   5  -7 3151.09 222.586   2
   2   5   7 2880.20 273.216   5
  -2   5  -7 3085.15 312.399   4
   2   5   8 412.314 110.030   5
  -2   5  -8 628.449 180.838   4
   2   5   9 270.411 122.295   5
  -2   5  -9 69.6403 121.157   4
   2   5  10-66.8856 115.422   5
   2   6 -11-66.9699 97.4104   2
   2   6 -10 1124.35 213.142   4
   2   6 -10 561.692 146.234   2
  -2   6  10 685.995 177.314   7
   2   6  -9 772.510 152.525   2
   2   6  -9 1067.74 203.258   4
  -2   6   9 985.460 200.437   7
  -2   6   8 11539.1 554.133   7
   2   6  -8 10290.9 482.390   2
  -2   6   8 10384.9 388.595   5
   2   6  -8 10843.0 544.294   4
   2   6  -7 2810.55 268.823   4
   2   6  -7 2581.19 229.351   2
  -2   6   7 2776.87 260.954   7
  -2   6   7 3131.81 197.914   5
  -2   6   6 7144.12 374.751   7
   2   6  -6 7200.45 347.738   2
   2   6  -6 6283.42 277.695   5
  -2   6   6 6914.64 274.301   5
   2   6  -6 6416.82 366.404   4
   2   6  -5 6074.13 298.637   2
   2   6  -5 5985.92 251.669   5
   2   6  -4 79587.4 1369.99   2
  -2   6   4 79866.9 1185.76   1
   2   6  -3 5829.73 257.968   2
  -2   6   3 5852.43 288.971   3
   2   6  -3 5964.46 271.070   7
  -2   6   3 5261.23 207.990   1
  -2   6   2 22400.2 491.917   1
   2   6  -2 20581.5 512.437   2
  -2   6   2 20725.3 544.206   3
   2   6  -2 21009.0 493.353   7
  -2   6   1 24735.5 383.682   6
  -2   6   1 25305.5 570.985   3
   2   6  -1 25305.0 484.851   7
  -2   6   0 342731. 4400.29   3
   2   6   0 331663. 4447.53   3
  -2   6   0 332802. 4295.83   4
   2   6   1 880.073 103.677   3
  -2   6  -1 648.766 81.6309   4
  -2   6  -1 663.427 97.7852   5
  -2   6  -1 564.818 74.3876   3
   2   6   2 5832.35 259.582   3
  -2   6  -2 6448.37 295.013   5
  -2   6  -2 6359.20 274.772   4
  -2   6  -3 4900.81 136.494   2
  -2   6  -3 5218.32 278.848   4
  -2   6  -4 37156.6 643.285   2
   2   6   4 38709.8 915.835   5
  -2   6  -4 36486.2 912.507   4
  -2   6  -5 4014.30 191.662   2
   2   6   5 4338.35 297.178   5
  -2   6  -5 4132.05 263.777   1
  -2   6  -5 4123.71 302.306   4
  -2   6  -6 8718.76 327.231   2
   2   6   6 8792.23 449.312   5
  -2   6  -6 9283.57 491.439   4
  -2   6  -7 7945.91 343.168   2
   2   6   7 7079.13 425.624   5
  -2   6  -7 7601.07 478.176   4
   2   6   8 9196.78 511.601   5
  -2   6  -8 9132.74 562.384   4
  -2   6  -9 2620.47 326.865   4
   2   6   9 2251.73 269.897   5
   2   6  10 368.731 143.590   5
   2   7 -10 748.866 168.029   2
  -2   7  10 1141.12 212.724   7
   2   7 -10 1161.03 233.616   4
   2   7  -9 1805.60 222.713   2
  -2   7   9 1514.53 225.261   7
   2   7  -9 1656.09 239.725   4
  -2   7   8 8727.00 479.976   7
   2   7  -8 8087.38 427.123   2
  -2   7   8 7987.19 348.575   5
   2   7  -8 8709.02 496.917   4
  -2   7   7 9789.08 478.558   7
  -2   7   7 9699.25 366.232   5
   2   7  -7 9689.32 436.431   2
   2   7  -7 10358.0 509.200   4
  -2   7   6 15086.9 574.864   7
   2   7  -6 14425.2 509.891   2
   2   7  -6 14665.3 458.741   5
   2   7  -6 14895.8 573.914   4
  -2   7   5 2017.35 192.769   7
   2   7  -5 2041.27 178.456   2
   2   7  -4 3948.74 230.330   2
   2   7  -3 26154.5 647.940   7
   2   7  -3 26615.6 626.725   2
  -2   7   3 26759.5 689.310   3
  -2   7   3 26102.2 559.387   1
   2   7  -2 21565.8 508.185   7
   2   7  -2 20820.9 524.535   2
  -2   7   2 20139.2 346.954   6
  -2   7   2 21081.6 560.976   3
  -2   7   2 20790.7 504.819   1
  -2   7   1 47899.8 694.998   6
  -2   7   1 47251.5 908.441   3
  -2   7   1 47680.0 900.547   1
  -2   7   0 3043.71 173.522   3
   2   7   0 2857.95 184.395   3
  -2   7   0 3212.51 148.728   4
   2   7   1 179222. 2308.64   7
   2   7   1 185997. 2629.46   3
  -2   7  -1 185658. 2553.45   3
  -2   7  -1 185215. 2541.95   4
   2   7   2 9050.86 192.035   7
   2   7   2 9056.13 347.943   3
  -2   7  -2 9153.48 343.461   4
   2   7   3 33071.2 786.307   3
   2   7   3 35187.8 838.038   6
  -2   7  -3 34070.5 810.267   4
  -2   7  -4 3620.92 139.568   2
   2   7   4 4321.09 283.828   5
  -2   7  -4 4136.04 262.104   1
  -2   7  -4 4132.47 281.543   4
  -2   7  -5 3970.40 177.767   2
   2   7   5 3843.34 288.881   5
  -2   7  -5 4380.57 277.330   1
  -2   7  -5 3867.63 295.407   4
  -2   7  -6 616.700 156.047   4
  -2   7  -6 476.176 77.8631   2
   2   7   6 401.237 123.186   5
  -2   7  -7 2475.43 180.328   2
   2   7   7 2446.18 260.110   5
  -2   7  -7 3066.59 313.765   4
   2   7   8 1166.63 193.295   5
  -2   7  -8 1091.40 206.495   4
  -2   7  -9 695.142 203.483   4
   2   7   9 553.913 150.561   5
   2   7  10 749.317 182.385   5
  -2   8  10 510.036 153.487   7
   2   8 -10 432.195 144.470   2
   2   8 -10 193.898 120.029   4
  -2   8   9 1508.66 229.215   7
   2   8  -9 1853.30 223.235   2
   2   8  -9 1672.58 247.309   4
  -2   8   8 3125.29 293.426   7
   2   8  -8 2928.08 256.049   2
   2   8  -8 2779.70 289.189   4
  -2   8   8 2958.16 217.481   5
  -2   8   7 8546.44 449.689   7
   2   8  -7 7895.66 401.595   2
  -2   8   7 8243.66 350.659   5
   2   8  -7 8826.13 476.556   4
   2   8  -6 10809.7 436.528   2
  -2   8   6 11225.6 486.031   7
   2   8  -6 10513.6 487.050   4
  -2   8   5 17962.0 596.702   7
   2   8  -5 17257.8 539.861   2
   2   8  -5 17201.5 596.759   4
   2   8  -4 3316.07 215.603   2
   2   8  -3 11728.1 401.813   2
  -2   8   3 12997.3 374.602   1
   2   8  -3 12168.8 423.329   7
   2   8  -2 1559.66 148.013   2
  -2   8   2 1662.49 83.7403   6
  -2   8   2 1697.36 158.977   3
  -2   8   2 1825.78 154.145   1
  -2   8   1 15789.8 316.917   6
  -2   8   1 16141.5 475.380   3
  -2   8   1 16495.4 472.113   1
  -2   8   0 5474.79 252.463   3
  -2   8   0 5397.55 208.324   4
   2   8   1 3380.90 115.182   7
   2   8   1 3419.90 214.988   3
  -2   8  -1 3064.09 186.193   3
  -2   8  -1 3246.19 182.871   4
   2   8   2 32519.2 775.991   6
   2   8   2 31570.9 501.642   7
   2   8   2 31371.0 752.561   3
  -2   8  -2 31174.7 718.828   4
   2   8   3 14791.5 327.427   7
   2   8   3 15280.5 526.958   6
  -2   8  -3 14960.4 516.281   1
  -2   8  -3 14703.0 504.465   4
  -2   8  -4 1066.76 153.649   4
  -2   8  -4 1101.67 68.2894   2
  -2   8  -4 1427.28 172.976   1
   2   8   4 1522.73 175.446   5
  -2   8  -5 5336.57 352.958   4
  -2   8  -5 5578.48 200.816   2
   2   8   5 5094.32 338.595   5
   2   8   6 4344.55 327.459   5
  -2   8  -6 4860.58 215.933   2
  -2   8  -6 4948.38 371.766   4
  -2   8  -7 1335.04 223.193   4
   2   8   7 1514.54 203.027   5
  -2   8  -8 1855.82 259.497   4
   2   8   8 1912.79 249.345   5
   2   8   9 504.870 149.023   5
   2   8  10 647.791 181.826   5
  -2   9  10 1215.98 220.516   7
   2   9 -10 1000.97 176.042   2
   2   9 -10 1056.87 221.635   4
   2   9  -9 401.651 115.578   2
  -2   9   9 443.718 135.645   7
   2   9  -9 397.030 137.182   4
  -2   9   8 3541.43 309.845   7
  -2   9   8 3755.14 252.782   5
   2   9  -8 3553.98 285.231   2
   2   9  -8 3802.95 344.275   4
   2   9  -7 568.235 130.045   2
   2   9  -7 325.366 137.720   4
  -2   9   7 236.643 114.535   7
  -2   9   7 187.900 80.4349   5
   2   9  -6 3426.02 250.007   2
   2   9  -6 3256.16 284.953   4
  -2   9   6 3662.48 282.251   7
  -2   9   5 8505.63 405.214   7
   2   9  -5 8330.31 365.135   2
   2   9  -5 8654.72 423.467   4
   2   9  -4 8312.83 348.824   2
   2   9  -3 4809.70 256.340   2
   2   9  -2 5914.86 278.436   2
  -2   9   2 5281.08 171.083   6
  -2   9   2 5624.17 267.588   1
  -2   9   1 50190.3 1021.24   3
  -2   9   1 50989.7 797.236   6
  -2   9   1 51999.2 1009.66   1
   2   9   0 3339.02 219.394   3
   2   9   0 3691.77 230.457   6
  -2   9   0 3144.76 200.426   3
  -2   9   0 3435.00 174.689   4
   2   9   1 6700.63 191.721   7
  -2   9  -1 6830.90 296.366   3
   2   9   1 6773.10 320.266   6
  -2   9  -1 6857.15 275.799   4
   2   9   2 4719.19 280.665   6
   2   9   2 4467.87 145.970   7
  -2   9  -2 4182.67 241.269   4
  -2   9  -3 751.367 135.256   1
  -2   9  -3 709.875 124.985   4
   2   9   3 601.013 122.842   6
   2   9   3 575.101 61.6624   7
   2   9   4 5516.05 214.486   7
  -2   9  -4 5447.51 130.753   2
  -2   9  -5 4543.58 165.626   2
  -2   9  -5 4478.03 329.716   4
   2   9   6 3766.17 309.615   5
  -2   9  -6 4491.56 357.030   4
  -2   9  -7 1180.23 214.197   4
   2   9   7 1339.17 210.148   5
   2   9   8 1046.88 190.363   5
  -2   9  -8 1042.17 205.524   4
   2   9   9 897.653 191.962   5
   2  10 -10 833.461 212.288   4
  -2  10  10 1050.68 211.933   7
   2  10  -9 2002.69 232.601   2
   2  10  -9 1944.82 272.083   4
  -2  10   9 2200.15 267.193   7
   2  10  -8 8333.09 433.710   2
  -2  10   8 8183.09 479.195   7
   2  10  -8 8787.09 522.794   4
  -2  10   8 7704.90 381.012   5
   2  10  -7 1503.25 179.435   2
   2  10  -7 1363.65 211.702   4
  -2  10   7 1680.64 207.721   7
   2  10  -6 4457.96 289.593   2
  -2  10   6 4658.46 321.084   7
   2  10  -6 4497.74 336.699   4
  -2  10   5 4817.10 311.591   7
   2  10  -5 5240.68 292.354   2
   2  10  -5 5310.96 344.344   4
  -2  10   4 1232.89 159.757   7
   2  10  -4 1229.28 168.026   4
   2  10  -4 1357.05 151.199   2
   2  10  -3 12527.2 431.527   2
  -2  10   2 25779.4 488.731   6
  -2  10   1 6900.67 221.913   6
   2  10  -1 7524.70 336.353   6
  -2  10   1 6703.25 319.189   1
  -2  10   0 3146.70 177.886   4
  -2  10   0 3203.23 214.596   3
   2  10   0 3376.75 226.720   6
   2  10   1 4760.13 173.812   7
   2  10   1 4474.04 268.823   6
  -2  10  -1 4517.99 254.091   3
  -2  10  -1 4448.39 229.406   4
   2  10   2 16356.4 546.848   6
   2  10   2 16671.8 352.616   7
  -2  10  -2 16540.1 511.392   4
   2  10   3 2764.30 132.201   7
   2  10   3 2918.90 238.504   6
  -2  10  -3 3092.47 232.873   4
   2  10   4 2088.78 130.516   7
  -2  10  -4 2533.81 235.478   4
  -2  10  -5 10004.9 232.386   2
   2  10   5 10882.6 508.632   5
  -2  10  -5 10833.9 518.776   4
  -2  10  -6 12536.9 601.870   4
   2  10   6 11517.6 558.265   5
   2  10   7 4585.11 370.123   5
  -2  10  -7 4737.54 388.407   4
   2  10   8 312.042 120.563   5
  -2  10  -8 458.336 178.744   4
   2  10   9 3396.32 343.609   5
  -2  11  10 327.671 127.984   7
   2  11  -9 2544.21 313.271   4
  -2  11   9 2479.95 284.582   7
   2  11  -9 2449.92 249.517   2
   2  11  -8 1068.43 159.206   2
   2  11  -8 1250.51 216.077   4
  -2  11   8 1171.87 194.021   7
  -2  11   8 1179.45 162.601   5
  -2  11   7 731.648 154.706   7
   2  11  -7 682.250 161.233   4
   2  11  -7 935.663 155.564   2
  -2  11   6 3332.00 272.478   7
   2  11  -6 3855.21 314.210   4
   2  11  -6 3416.58 254.862   2
   2  11  -5 7886.87 429.969   4
  -2  11   5 8038.99 405.849   7
   2  11  -5 7596.40 367.164   2
  -2  11   4 6474.14 363.396   7
   2  11  -4 7095.27 385.177   4
   2  11  -4 7550.08 347.671   2
   2  11  -3 973.747 150.921   4
  -2  11   3 782.695 81.8199   6
  -2  11   3 925.976 140.836   7
   2  11  -3 829.951 125.737   2
   2  11  -2 463.911 116.423   6
  -2  11   2 403.581 62.0291   6
  -2  11   1 6415.01 343.223   7
  -2  11   1 6217.33 223.237   6
   2  11  -1 6569.28 326.110   6
   2  11   0 1884.16 179.528   6
  -2  11   0 1867.70 184.723   1
  -2  11   0 1570.74 135.250   4
   2  11   1 30867.1 778.070   6
   2  11   1 28901.7 569.718   7
  -2  11  -1 29109.2 686.850   4
   2  11   2 4571.02 176.167   7
  -2  11  -2 4563.11 266.426   4
   2  11   2 4784.68 296.627   6
   2  11   3 10547.3 289.693   7
   2  11   3 10818.2 467.634   6
  -2  11  -3 10176.1 440.031   4
   2  11   4 4164.77 189.182   7
  -2  11  -4 4349.66 312.480   4
  -2  11  -5 10093.4 510.032   4
  -2  11  -6 132.139 119.206   4
   2  11   6 140.613 102.817   5
   2  11   7 3161.42 317.011   5
  -2  11  -7 3614.51 353.879   4
  -2  11  -8 1157.18 219.187   4
   2  11   8 1119.02 205.741   5
   2  11   9 935.793 205.163   5
  -2  12  10 1673.46 251.307   7
   2  12  -9 1125.25 220.227   4
  -2  12   9 727.107 164.933   7
   2  12  -8 712.600 174.750   4
  -2  12   8 386.801 120.478   7
  -2  12   8 687.266 133.534   5
   2  12  -8 781.160 147.719   2
   2  12  -7 5381.13 334.760   2
   2  12  -7 5612.42 411.999   4
  -2  12   7 5401.99 372.063   7
   2  12  -6 1679.43 226.320   4
  -2  12   6 1364.79 191.227   7
   2  12  -6 2013.77 200.417   2
   2  12  -5 826.929 173.161   4
  -2  12   5 573.623 128.914   7
   2  12  -5 791.310 138.297   2
  -2  12   4 15346.3 568.215   7
   2  12  -4 14821.2 509.076   2
   2  12  -4 14070.8 567.887   4
   2  12  -3 6676.74 329.503   2
  -2  12   3 6557.74 243.755   6
  -2  12   3 6609.90 367.620   7
   2  12  -3 6465.23 364.311   4
  -2  12   2 9973.08 299.112   6
  -2  12   2 9846.36 440.553   7
  -2  12   1 5455.47 219.264   6
   2  12  -1 5987.30 321.105   6
  -2  12   1 5825.91 336.616   7
   2  12   0 33566.2 843.972   6
  -2  12   0 35014.2 749.406   4
   2  12   1 1315.10 168.663   6
   2  12   1 1243.27 109.070   7
  -2  12  -1 1192.32 138.405   4
   2  12   2 38690.4 699.074   7
   2  12   2 38379.1 952.383   6
  -2  12  -2 37422.2 881.499   4
   2  12   3 18724.4 431.615   7
   2  12   3 20035.7 664.961   6
  -2  12  -3 18756.9 625.748   4
   2  12   4 9383.70 468.319   6
   2  12   4 9219.53 295.082   7
  -2  12  -4 9941.24 477.164   4
  -2  12  -5 13575.0 603.678   4
   2  12   6 3730.32 332.174   5
  -2  12  -6 3335.93 319.228   4
  -2  12  -7 2985.74 323.792   4
   2  12   7 2770.68 302.583   5
  -2  12  -8 3038.20 350.206   4
   2  12   8 2543.94 307.451   5
   2  12   9 551.453 170.855   5
  -2  13   9 3794.28 356.862   7
   2  13  -9 4938.33 442.289   4
  -2  13   8 817.323 180.800   7
   2  13  -8 1254.52 235.593   4
   2  13  -8 885.068 161.603   2
   2  13  -7 923.683 189.536   4
  -2  13   7 983.501 172.637   7
   2  13  -7 935.618 157.685   2
   2  13  -6-57.5318 92.3624   4
   2  13  -6 53.6268 83.7789   2
  -2  13   6 119.825 104.343   7
   2  13  -5 1712.06 223.155   4
  -2  13   5 1870.45 207.363   7
   2  13  -5 2073.18 194.385   2
   2  13  -4 198.508 108.099   4
  -2  13   4-2.44392 87.5719   7
   2  13  -4 100.224 74.4774   2
  -2  13   3 23115.5 718.364   7
  -2  13   3 21843.6 518.180   6
   2  13  -3 21855.3 718.589   4
   2  13  -2 9327.91 432.442   6
  -2  13   2 9269.81 434.995   7
  -2  13   2 8493.31 289.220   6
  -2  13   1 312.158 114.543   7
  -2  13   1 241.884 62.8330   6
   2  13  -1 422.758 123.000   6
   2  13   0 761.292 141.545   6
   2  13   1 3330.26 260.971   6
  -2  13  -1 3214.90 219.841   4
   2  13   1 3773.46 192.862   7
   2  13   2 2388.14 146.972   7
  -2  13  -2 2585.69 216.176   4
   2  13   2 2678.48 241.106   6
   2  13   3 721.001 144.104   6
  -2  13  -3 405.375 107.735   4
   2  13   3 619.586 76.0184   7
   2  13   4 2978.33 273.835   6
   2  13   4 2776.42 158.708   7
  -2  13  -4 2465.73 249.223   4
  -2  13  -5 3090.31 292.624   4
  -2  13  -6 1126.29 196.691   4
   2  13   6 1011.68 192.911   5
  -2  13  -7 1070.44 212.419   4
   2  13   7 1153.84 212.250   5
  -2  13  -8 777.479 203.873   4
   2  13   8 320.304 138.452   5
  -2  14   9 818.817 179.348   7
  -2  14   8 2314.25 268.290   7
   2  14  -8 2535.36 312.500   4
   2  14  -7 1037.46 219.369   4
  -2  14   7 936.124 177.578   7
   2  14  -7 954.136 159.789   2
  -2  14   6-154.357 111.820   7
   2  14  -6-34.6467 92.9211   2
   2  14  -6-58.6045 112.702   4
  -2  14   5 13075.1 561.306   7
   2  14  -5 14252.3 531.191   2
   2  14  -5 12652.2 596.207   4
   2  14  -4 4963.80 299.841   2
   2  14  -4 5564.11 377.647   4
  -2  14   4 5265.18 347.461   7
  -2  14   3 11199.7 357.300   6
  -2  14   3 11897.0 520.479   7
  -2  14   2 585.444 140.188   7
   2  14  -2 568.418 134.102   6
  -2  14   2 572.132 87.7045   6
  -2  14   1 2604.33 244.531   7
   2  14  -1 3068.09 252.705   6
  -2  14   1 2513.83 164.174   6
  -2  14   0 3015.55 194.100   6
   2  14   0 3280.93 256.214   6
  -2  14  -1 2493.36 208.336   4
   2  14   1 2495.01 164.261   7
   2  14   1 2659.28 232.964   6
  -2  14  -2 1190.57 160.551   4
   2  14   2 1034.92 164.821   6
   2  14   2 938.931 103.680   7
   2  14   3 4448.03 206.637   7
   2  14   3 4765.56 330.321   6
   2  14   4-78.5189 126.641   6
  -2  14  -4 101.238 94.1884   4
  -2  14  -5 1028.59 187.791   4
  -2  14  -6 1758.27 249.628   4
   2  14   6 1698.69 243.718   5
  -2  14  -7 811.912 181.992   4
   2  14   7 577.099 171.338   5
   2  14   8 65.0711 123.892   5
   2  15  -8 2931.11 340.847   4
  -2  15   8 2629.55 292.150   7
  -2  15   7 1195.08 196.035   7
   2  15  -7 1767.20 254.704   4
   2  15  -7 1883.29 207.361   2
   2  15  -6 1766.73 251.980   4
  -2  15   6 1950.16 233.354   7
   2  15  -6 2140.44 214.421   2
  -2  15   5 16023.5 641.777   7
   2  15  -5 16582.0 593.885   2
   2  15  -5 16517.5 699.852   4
  -2  15   4 14854.0 613.402   7
   2  15  -4 14272.2 625.102   4
  -2  15   3 17177.8 640.915   7
  -2  15   3 16216.5 459.745   6
  -2  15   2 7558.60 416.983   7
  -2  15   2 7326.82 293.338   6
   2  15  -2 6910.38 399.403   6
  -2  15   1 7667.68 305.554   6
   2  15  -1 7345.48 398.900   6
  -2  15   1 7450.73 419.270   7
  -2  15   0 5887.74 284.143   6
   2  15   0 5552.78 349.466   6
  -2  15  -1 5507.52 311.377   4
   2  15   1 5393.64 342.799   6
   2  15   1 4944.20 253.151   7
  -2  15  -2 146.866 82.7573   4
   2  15   2-10.4153 87.2400   6
   2  15   2 83.8953 51.0025   7
   2  15   3 4413.10 325.808   6
  -2  15  -3 4069.11 312.999   4
   2  15   4 701.562 160.273   6
  -2  15  -4 682.356 152.781   4
  -2  15  -5 1674.80 232.615   4
  -2  15  -6 525.876 167.059   4
  -2  15  -7 630.970 178.362   4
   2  15   7 527.540 166.956   5
   2  15   8 3342.62 363.556   5
  -2  16   8 2083.85 267.793   7
   2  16  -8 2585.81 332.379   4
  -2  16   7 177.229 98.8484   7
   2  16  -7 243.969 144.233   4
  -2  16   6-42.7826 93.1819   7
   2  16  -6-7.98049 121.176   4
   2  16  -6-36.9795 78.3878   2
   2  16  -5 3690.31 340.342   4
  -2  16   5 3821.65 317.443   7
  -2  16   4 21826.2 767.266   7
   2  16  -4 23664.5 833.246   4
  -2  16   3 9682.23 489.297   7
  -2  16   3 9085.83 342.913   6
   2  16  -3 9442.83 488.708   6
  -2  16   2 31661.8 943.492   7
   2  16  -2 32461.4 925.499   6
  -2  16   2 31285.3 710.808   6
  -2  16   1 17612.8 677.936   7
  -2  16   1 16594.6 492.935   6
   2  16  -1 16763.4 630.654   6
   2  16   0 24556.0 777.084   6
  -2  16   0 24271.5 644.766   6
   2  16   1 5494.16 359.502   6
  -2  16  -1 5427.79 319.713   4
   2  16   2 18209.7 676.179   6
  -2  16  -2 17747.4 626.564   4
   2  16   2 16834.8 485.963   7
  -2  16  -3 4733.77 334.915   4
   2  16   3 4763.30 348.813   6
   2  16   4 6649.79 423.783   6
  -2  16  -4 6145.73 407.150   4
  -2  16  -5 3292.30 321.515   4
  -2  16  -6 1997.50 276.450   4
   2  16   7 225.111 136.516   5
  -2  16  -7 201.981 127.085   4
   2  17  -7 133.653 137.006   4
  -2  17   7-4.86937 88.8481   7
  -2  17   6 504.673 127.643   7
   2  17  -6 781.202 193.521   4
  -2  17   5 6269.53 407.379   7
   2  17  -5 5963.37 438.203   4
  -2  17   4 4516.00 344.101   7
   2  17  -4 4781.68 382.437   4
  -2  17   3 5706.29 385.056   7
   2  17  -3 6664.22 420.011   6
  -2  17   3 5779.46 278.480   6
  -2  17   2 3833.47 229.301   6
   2  17  -2 4253.29 327.748   6
  -2  17   1 1021.47 130.695   6
  -2  17   1 1054.81 180.458   7
   2  17  -1 1069.27 189.906   6
  -2  17   0 2654.96 205.297   6
   2  17   0 2267.48 239.267   6
   2  17   1 7513.49 430.785   6
  -2  17  -2 997.520 162.374   4
   2  17   2 1270.15 189.681   6
   2  17   3 14516.6 624.824   6
  -2  17  -3 13944.8 599.350   4
  -2  17  -4 1126.03 188.543   4
   2  17   4 1029.29 182.678   6
  -2  17  -5 6377.88 452.879   4
  -2  17  -6 62.2055 121.148   4
   2  17   7 3803.77 389.346   5
   2  18  -7 1257.87 231.297   4
  -2  18   7 626.963 168.124   7
   2  18  -6 1866.17 282.081   4
  -2  18   6 1785.44 234.037   7
   2  18  -5 151.747 119.767   4
  -2  18   5 122.544 83.5186   7
  -2  18   4 2196.86 245.512   7
  -2  18   3 1109.84 184.659   7
   2  18  -3 731.997 168.636   6
  -2  18   3 974.528 125.935   6
   2  18  -2 3549.27 310.663   6
  -2  18   2 3058.96 210.017   6
  -2  18   2 3039.95 296.460   7
  -2  18   1 9411.15 520.460   7
  -2  18   1 9368.15 380.878   6
   2  18  -1 8888.54 477.407   6
   2  18   0 63.9505 59.3832   7
   2  18   0 32.9259 94.8069   6
  -2  18   0 282.339 88.1069   6
   2  18   1 4663.13 349.741   6
  -2  18  -1 4273.02 285.121   6
   2  18   2 9281.86 501.374   6
  -2  18  -2 10208.2 495.684   4
   2  18   3 4034.54 334.771   6
  -2  18  -3 3442.32 309.076   4
   2  18   4 3405.68 323.969   6
  -2  18  -4 4190.47 353.650   4
  -2  18  -5 3899.76 369.618   4
  -2  18  -6 6034.70 475.013   4
   2  19  -6 526.781 179.709   4
  -2  19   6 574.920 155.731   7
  -2  19   5 951.261 172.420   7
   2  19  -5 687.412 177.689   4
   2  19  -4 1405.08 234.550   6
  -2  19   4 716.010 162.577   7
  -2  19   3 1602.44 223.048   7
   2  19  -3 1458.78 217.551   6
  -2  19   2 171.450 105.321   7
  -2  19   2 159.058 70.4060   6
   2  19  -2 8.55771 98.6053   6
  -2  19   1 9907.36 545.233   7
   2  19  -1 10448.8 531.598   6
  -2  19   1 9175.99 394.427   6
  -2  19   0 574.658 149.929   7
   2  19   0 388.367 131.615   6
  -2  19   0 605.860 113.465   6
   2  19   0 639.079 124.705   7
   2  19   1 3249.62 303.918   6
  -2  19  -1 2623.63 233.406   6
  -2  19  -2 722.340 160.155   4
   2  19   2 1005.31 190.442   6
   2  19   3 142.227 106.007   6
  -2  19  -3 33.3947 85.6822   4
   2  19   4 233.462 123.617   6
  -2  19  -4 13.4266 108.129   4
  -2  19  -5 1770.06 259.783   4
  -2  19  -6 5482.17 464.619   4
   2  20  -6 1270.57 240.025   4
  -2  20   5 953.586 172.990   7
  -2  20   4 579.082 159.707   7
   2  20  -4 117.879 102.471   6
   2  20  -3 3203.56 316.301   6
  -2  20   3 3589.08 334.345   7
  -2  20   2 152.169 92.2062   7
   2  20  -2 52.8591 86.0092   6
   2  20  -1 670.704 151.757   6
  -2  20   1 1096.19 200.691   7
  -2  20   0 828.920 186.825   7
   2  20   0 843.974 178.770   6
  -2  20   0 730.038 127.776   6
  -2  20  -1 1485.92 184.115   6
   2  20   1 1511.09 217.798   6
   2  20   2 191.752 98.5601   6
  -2  20  -3 248.102 118.716   4
   2  20   3 237.751 116.087   6
   2  20   4 2900.67 311.132   6
  -2  20  -4 2624.47 302.027   4
  -2  20  -5 2582.13 310.080   4
  -2  21   5 867.331 171.956   7
   2  21  -5 1144.58 218.271   6
  -2  21   4 814.229 174.727   7
   2  21  -4 320.909 146.984   6
  -2  21   3 1357.30 213.481   7
   2  21  -3 1088.52 193.997   6
  -2  21   2 200.679 120.048   7
   2  21  -2 221.781 101.573   6
  -2  21   1 2196.97 279.085   7
   2  21  -1 1855.59 246.915   6
  -2  21   0 910.811 204.979   7
   2  21   0 838.645 188.294   6
   2  21   1 4041.59 357.263   6
  -2  21  -1 3817.04 289.747   6
  -2  21  -2-51.7799 86.8985   6
   2  21   2-122.349 111.502   6
  -2  21  -3 1249.70 212.781   4
   2  21   3 680.118 157.020   6
  -2  21  -4 985.553 201.028   4
   2  21   4 763.275 173.813   6
  -2  21  -5 975.059 217.241   4
   2  22  -5 2264.99 310.636   6
  -2  22   4 1925.24 263.522   7
   2  22  -4 1709.99 267.081   6
  -2  22   3 799.666 177.058   7
   2  22  -3 920.305 198.041   6
  -2  22   2 3889.06 365.739   7
   2  22  -2 3971.27 361.563   6
  -2  22   1 915.074 196.598   7
   2  22  -1 841.974 179.736   6
  -2  22   0 11813.3 659.030   7
   2  22   0 11104.1 599.473   6
   2  22   1 692.999 162.669   6
   2  22   2 9627.16 559.991   6
   2  22   3-34.4246 119.853   6
  -2  22  -4 3004.42 334.001   4
   2  22   4 2863.49 320.368   6
   2  23  -4 262.986 154.666   6
  -2  23   3 2689.46 307.154   7
   2  23  -3 2598.13 311.157   6
  -2  23   2 229.892 120.005   7
   2  23  -2 52.5537 109.357   6
   2  23  -1 5466.73 428.323   6
  -2  23   1 5856.54 466.741   7
  -2  23   0 1178.65 222.803   7
   2  23   0 1077.81 203.242   6
  -2  23  -1 3802.10 400.072   7
   2  23   1 3142.56 326.621   6
   2  23   2 1953.21 274.241   6
   2  23   3 888.024 193.267   6
  -2  23  -4-246.353 166.605   4
   2  23   4-115.478 117.694   6
  -2  24   3 609.580 166.788   7
   2  24  -3 934.118 207.785   6
  -2  24   2 1483.81 245.702   7
   2  24  -2 1144.44 217.140   6
  -2  24   1 2149.50 294.577   7
   2  24  -1 2651.33 316.187   6
  -2  24   0 418.560 167.600   7
   2  24   0 219.881 109.525   6
  -2  24  -1 136.092 132.389   7
   2  24   1 27.5374 107.205   6
   2  24   2 585.709 170.989   6
   2  24   3 255.696 117.851   6
  -2  25   2 544.151 161.855   7
   2  25  -2 431.659 151.354   6
  -2  25   1 1194.07 236.666   7
   2  25  -1 1221.03 225.794   6
   2  25   0 544.411 174.291   6
   2  25   1 23.7746 96.1301   6
   3 -23  -2 4783.06 457.940   3
   3 -23  -1 289.139 161.039   3
   3 -23   0 1745.75 270.761   3
   3 -23   1-30.4389 124.040   3
   3 -23   2 2571.08 331.711   3
   3 -23   3 1352.36 253.523   3
   3 -22  -3 1614.53 263.983   3
  -3 -22   3 1216.13 249.522   3
   3 -22  -2 3407.79 379.793   3
  -3 -22   2 3455.62 389.697   3
   3 -22  -1 1030.69 213.037   3
  -3 -22   1 703.658 191.891   3
   3 -22   0 93.7223 111.397   3
  -3 -22   0 218.077 144.570   3
   3 -22   1 268.053 144.484   3
  -3 -22  -1 353.055 161.600   3
  -3 -22  -2 91.6977 114.475   3
   3 -22   2-19.9210 114.516   3
   3 -22   3 935.336 201.140   3
   3 -21  -5 574.977 187.328   3
   3 -21  -4 4321.80 367.957   1
   3 -21  -4 4605.48 438.399   3
   3 -21  -3 3083.37 326.438   1
   3 -21  -3 2906.08 337.761   3
  -3 -21   3 2952.53 352.227   3
   3 -21  -2 2569.70 319.800   3
  -3 -21   2 2883.23 349.365   3
   3 -21  -1 570.518 182.096   3
  -3 -21   1 524.900 188.115   3
   3 -21   0 5726.06 459.807   3
  -3 -21   0 5789.46 482.652   3
  -3 -21  -1 1016.35 210.941   3
   3 -21   1 1342.73 239.527   3
  -3 -21  -2 128.617 110.206   3
   3 -21   2 282.035 136.950   3
  -3 -21  -3 681.460 194.206   3
   3 -21   3 562.322 175.121   3
  -3 -21  -4 1093.25 249.865   3
  -3 -20   5 865.073 218.766   3
   3 -20  -5 769.468 205.246   3
   3 -20  -4 282.824 118.649   1
   3 -20  -4 518.930 185.347   3
  -3 -20   4 338.704 154.465   3
   3 -20  -3 1087.59 209.673   1
   3 -20  -3 1160.36 228.435   3
  -3 -20   3 1112.47 221.242   3
   3 -20  -2 1125.69 208.025   1
   3 -20  -2 1181.41 226.018   3
  -3 -20   2 1036.24 232.287   3
   3 -20  -1 3925.27 367.846   3
  -3 -20   1 4095.64 393.670   3
   3 -20  -1 3412.11 339.713   1
   3 -20   0 1770.48 254.722   3
  -3 -20   0 1857.23 286.454   3
   3 -20   1 1986.28 266.232   3
  -3 -20  -1 1778.94 274.145   3
  -3 -20  -2 3281.98 360.309   3
   3 -20   2 2898.03 310.950   3
  -3 -20  -3 6628.81 516.921   3
   3 -20   3 6418.32 463.526   3
  -3 -20  -4 5160.66 464.831   3
  -3 -20  -5 2785.40 356.394   3
  -3 -19   6 1765.93 287.715   3
   3 -19  -6 2066.09 300.268   3
  -3 -19   5 4426.64 425.880   3
   3 -19  -5 4260.33 405.177   3
  -3 -19   4 3195.49 355.326   3
   3 -19  -4 2487.02 308.181   3
   3 -19  -4 2463.28 267.392   1
  -3 -19   3 9644.63 589.517   3
   3 -19  -3 10260.5 593.073   3
   3 -19  -3 9900.12 538.195   1
  -3 -19   2 6940.24 493.902   3
   3 -19  -2 6931.72 478.483   3
   3 -19  -2 6268.64 435.008   1
   3 -19  -1 1186.39 211.191   1
   3 -19  -1 1131.81 207.509   3
  -3 -19   1 1186.91 228.770   3
   3 -19   0 8645.31 521.532   3
  -3 -19   0 8482.11 548.414   3
   3 -19   0 8752.69 534.363   1
   3 -19   1 1401.20 222.076   3
  -3 -19  -1 1076.72 209.663   3
  -3 -19  -2 10636.7 616.378   3
   3 -19   2 9362.12 547.211   3
  -3 -19  -3 3799.14 384.732   3
   3 -19   3 4315.56 369.300   3
  -3 -19  -4 10290.8 635.449   3
   3 -19   4 10322.3 571.604   3
  -3 -19  -5 644.142 200.195   3
   3 -18  -7 5174.26 474.897   3
  -3 -18   7 4325.97 431.200   3
  -3 -18   6 527.747 164.526   3
   3 -18  -6 578.447 186.400   3
  -3 -18   5 2083.43 283.895   3
   3 -18  -5 1911.52 271.789   3
   3 -18  -5 1891.84 213.994   1
  -3 -18   4 593.978 174.665   3
   3 -18  -4 520.054 129.622   1
   3 -18  -4 816.748 186.800   3
   3 -18  -3 290.854 125.704   1
   3 -18  -3 295.388 151.635   3
  -3 -18   3 141.515 104.489   3
   3 -18  -2 1351.00 211.573   1
   3 -18  -2 1689.60 240.923   3
  -3 -18   2 1593.07 234.347   3
   3 -18  -1 282.528 125.113   1
   3 -18  -1 210.775 123.294   3
  -3 -18   1 341.337 151.060   3
   3 -18   0 755.248 159.644   3
  -3 -18   0 1055.86 208.305   3
   3 -18   0 846.980 184.490   1
   3 -18   1 7165.65 480.704   1
   3 -18   1 7402.55 460.007   3
  -3 -18  -1 7423.04 496.865   3
   3 -18   2 569.063 180.361   1
  -3 -18  -2 379.836 151.441   3
   3 -18   2 480.598 141.837   3
  -3 -18  -3 1617.50 250.359   3
   3 -18   3 1577.83 222.779   3
  -3 -18  -4 333.386 139.620   3
   3 -18   4 867.307 177.190   3
  -3 -18  -5 2566.54 319.814   3
  -3 -18  -6 2025.99 292.091   3
  -3 -17   8 517.490 178.019   3
  -3 -17   7 279.967 143.899   3
   3 -17  -7 294.923 154.865   3
  -3 -17   6 563.923 189.360   3
  -3 -17   6 705.338 177.812   1
   3 -17  -6 362.145 151.404   3
  -3 -17   5 579.038 174.493   3
   3 -17  -5 701.935 150.906   1
   3 -17  -5 482.194 159.263   3
  -3 -17   4 741.165 177.292   3
   3 -17  -4 793.240 148.163   1
   3 -17  -4 758.002 183.992   3
  -3 -17   3 2555.98 287.792   3
   3 -17  -3 2687.53 263.074   1
   3 -17  -3 2540.59 284.268   3
   3 -17  -2 121.346 104.981   1
   3 -17  -2 172.584 120.932   3
  -3 -17   2 326.577 137.477   3
   3 -17  -1 451.555 158.748   1
   3 -17  -1 489.074 149.468   3
  -3 -17   1 731.571 175.266   3
   3 -17   0 180.268 131.077   1
   3 -17   0 38.7243 100.133   3
  -3 -17   0 229.278 146.981   3
   3 -17   1 10.7290 124.349   1
   3 -17   1-131.366 112.667   3
  -3 -17  -1-28.8763 111.897   3
   3 -17   2 8.98300 92.6523   1
  -3 -17  -2 80.3618 111.138   3
   3 -17   2 180.498 112.673   3
   3 -17   3 730.984 175.064   1
  -3 -17  -3 1035.15 203.311   3
   3 -17   3 1012.38 178.496   3
  -3 -17  -4 381.149 156.958   3
   3 -17   4 369.438 122.095   3
  -3 -17  -5 389.885 162.699   3
  -3 -17  -6 51.8456 107.819   3
  -3 -17  -7 206.446 130.207   3
   3 -16  -8 272.413 125.499   3
  -3 -16   8 177.156 141.011   3
  -3 -16   7 3383.77 367.420   3
  -3 -16   7 2894.05 317.829   1
   3 -16  -7 2513.85 314.925   3
  -3 -16   6 5443.48 439.362   3
   3 -16  -6 4850.62 414.617   3
  -3 -16   6 5948.93 436.528   1
   3 -16  -5 3474.44 267.826   1
  -3 -16   5 3208.92 339.089   3
   3 -16  -5 3263.88 332.602   3
   3 -16  -4 6035.52 429.245   3
  -3 -16   4 5530.71 422.860   3
   3 -16  -4 6208.63 371.191   1
   3 -16  -3 5178.37 384.594   3
  -3 -16   3 5176.14 400.122   3
   3 -16  -3 4569.45 335.593   1
   3 -16  -2 4710.23 361.488   3
   3 -16  -2 4754.41 345.496   1
  -3 -16   2 4585.30 368.432   3
   3 -16  -1 3770.22 315.310   1
  -3 -16   1 4542.93 362.624   3
   3 -16  -1 4742.59 350.963   3
   3 -16   0 2387.18 268.214   1
   3 -16   0 2667.56 265.699   3
  -3 -16   0 2169.45 270.051   3
   3 -16   1 17044.5 658.493   3
  -3 -16  -1 16510.4 698.767   3
   3 -16   1 15519.1 678.560   1
   3 -16   2 1200.66 212.130   1
  -3 -16  -2 1173.18 204.541   3
   3 -16   2 1111.90 178.619   3
  -3 -16  -3 3144.36 312.030   3
   3 -16   3 2770.62 273.536   3
   3 -16   3 2872.32 302.807   1
   3 -16   4 2322.41 256.470   3
  -3 -16  -4 2433.86 285.648   3
   3 -16   4 2553.91 300.612   1
  -3 -16  -5 2081.49 267.283   3
  -3 -16  -6 1453.97 242.799   3
  -3 -16  -7 1278.47 224.546   3
   3 -15  -8 233.287 139.217   3
  -3 -15   8 5.15110 131.764   3
  -3 -15   7 10069.2 612.277   3
  -3 -15   7 9471.39 542.783   1
   3 -15  -7 9507.59 600.139   3
   3 -15  -6 6650.44 481.212   3
  -3 -15   6 6738.98 488.053   3
   3 -15  -5 11833.5 485.742   1
   3 -15  -5 13417.2 648.698   3
  -3 -15   5 13152.9 648.169   3
   3 -15  -4 9490.36 521.770   3
  -3 -15   4 9452.10 531.143   3
   3 -15  -4 8968.57 433.200   1
  -3 -15   3 16292.9 689.180   3
   3 -15  -3 15821.2 605.638   1
   3 -15  -3 17400.1 690.995   3
  -3 -15   2 6847.71 432.831   3
   3 -15  -2 6629.97 416.201   3
   3 -15  -2 6868.40 398.870   1
  -3 -15   1 3103.83 292.704   3
   3 -15  -1 3602.47 302.225   1
   3 -15  -1 3115.84 274.798   3
   3 -15   0 13763.0 601.270   1
   3 -15   0 14550.0 588.274   3
  -3 -15   0 15253.8 642.730   3
   3 -15   1 24594.2 780.634   3
   3 -15   1 24739.3 842.825   1
  -3 -15  -1 25529.1 856.899   3
   3 -15   2 1387.88 207.179   1
  -3 -15  -2 2005.17 247.580   3
   3 -15   2 1622.76 198.026   3
   3 -15   3 351.308 115.691   1
  -3 -15  -3 741.347 161.670   3
   3 -15   3 745.020 147.020   3
   3 -15   4 3280.18 280.751   3
   3 -15   4 2831.97 302.495   1
  -3 -15  -4 3112.92 310.721   3
   3 -15   5 1597.39 238.784   1
  -3 -15  -5 1512.00 225.191   3
  -3 -15  -6 2372.10 293.079   3
  -3 -15  -7 2076.67 281.625   3
  -3 -14   9 1049.28 233.638   3
  -3 -14   8 135.607 119.050   3
  -3 -14   8 494.520 159.811   1
   3 -14  -7 4205.27 388.351   3
  -3 -14   7 5076.49 431.379   3
  -3 -14   7 4784.01 377.781   1
  -3 -14   6 2551.06 299.305   3
   3 -14  -6 2501.92 290.099   3
   3 -14  -5 9207.13 412.411   1
   3 -14  -5 9726.83 539.324   3
  -3 -14   5 10682.2 566.143   3
   3 -14  -4 10077.2 523.683   3
  -3 -14   4 11016.5 557.232   3
   3 -14  -4 9737.78 434.929   1
   3 -14  -3 11995.8 552.878   3
  -3 -14   3 11851.1 558.612   3
   3 -14  -3 11656.2 496.063   1
   3 -14  -2 21868.2 737.576   3
  -3 -14   2 22530.1 770.150   3
   3 -14  -2 20923.2 698.865   1
   3 -14  -2 20619.9 502.808   4
   3 -14  -1 2203.93 228.522   1
   3 -14  -1 2010.16 217.254   3
  -3 -14   1 2707.38 262.461   3
   3 -14  -1 2071.66 153.420   4
   3 -14   0 174.019 106.179   1
   3 -14   0 289.489 100.538   3
  -3 -14   0 168.878 125.300   3
   3 -14   1 4499.15 310.699   3
  -3 -14  -1 4670.24 344.241   3
   3 -14   1 4696.22 349.497   1
   3 -14   2 4134.13 297.110   3
   3 -14   2 4149.14 331.845   1
  -3 -14  -2 4424.50 340.625   3
   3 -14   3 1372.66 209.916   1
  -3 -14  -3 1585.33 213.459   3
   3 -14   3 1428.99 176.989   3
   3 -14   4 88.6328 88.1541   1
  -3 -14  -4 140.564 97.2042   3
   3 -14   4 122.857 85.2940   3
   3 -14   5 7305.24 479.816   1
  -3 -14  -5 7902.74 480.920   3
   3 -14   5 7869.40 422.339   3
   3 -14   6 851.491 185.209   1
  -3 -14  -6 677.961 147.212   3
  -3 -14  -7 5738.03 442.016   3
  -3 -13   8 656.698 156.777   1
   3 -13  -7 7542.94 502.256   3
  -3 -13   7 8502.16 484.380   1
   3 -13  -6 4489.94 367.518   3
  -3 -13   6 3729.09 338.804   3
   3 -13  -5 10167.6 546.071   3
   3 -13  -5 10251.7 412.942   1
  -3 -13   5 10086.4 540.257   3
   3 -13  -4 9959.83 505.909   3
  -3 -13   4 9321.10 495.667   3
   3 -13  -4 9447.75 413.598   1
   3 -13  -3 11258.5 514.355   3
  -3 -13   3 10864.9 526.004   3
   3 -13  -3 11411.1 473.726   1
   3 -13  -3 10800.7 315.579   4
   3 -13  -2 4546.77 310.915   1
   3 -13  -2 4685.05 323.917   3
  -3 -13   2 5180.54 347.934   3
   3 -13  -2 5005.30 209.009   4
   3 -13  -1 3657.17 274.084   3
   3 -13  -1 3675.11 280.782   1
  -3 -13   1 4322.01 314.365   3
   3 -13  -1 3757.89 196.802   4
   3 -13   0 26784.6 661.782   4
   3 -13   0 28949.7 806.596   3
  -3 -13   0 29079.1 864.973   3
   3 -13   0 29188.1 853.952   1
   3 -13   1 3789.82 270.196   3
  -3 -13  -1 3943.09 301.253   3
   3 -13   1 4664.77 334.415   1
   3 -13   2 14422.7 541.612   3
  -3 -13  -2 14595.0 600.047   3
   3 -13   2 14885.5 614.286   1
  -3 -13  -3 7692.38 439.271   3
   3 -13   3 8102.13 401.226   3
   3 -13   3 8090.32 463.070   1
  -3 -13  -4 10451.3 528.445   3
   3 -13   4 10397.4 465.573   3
   3 -13   4 10505.9 544.586   1
  -3 -13  -5 605.514 139.170   3
   3 -13   5 717.601 168.128   1
   3 -13   5 674.039 124.987   3
   3 -13   6 3676.32 336.653   1
  -3 -13  -6 3606.96 327.591   3
  -3 -13  -7 289.814 120.387   3
   3 -12  -9 1119.37 212.059   2
  -3 -12   8 141.257 108.593   1
   3 -12  -7 3142.73 321.640   3
   3 -12  -6 4320.04 360.523   3
  -3 -12   5 592.101 149.212   3
   3 -12  -5 948.371 174.793   3
  -3 -12   4 1056.80 175.618   3
   3 -12  -4 777.933 121.984   1
   3 -12  -4 1107.69 181.784   3
   3 -12  -4 1012.60 95.3945   4
   3 -12  -3 2407.00 236.354   3
  -3 -12   3 2223.66 236.468   3
   3 -12  -3 2128.86 194.804   1
   3 -12  -3 1982.89 118.684   4
   3 -12  -2 4596.20 188.368   4
   3 -12  -2 4637.99 308.778   3
  -3 -12   2 5290.25 333.608   3
   3 -12  -2 4705.27 296.390   1
   3 -12  -1 3667.25 262.126   3
   3 -12  -1 3191.49 254.521   1
   3 -12  -1 3489.59 178.728   4
   3 -12   0 6619.74 285.102   4
   3 -12   0 6926.03 356.968   3
  -3 -12   0 7060.70 386.361   3
   3 -12   0 6848.78 379.162   1
   3 -12   0 7106.69 220.559   2
   3 -12   1 365.129 127.315   1
  -3 -12  -1 230.698 109.308   3
  -3 -12  -2 2756.97 256.117   3
   3 -12   2 2911.50 262.417   1
  -3 -12  -3 33031.9 928.660   3
   3 -12   3 33495.4 845.816   3
   3 -12   3 32780.2 960.238   1
   3 -12   4 1436.99 207.009   1
  -3 -12  -4 1518.91 209.243   3
   3 -12   4 1614.56 178.793   3
   3 -12   5 800.136 164.624   1
  -3 -12  -5 832.739 164.455   3
   3 -12   5 668.083 123.573   3
  -3 -12  -6 1306.63 205.974   3
  -3 -12  -7 250.274 110.352   3
   3 -11  -9 1558.14 256.226   2
  -3 -11   8 2187.82 241.781   1
   3 -11  -6 466.836 126.110   3
   3 -11  -5 1035.18 95.8200   6
   3 -11  -5 812.450 162.170   3
   3 -11  -4 643.239 109.980   1
   3 -11  -4 595.051 146.978   3
  -3 -11   4 399.119 104.537   3
   3 -11  -4 602.307 70.9615   4
  -3 -11   3 114.880 103.077   3
   3 -11  -3 106.814 31.5894   4
   3 -11  -3 104.347 83.4250   3
   3 -11  -3 93.3124 63.1181   1
  -3 -11   2 210.996 100.760   3
   3 -11  -2 260.777 43.4992   4
   3 -11  -2 250.303 93.3172   1
   3 -11  -2 239.730 78.0314   3
  -3 -11   1 451.799 123.545   3
   3 -11  -1 244.085 85.1376   1
   3 -11  -1 351.938 55.9214   4
   3 -11   0 2607.93 167.635   4
  -3 -11   0 2760.35 233.168   3
   3 -11   0 2704.28 122.454   2
   3 -11   0 2892.46 242.737   1
   3 -11   1 17644.3 524.424   4
  -3 -11  -1 18784.2 620.321   3
   3 -11   1 16808.7 609.279   1
  -3 -11  -2 7541.12 395.344   3
   3 -11   2 7214.99 398.134   1
  -3 -11  -3 18516.0 641.403   3
   3 -11   3 17312.8 653.673   1
  -3 -11  -4 2300.90 232.034   3
   3 -11   4 2048.71 230.620   1
   3 -11   5 6884.17 423.641   1
   3 -11   5 7409.53 363.762   3
  -3 -11  -5 7157.43 415.224   3
  -3 -11  -6 2029.93 237.906   3
   3 -10 -10 3393.62 368.210   2
   3 -10  -9 796.599 210.794   2
   3 -10  -8 4014.92 275.250   4
   3 -10  -8 4032.15 362.296   2
  -3 -10   8 3813.86 298.748   1
   3 -10  -6 2080.64 164.232   4
   3 -10  -6 2837.58 278.401   3
   3 -10  -5 14299.2 600.773   3
   3 -10  -5 14202.8 372.657   6
   3 -10  -4 7869.06 218.086   6
   3 -10  -4 7981.02 410.950   3
   3 -10  -3 4242.60 252.810   1
   3 -10  -3 4221.18 286.890   3
  -3 -10   3 3965.45 282.933   3
   3 -10  -3 4084.88 142.824   4
   3 -10  -2 700.272 109.713   1
   3 -10  -2 614.998 57.0134   4
   3 -10  -1 17557.1 399.759   4
  -3 -10   1 17612.0 577.679   3
   3 -10  -1 18087.0 576.664   1
   3 -10   0 7129.04 269.440   4
  -3 -10   0 7333.85 357.379   3
   3 -10   0 6815.79 195.854   2
   3 -10   0 6958.08 353.011   1
   3 -10   1 2082.46 164.532   4
  -3 -10  -1 2266.25 210.201   3
   3 -10   1 2134.47 206.568   1
  -3 -10  -2 3117.14 239.633   3
   3 -10   2 2878.44 241.910   1
   3 -10   3 1302.93 166.003   1
  -3 -10  -3 1545.47 183.342   3
   3 -10   4 747.626 142.068   1
  -3 -10  -4 925.028 155.714   3
  -3 -10  -5 8121.74 427.529   3
  -3 -10  -6 1427.92 195.705   3
   3  -9 -10 2370.39 327.718   2
   3  -9  -9 1959.34 211.907   4
   3  -9  -9 2204.49 290.805   2
   3  -9  -8 6080.14 340.748   4
   3  -9  -8 5825.93 422.467   2
  -3  -9   8 5372.28 337.888   1
   3  -9  -6 4867.78 244.159   4
   3  -9  -6 4372.25 231.940   6
   3  -9  -6 4545.42 340.511   3
   3  -9  -5 3475.01 178.814   4
   3  -9  -5 3571.14 288.839   3
   3  -9  -5 3526.73 171.996   6
   3  -9  -4 4972.06 163.586   6
   3  -9  -4 5325.38 325.287   3
   3  -9  -3 8830.64 350.021   1
   3  -9  -3 8791.06 401.472   3
   3  -9  -3 8460.75 199.694   4
   3  -9  -2 44018.8 932.678   1
  -3  -9   2 43773.7 983.624   3
   3  -9  -2 42663.5 651.158   4
   3  -9  -1 12598.1 304.950   4
  -3  -9   1 12416.7 453.868   3
   3  -9  -1 11962.8 330.750   2
   3  -9  -1 12326.8 451.156   1
   3  -9   0 6028.87 236.928   4
   3  -9   0 6587.00 290.978   3
  -3  -9   0 5992.29 312.713   3
   3  -9   0 6188.50 175.742   2
   3  -9   0 6211.60 325.646   1
   3  -9   1 8633.48 332.815   4
   3  -9   1 8577.06 329.662   3
  -3  -9  -1 9004.86 383.387   3
   3  -9   1 8406.88 390.641   1
  -3  -9  -2 18170.0 578.264   3
   3  -9   2 19019.0 515.742   3
   3  -9   2 18955.2 629.092   1
   3  -9   3 1291.12 164.207   1
   3  -9   3 1486.61 145.575   3
  -3  -9  -3 1371.32 166.090   3
  -3  -9  -4 11376.9 269.269   7
   3  -9   4 12556.1 525.017   1
  -3  -9  -4 12750.8 500.395   3
  -3  -9  -5 383.836 116.906   3
  -3  -9  -6 8537.15 446.304   3
   3  -8 -10 274.348 136.945   2
   3  -8  -9 59.7079 72.8175   4
   3  -8  -9 127.750 122.480   2
   3  -8  -8 4133.13 282.617   4
   3  -8  -8 4550.44 375.006   2
  -3  -8   8 4301.57 288.280   1
   3  -8  -7 1072.41 193.309   2
   3  -8  -6 10499.0 367.284   4
   3  -8  -6 10202.5 359.918   6
   3  -8  -5 39.5763 32.7296   6
   3  -8  -5-52.9430 43.6015   4
   3  -8  -5 0.53538 84.4247   3
   3  -8  -4 5631.54 183.734   4
   3  -8  -4 5458.44 173.957   6
   3  -8  -3 33792.5 506.817   4
   3  -8  -2 1942.39 72.9597   4
   3  -8  -2 2156.66 170.718   1
   3  -8  -2 1920.89 141.434   2
   3  -8  -1 90057.8 1531.18   1
   3  -8  -1 87756.6 1471.14   3
   3  -8  -1 87887.4 1312.48   2
  -3  -8   1 88671.2 1522.18   3
   3  -8  -1 86757.0 1247.06   4
   3  -8   0 38515.1 872.060   1
   3  -8   0 36675.7 697.139   4
  -3  -8   0 38013.3 831.552   3
   3  -8   0 36660.0 578.880   2
   3  -8   0 36672.9 762.583   3
   3  -8   1 39342.9 924.553   1
   3  -8   1 40374.3 823.264   4
   3  -8   1 40939.6 798.409   3
  -3  -8  -1 40212.7 878.601   3
   3  -8   2 19345.2 614.425   1
   3  -8   2 19710.2 497.233   3
  -3  -8  -2 19781.1 576.749   3
   3  -8   3 8589.49 410.376   1
   3  -8   3 9342.89 330.489   3
  -3  -8  -3 8733.05 378.527   3
   3  -8   4 7234.49 301.914   3
  -3  -8  -4 7684.71 364.410   3
  -3  -8  -4 6818.88 210.746   7
  -3  -8  -5 365.279 108.418   3
   3  -7 -10 1879.27 274.914   2
   3  -7 -10 2388.86 256.074   4
   3  -7  -9 821.812 146.424   4
   3  -7  -9 940.788 190.332   2
   3  -7  -8 6129.61 345.215   4
   3  -7  -8 6108.04 417.516   2
  -3  -7   8 6353.40 334.372   1
   3  -7  -7 5892.19 388.663   2
   3  -7  -6 6640.69 284.791   4
   3  -7  -6 6273.94 280.570   6
   3  -7  -6 6788.09 384.637   2
   3  -7  -5 792.960 86.7359   4
   3  -7  -5 996.927 158.021   3
   3  -7  -5 740.728 84.6323   6
   3  -7  -5 955.786 147.423   2
   3  -7  -4 7216.40 206.609   4
   3  -7  -4 7096.96 206.976   6
  -3  -7   2 33564.0 771.644   2
   3  -7  -2 34764.3 764.227   3
  -3  -7   2 33795.6 780.129   3
   3  -7  -2 33718.8 684.166   2
  -3  -7   2 33325.9 774.686   4
   3  -7  -1 15894.8 486.033   1
  -3  -7   1 16194.7 499.554   2
   3  -7  -1 16838.0 381.770   2
  -3  -7   1 16917.7 494.258   3
   3  -7  -1 15945.0 455.118   3
  -3  -7   1 16827.0 503.802   4
   3  -7   0 76229.3 1361.53   1
  -3  -7   0 77696.8 1313.67   3
   3  -7   0 75924.8 1230.63   3
   3  -7   0 74380.3 1049.07   2
   3  -7   1 26089.0 690.903   1
   3  -7   1 26479.1 562.180   3
  -3  -7  -1 25823.5 636.652   3
   3  -7   2 1760.36 172.792   1
   3  -7   2 1408.93 114.579   3
  -3  -7  -2 1711.87 154.574   3
  -3  -7  -3 6036.02 290.594   3
   3  -7   3 5969.12 243.338   3
   3  -7   4 2952.74 179.336   3
  -3  -7  -4 3210.81 225.887   3
  -3  -7  -4 3182.92 148.483   7
  -3  -7  -5 9852.82 424.044   3
  -3  -7  -8 655.261 155.677   4
   3  -6 -10 4693.03 406.588   2
   3  -6 -10 4633.97 355.756   4
   3  -6  -9 4634.64 385.784   2
   3  -6  -9 4350.42 319.714   4
   3  -6  -8 1583.66 176.279   4
   3  -6  -8 1862.18 240.452   2
  -3  -6   8 1461.16 161.708   1
   3  -6  -7 15314.5 620.212   2
   3  -6  -6 245.375 71.8965   4
   3  -6  -6 329.602 121.569   2
   3  -6  -5 13473.0 364.845   4
   3  -6  -4 250.837 41.5634   4
   3  -6  -4 221.505 41.8398   6
  -3  -6   3 17226.5 511.837   2
   3  -6  -3 17031.0 484.314   2
  -3  -6   3 16757.3 501.631   4
   3  -6  -2 2758.64 188.325   3
   3  -6  -2 2900.60 208.520   7
  -3  -6   2 3083.31 200.682   2
   3  -6  -2 2776.63 164.205   2
  -3  -6   2 2841.29 196.674   4
   3  -6  -1 15245.2 409.763   3
   3  -6  -1 14523.2 346.454   2
  -3  -6   1 15191.9 446.452   3
  -3  -6   1 14386.7 450.423   2
  -3  -6   0 6566.39 296.193   6
   3  -6   0 6229.12 168.032   2
  -3  -6   0 6261.66 265.071   3
   3  -6   0 6534.82 238.190   3
  -3  -6   0 6410.82 293.762   2
   3  -6   1 989.370 91.0904   3
  -3  -6  -1 1054.83 117.293   3
  -3  -6  -2 14967.1 441.982   3
   3  -6   2 15493.6 371.876   3
  -3  -6  -3 2508.57 106.136   7
  -3  -6  -3 2762.72 191.556   3
   3  -6   3 2697.32 147.738   3
  -3  -6  -4 5518.25 211.923   7
   3  -6   4 5794.31 243.580   3
  -3  -6  -5 2793.05 176.532   7
  -3  -6  -5 3167.38 229.645   3
   3  -6   5 2750.97 181.039   3
  -3  -6  -8 32.7368 129.105   4
   3  -5 -11 3138.65 364.242   2
   3  -5 -11 2918.31 313.251   4
   3  -5 -10 1207.44 193.188   4
   3  -5 -10 1306.61 222.536   2
   3  -5  -9 808.603 159.209   4
   3  -5  -9 962.299 184.795   2
   3  -5  -8 2836.39 286.326   2
  -3  -5   8 2412.70 187.692   1
   3  -5  -8 2399.03 215.688   4
   3  -5  -7 6863.77 400.319   2
   3  -5  -6 4483.50 299.497   2
   3  -5  -6 4563.40 235.335   4
   3  -5  -5 10004.5 308.520   4
   3  -5  -4 14371.8 316.186   4
  -3  -5   3 9722.09 341.498   7
   3  -5  -3 8905.91 364.760   7
  -3  -5   3 8883.56 345.980   2
   3  -5  -3 8343.17 324.284   2
  -3  -5   3 9405.88 347.615   4
  -3  -5   2 34952.5 676.690   7
  -3  -5   2 34315.5 752.315   2
   3  -5  -2 36645.1 694.224   2
  -3  -5   2 35553.7 744.602   4
   3  -5  -2 35604.0 730.995   3
  -3  -5   1 10155.3 357.590   2
   3  -5  -1 10316.0 310.665   3
  -3  -5   1 10288.7 355.049   6
   3  -5  -1 9997.40 272.178   2
  -3  -5   1 10013.0 333.121   3
  -3  -5   0 62887.3 1142.56   2
   3  -5   0 63463.0 910.371   2
  -3  -5   0 61803.5 1130.75   6
   3  -5   0 63872.4 989.439   3
  -3  -5   0 62465.0 1060.43   3
  -3  -5  -1 3085.93 203.434   6
   3  -5   1 2859.48 129.980   3
  -3  -5  -1 2827.70 170.417   3
  -3  -5  -1 3067.90 201.746   2
  -3  -5  -2 6295.30 255.770   3
   3  -5   2 6469.32 200.270   3
   3  -5   3 7933.09 246.226   3
  -3  -5  -3 8175.71 307.729   3
  -3  -5  -3 8010.54 225.136   7
   3  -5   4 133.250 44.0543   3
  -3  -5  -4 144.807 46.9649   7
   3  -5   4 126.494 92.2257   5
  -3  -5  -4 85.1038 50.5314   3
  -3  -5  -5 26066.2 625.044   7
  -3  -5  -8 1407.94 248.928   4
   3  -4 -11 1268.54 233.903   2
   3  -4 -11 674.011 179.709   4
   3  -4 -10-4.44587 88.5811   4
   3  -4 -10-27.0438 122.341   2
   3  -4  -9 2797.70 296.302   2
   3  -4  -9 2410.40 239.724   4
   3  -4  -8 5308.92 373.619   2
  -3  -4   8 5060.71 252.309   1
   3  -4  -8 5065.12 316.771   4
   3  -4  -7 1320.21 182.882   2
   3  -4  -6 791.189 151.619   2
  -3  -4   5 410.985 113.091   7
   3  -4  -5 532.932 74.9412   4
  -3  -4   4 44363.0 938.543   7
  -3  -4   4 44975.9 910.961   4
   3  -4  -4 43490.9 719.724   4
   3  -4  -3 11823.6 416.799   7
  -3  -4   3 11465.3 388.657   2
  -3  -4   3 11797.3 383.517   7
   3  -4  -3 11619.4 213.106   4
  -3  -4   3 12025.5 380.873   4
  -3  -4   2 442.575 71.0753   7
   3  -4  -2 630.241 95.8034   7
  -3  -4   2 397.450 83.0271   2
   3  -4  -2 403.155 72.5669   2
  -3  -4   2 503.818 84.8415   4
   3  -4  -2 472.874 81.6019   3
  -3  -4   1 30154.5 534.641   7
  -3  -4   1 30313.9 662.160   2
   3  -4  -1 29829.0 577.600   3
   3  -4  -1 29921.0 552.780   2
  -3  -4   1 30528.8 653.797   6
  -3  -4   0 2803.71 90.2554   7
  -3  -4   0 3320.05 193.823   2
   3  -4   0 2995.54 126.018   3
   3  -4   0 3027.94 120.006   2
  -3  -4   0 2804.00 177.118   6
  -3  -4   0 3066.53 157.198   3
  -3  -4  -1 36587.7 777.117   2
  -3  -4  -1 35850.3 785.252   6
   3  -4   1 36555.8 571.861   3
  -3  -4  -1 36438.8 675.866   3
  -3  -4  -2 6731.85 173.592   7
  -3  -4  -2 6849.80 247.953   3
   3  -4   2 7218.15 187.449   3
  -3  -4  -3 14650.0 406.733   3
   3  -4   3 15267.3 339.504   3
  -3  -4  -3 14882.8 352.228   7
   3  -4   4 4635.94 306.122   5
  -3  -4  -4 4651.21 213.473   7
  -3  -4  -4 4558.25 232.217   3
   3  -4   5 19656.7 499.582   3
   3  -4   5 19705.9 691.555   5
  -3  -4  -5 19433.2 541.354   7
   3  -4   6 7847.52 449.665   5
   3  -4   7 239.834 126.576   5
  -3  -4  -7-101.212 134.693   4
  -3  -4  -8 1244.07 236.755   4
   3  -3 -12 116.810 113.962   4
   3  -3 -11 54.5022 119.518   2
   3  -3 -11 261.119 131.330   4
   3  -3 -10 255.082 106.710   4
   3  -3 -10 168.529 131.823   2
   3  -3  -9 780.682 177.463   2
   3  -3  -9 714.236 144.538   4
   3  -3  -8 1469.59 180.285   4
   3  -3  -8 1162.88 193.408   2
  -3  -3   8 1593.01 137.781   1
   3  -3  -7 2868.60 254.690   2
   3  -3  -7 3185.84 227.772   4
   3  -3  -6 35257.4 897.977   2
  -3  -3   6 33985.5 913.721   7
   3  -3  -5 301.601 78.6016   4
  -3  -3   4 19758.5 563.410   7
  -3  -3   4 19198.4 544.068   2
   3  -3  -4 18923.1 405.528   4
  -3  -3   4 19063.3 516.774   4
  -3  -3   3 20909.6 536.429   7
  -3  -3   3 22243.4 555.037   2
   3  -3  -3 21834.0 578.156   7
   3  -3  -3 21469.9 364.619   4
  -3  -3   3 20252.7 506.170   4
   3  -3  -2 6206.19 267.708   7
  -3  -3   2 6599.33 267.484   2
   3  -3  -2 6270.37 146.126   6
   3  -3  -2 6600.48 244.165   2
  -3  -3   2 6594.28 239.168   7
  -3  -3   2 6621.56 249.845   4
   3  -3  -1 3689.41 158.698   2
  -3  -3   1 3880.61 193.957   6
  -3  -3   1 3794.04 195.847   2
  -3  -3   1 3798.67 149.286   7
   3  -3   0 39754.5 650.687   2
  -3  -3   0 39506.7 777.587   2
  -3  -3   0 38751.9 769.901   6
   3  -3   0 40189.5 610.109   3
  -3  -3   0 39390.8 678.014   3
  -3  -3   0 39696.1 601.428   7
  -3  -3  -1 18958.2 336.215   7
  -3  -3  -1 19893.2 508.226   2
  -3  -3  -1 20167.4 530.098   6
  -3  -3  -1 19567.8 405.192   3
  -3  -3  -2 176117. 2330.62   3
   3  -3   2 168704. 2182.36   3
  -3  -3  -3 3328.51 160.828   7
  -3  -3  -3 3386.40 169.158   3
  -3  -3  -4 23673.2 571.221   7
   3  -3   4 24275.8 506.707   3
   3  -3   4 24947.7 730.997   5
   3  -3   5 5231.75 234.362   3
  -3  -3  -5 5169.98 269.891   7
   3  -3   5 5310.48 346.453   5
   3  -3   6 33042.4 973.482   5
   3  -3   7 280.646 122.121   5
  -3  -3  -7 367.555 139.612   4
  -3  -3  -8 1416.58 242.897   4
   3  -3   8 992.187 194.475   5
   3  -2 -12-9.28621 122.532   4
   3  -2 -11 1375.91 240.261   2
   3  -2 -11 1318.29 221.454   4
   3  -2 -10 352.588 147.494   2
   3  -2 -10 126.161 91.2596   4
   3  -2  -9 1103.11 178.618   4
   3  -2  -9 1093.15 190.706   2
  -3  -2   8 515.061 79.3455   1
   3  -2  -8 597.846 146.345   2
   3  -2  -8 337.226 107.810   4
  -3  -2   7 4375.52 331.688   7
   3  -2  -7 3854.85 295.630   2
   3  -2  -7 4030.98 261.175   4
  -3  -2   6 15559.9 573.682   7
   3  -2  -6 14539.5 542.283   2
  -3  -2   5 75397.5 1325.74   4
   3  -2  -5 73057.9 1222.67   4
  -3  -2   4 191830. 2809.98   2
   3  -2  -4 196301. 2869.66   7
  -3  -2   4 192793. 2734.85   4
   3  -2  -4 193445. 2610.01   4
  -3  -2   3 2636.69 179.164   7
  -3  -2   3 2577.62 175.152   2
   3  -2  -3 2296.50 172.096   7
   3  -2  -3 2619.77 112.910   4
  -3  -2   3 2826.43 160.311   4
  -3  -2   2 4938.90 212.142   7
  -3  -2   2 5122.38 229.860   2
   3  -2  -2 4941.25 146.041   6
   3  -2  -2 4813.16 227.593   7
  -3  -2   2 5054.72 202.957   4
   3  -2  -1 35222.1 638.141   2
   3  -2  -1 34886.3 641.566   5
  -3  -2   1 35642.3 621.332   7
  -3  -2   1 35454.6 674.074   6
  -3  -2   1 36169.6 697.668   2
   3  -2  -1 34842.9 701.940   7
   3  -2  -1 34894.5 571.492   6
  -3  -2   0 22086.0 509.006   2
   3  -2   0 21569.5 432.867   2
  -3  -2   0 21480.2 504.516   6
  -3  -2   0 22006.5 402.752   7
  -3  -2   0 21759.5 411.645   3
  -3  -2  -1 6589.47 261.542   2
  -3  -2  -1 6624.08 279.627   6
  -3  -2  -1 6855.46 186.593   3
  -3  -2  -2 36273.0 829.660   6
  -3  -2  -2 38531.2 629.499   3
   3  -2   3 1370.72 80.5777   3
  -3  -2  -3 1660.13 120.105   7
  -3  -2  -4 7120.90 293.783   7
   3  -2   4 7303.53 241.527   3
   3  -2   5 3733.00 195.709   3
   3  -2   5 3788.57 290.644   5
  -3  -2  -6 6503.77 434.941   4
   3  -2   6 5948.87 390.545   5
  -3  -2  -7 4214.14 373.990   4
   3  -2   7 3532.76 317.496   5
  -3  -2  -8 628.552 171.855   4
   3  -2   8 728.336 164.721   5
   3  -2   9 1153.29 213.643   5
   3  -1 -11 3297.42 349.538   2
   3  -1 -11 3318.32 339.777   4
   3  -1 -10 708.909 179.849   2
   3  -1 -10 605.588 156.374   4
   3  -1  -9 1099.25 198.445   2
   3  -1  -9 1052.06 181.218   4
  -3  -1   8 1624.85 229.404   7
   3  -1  -8 1399.24 179.063   4
   3  -1  -8 1388.42 200.684   2
  -3  -1   8 1446.82 98.6787   1
  -3  -1   7 3475.22 285.962   7
   3  -1  -7 3477.62 282.441   2
   3  -1  -7 3436.03 246.014   4
   3  -1  -6 6036.30 344.951   2
  -3  -1   5 7704.43 320.370   4
   3  -1  -5 7800.13 297.648   4
   3  -1  -4 14916.3 488.011   7
  -3  -1   4 16141.2 484.138   2
   3  -1  -4 15217.0 389.640   4
  -3  -1   4 16879.7 438.078   4
  -3  -1   3 34389.6 727.408   7
  -3  -1   3 34749.4 727.223   2
   3  -1  -3 33627.3 589.335   4
  -3  -1   3 34692.3 648.505   4
   3  -1  -3 35353.7 751.904   7
  -3  -1   2 24986.1 536.532   7
   3  -1  -2 24325.0 447.339   6
  -3  -1   2 24908.2 547.199   2
   3  -1  -2 23986.8 552.841   7
   3  -1  -2 24064.5 428.411   5
  -3  -1   2 24636.9 488.254   4
   3  -1  -1 876.855 85.6575   2
  -3  -1   1 777.162 73.3709   7
  -3  -1   1 909.205 91.6172   2
   3  -1  -1 801.298 84.3100   7
   3  -1  -1 717.702 64.7579   6
  -3  -1   1 688.348 75.2745   6
   3  -1  -1 829.056 81.8741   5
  -3  -1   0 31213.3 559.415   7
   3  -1   0 31491.8 585.605   2
   3  -1   0 31549.5 599.548   6
  -3  -1   0 31669.9 506.420   3
  -3  -1   0 32532.7 644.660   5
  -3  -1   0 32462.8 628.858   2
  -3  -1   0 31445.8 630.357   6
  -3  -1  -1 3138.39 167.181   2
  -3  -1  -1 3037.08 185.020   6
  -3  -1  -1 2909.60 92.7863   3
  -3  -1  -1 2951.34 183.900   5
  -3  -1  -2 58.5827 56.6241   6
  -3  -1  -2 92.6311 73.6196   5
   3  -1   3 1253.72 77.2781   3
  -3  -1  -4-2.24443 43.1051   7
   3  -1   4-116.692 86.3520   5
   3  -1   4 45.9725 31.5353   3
  -3  -1  -4 153.050 70.2045   1
   3  -1   5 1802.55 136.902   3
   3  -1   5 1801.92 207.151   5
  -3  -1  -6 9592.63 527.605   4
   3  -1   6 9254.91 480.321   5
  -3  -1  -7 1620.14 254.866   4
   3  -1   7 1814.47 229.753   5
  -3  -1  -8 481.143 169.545   4
   3  -1   8 147.534 121.539   5
   3  -1   9 379.865 109.834   5
   3   0 -11 861.976 205.207   2
   3   0 -11 519.282 165.902   4
   3   0 -10 1219.58 214.892   2
   3   0 -10 1941.17 247.937   4
   3   0  -9 2463.08 265.981   2
   3   0  -9 2896.40 274.041   4
  -3   0   8 4856.15 368.918   7
   3   0  -8 5010.26 350.906   2
   3   0  -8 5208.83 332.799   4
  -3   0   8 4276.68 136.978   1
  -3   0   7 139.507 117.191   7
   3   0  -7 232.512 93.4870   4
   3   0  -7 82.4530 99.2349   2
   3   0  -6 79797.7 1512.23   2
  -3   0   5 37465.3 792.930   4
   3   0  -5 37051.6 776.031   4
   3   0  -4 133739. 2099.70   7
  -3   0   4 134592. 2064.62   2
   3   0  -4 134171. 1929.74   4
  -3   0   4 131729. 1936.01   4
   3   0  -3 4293.98 224.113   7
  -3   0   3 4534.00 224.136   2
   3   0  -3 4658.38 180.399   4
  -3   0   3 4150.88 170.166   4
  -3   0   2 23698.9 532.822   7
   3   0  -2 24046.5 533.002   7
   3   0  -2 23093.5 461.067   6
  -3   0   2 23565.1 522.222   2
   3   0  -2 23241.2 414.308   5
  -3   0   2 23236.6 444.156   4
   3   0  -1 205.333 49.6708   7
  -3   0   1 147.371 42.7334   7
   3   0  -1 210.896 49.6105   6
  -3   0   1 177.797 41.5398   6
  -3   0   1 223.856 50.7755   2
   3   0  -1 152.554 44.4162   5
  -3   0   1 175.893 41.6810   5
   3   0   0 1882.38 121.181   2
  -3   0   0 2164.50 126.140   2
  -3   0   0 2095.36 128.547   6
   3   0   0 1925.73 126.277   6
  -3   0   0 2152.20 136.654   5
  -3   0   0 2140.91 122.880   7
  -3   0  -1 65.6929 51.2010   6
  -3   0  -1 76.2270 42.5994   2
  -3   0  -1-7.50530 61.5697   5
  -3   0  -2 94.9534 75.5520   6
  -3   0  -2 54.2060 65.6168   5
   3   0   2 61.9016 18.6966   3
   3   0   3 637.945 61.1252   3
   3   0   4 358.193 110.349   5
   3   0   4 244.681 49.3708   3
  -3   0  -5 3544.98 294.156   4
   3   0   5 3174.91 266.867   5
   3   0   5 3331.33 191.261   3
  -3   0  -6 11372.6 566.343   4
   3   0   6 10657.3 516.917   5
  -3   0  -7 4189.42 369.009   4
   3   0   7 3440.82 315.695   5
  -3   0  -8 5201.78 437.008   4
   3   0   8 4962.35 395.333   5
   3   0   9 323.738 120.880   5
   3   1 -11 3891.75 372.569   2
   3   1 -11 3440.00 348.232   4
   3   1 -10 370.799 118.658   4
   3   1 -10 241.427 107.845   2
  -3   1   9 803.379 175.191   7
   3   1  -9 1267.26 197.625   4
   3   1  -9 737.613 157.127   2
   3   1  -8 1453.80 200.282   2
   3   1  -8 1518.10 193.904   4
  -3   1   8 1367.58 204.396   7
  -3   1   7 3251.35 276.861   7
   3   1  -7 3734.40 287.839   2
   3   1  -7 3718.76 261.858   4
   3   1  -6 6121.62 341.251   2
  -3   1   5 7353.08 296.300   4
  -3   1   4 17176.3 500.682   2
   3   1  -4 16432.8 510.013   7
   3   1  -4 18206.4 453.216   4
   3   1  -3 34669.8 735.724   7
  -3   1   3 35711.0 724.714   2
   3   1  -3 33684.4 496.181   5
   3   1  -3 35865.8 655.402   4
  -3   1   3 34529.4 592.937   4
   3   1  -2 23818.9 530.920   7
   3   1  -2 24216.7 499.452   6
  -3   1   2 24105.6 528.553   2
   3   1  -2 24228.7 431.552   5
  -3   1   2 23918.5 425.549   5
  -3   1   2 23927.3 421.734   4
  -3   1   1 887.705 80.9224   2
   3   1  -1 639.975 67.9210   7
  -3   1   1 602.668 69.3382   7
  -3   1   1 678.159 60.9579   6
  -3   1   1 808.845 76.4385   5
   3   1  -1 762.797 76.6960   5
   3   1  -1 717.354 74.4067   6
  -3   1   0 32094.2 618.936   7
  -3   1   0 31774.2 580.737   2
  -3   1   0 31856.2 597.720   6
  -3   1   0 31454.9 635.525   5
  -3   1   0 31197.2 465.726   3
  -3   1  -1 3154.70 149.789   2
  -3   1  -1 3084.94 175.879   6
  -3   1  -1 2924.97 181.637   5
  -3   1  -2 146.990 72.3961   6
  -3   1  -2-16.9427 61.9549   5
   3   1   2 113.834 30.3310   3
   3   1   3 1278.49 88.3959   3
  -3   1  -3 1292.56 131.047   1
  -3   1  -4-49.8491 87.3018   4
   3   1   4 94.0564 72.7525   5
   3   1   4 43.9429 36.0710   3
  -3   1  -5 1962.33 225.305   4
   3   1   5 1831.95 210.867   5
   3   1   5 1915.45 149.360   3
  -3   1  -6 10653.7 548.423   4
   3   1   6 10157.2 503.972   5
  -3   1  -7 1867.19 254.668   4
   3   1   7 1491.35 211.061   5
  -3   1  -8 252.573 153.131   4
   3   1   8 151.542 96.6050   5
   3   1   9 337.629 138.653   5
   3   2 -11 1175.75 213.931   4
   3   2 -11 1136.91 218.186   2
   3   2 -10 180.870 96.0089   4
   3   2 -10 149.966 117.818   2
   3   2  -9 993.192 179.265   4
   3   2  -9 999.705 173.248   2
  -3   2   9 1374.26 215.198   7
   3   2  -8 353.353 107.941   4
  -3   2   8 475.508 149.283   7
   3   2  -8 678.908 147.894   2
  -3   2   7 4398.88 325.486   7
   3   2  -7 4648.72 312.348   2
   3   2  -7 4558.18 295.752   4
   3   2  -6 14011.8 283.359   5
   3   2  -6 15453.9 534.404   2
  -3   2   6 16934.1 592.159   7
   3   2  -5 76342.0 1331.21   2
   3   2  -5 67467.6 932.088   5
  -3   2   4 195492. 2638.40   4
   3   2  -4 193075. 2852.87   7
  -3   2   4 194772. 2871.25   3
   3   2  -4 193064. 2740.15   4
  -3   2   3 2725.19 114.120   4
  -3   2   3 2869.84 182.010   3
   3   2  -3 2899.99 184.047   7
  -3   2   3 2646.43 90.5167   5
  -3   2   3 2781.86 179.579   2
   3   2  -3 2958.15 165.667   4
  -3   2   2 5327.99 217.650   3
  -3   2   2 6127.38 180.974   5
   3   2  -2 5772.82 223.275   6
  -3   2   2 5581.21 220.927   2
   3   2  -2 5338.92 216.935   7
  -3   2   2 5192.96 137.235   4
   3   2  -1 35918.7 626.043   7
  -3   2   1 35143.8 613.523   3
  -3   2   1 36009.3 578.910   6
  -3   2   1 35544.7 638.829   2
  -3   2   1 35477.9 643.166   5
   3   2  -1 35802.2 651.746   5
  -3   2   1 34670.7 698.962   7
  -3   2   0 22010.2 430.716   2
  -3   2   0 21142.2 447.204   6
  -3   2   0 21641.9 503.039   5
  -3   2   0 21499.0 357.250   3
  -3   2   0 22461.0 511.029   7
  -3   2  -1 7344.97 219.583   2
  -3   2  -1 7436.36 296.254   5
   3   2   1 6914.77 187.049   3
  -3   2  -1 7199.04 267.999   6
  -3   2  -2 38392.7 800.810   1
   3   2   2 37428.3 625.329   3
  -3   2  -2 38200.4 676.523   2
  -3   2  -3 1329.18 153.933   4
   3   2   3 1707.68 111.474   3
  -3   2  -4 7672.28 396.151   4
   3   2   4 8466.16 398.769   5
   3   2   4 7451.56 277.980   3
  -3   2  -5 4177.08 319.489   4
   3   2   5 3611.67 290.069   5
   3   2   5 3841.14 219.411   3
  -3   2  -6 5393.97 291.658   1
  -3   2  -6 5458.85 396.347   4
   3   2   6 5559.88 372.556   5
  -3   2  -7 3866.50 357.469   4
   3   2   7 3728.22 325.234   5
  -3   2  -8 829.344 197.505   4
   3   2   8 353.144 121.612   5
   3   2   9 1232.95 217.927   5
   3   3 -11 330.395 161.667   4
   3   3 -11 231.798 130.727   2
   3   3 -10 322.831 137.336   4
  -3   3  10 409.531 152.649   7
   3   3 -10 556.894 162.800   2
   3   3  -9 740.754 164.760   2
   3   3  -9 604.459 156.100   4
  -3   3   9 918.602 192.174   7
   3   3  -8 1494.33 198.738   4
  -3   3   8 1300.13 206.541   7
   3   3  -8 1618.60 198.698   2
  -3   3   8 1212.16 96.8059   5
  -3   3   7 3217.85 274.624   7
   3   3  -7 3346.54 268.699   2
  -3   3   7 2819.45 128.117   5
   3   3  -7 3246.98 149.506   5
   3   3  -7 3182.00 257.882   4
  -3   3   6 36395.0 925.860   7
   3   3  -6 34463.3 860.241   2
  -3   3   6 34685.8 578.133   1
  -3   3   6 32946.6 543.059   5
   3   3  -6 34426.3 583.475   5
   3   3  -6 34914.5 845.386   4
   3   3  -5 377.924 113.115   2
   3   3  -5 289.871 38.7088   5
  -3   3   5 212.211 28.7018   5
  -3   3   4 17663.2 540.687   3
   3   3  -4 17713.0 534.388   7
   3   3  -4 18759.7 514.070   4
  -3   3   3 20827.5 364.967   4
   3   3  -3 20214.5 526.470   7
  -3   3   3 21006.2 543.619   3
  -3   3   3 20874.6 373.425   5
   3   3  -3 20781.2 509.331   4
  -3   3   2 5965.44 239.549   3
  -3   3   2 5938.84 194.002   5
   3   3  -2 6696.81 241.179   7
  -3   3   2 6585.06 241.199   2
   3   3  -1 3688.82 148.992   7
  -3   3   1 3760.57 159.077   3
  -3   3   1 3532.88 118.708   6
  -3   3   1 3629.19 169.259   5
  -3   3   1 3609.07 155.838   2
  -3   3   0 39890.1 681.727   6
  -3   3   0 39973.3 647.592   2
  -3   3   0 39450.3 614.982   3
  -3   3   0 39903.7 773.462   5
  -3   3  -1 20298.8 385.409   2
  -3   3  -1 21190.9 543.789   5
   3   3   1 19778.5 410.377   3
  -3   3  -2 181386. 2614.71   4
   3   3   2 174420. 2396.72   3
  -3   3  -2 177621. 2366.19   2
  -3   3  -3 3240.59 232.007   4
   3   3   3 3071.70 163.195   3
  -3   3  -4 24930.3 744.373   4
   3   3   4 24582.3 579.452   3
   3   3   4 25164.8 733.665   5
  -3   3  -5 6046.46 384.885   4
   3   3   5 5507.45 273.768   3
  -3   3  -5 5446.72 290.944   1
   3   3   5 5813.43 359.737   5
  -3   3  -6 34129.0 1024.95   4
   3   3   6 31974.9 953.346   5
  -3   3  -6 31013.6 793.364   1
  -3   3  -7 736.155 165.502   4
   3   3   7 236.934 115.066   5
  -3   3  -8 1373.02 239.397   4
   3   3   8 1347.78 213.482   5
   3   3   9 463.563 163.498   5
   3   4 -11 1155.85 227.059   4
   3   4 -11 750.596 173.640   2
   3   4 -10 142.226 133.218   4
  -3   4  10 359.511 150.902   7
   3   4 -10 45.3714 93.0866   2
  -3   4   9 2544.70 292.876   7
   3   4  -9 2354.59 261.508   2
   3   4  -9 2488.62 270.452   4
  -3   4   8 4735.65 362.098   7
   3   4  -8 4373.07 328.903   2
  -3   4   8 4573.16 195.766   5
   3   4  -8 5041.45 350.352   4
   3   4  -7 1441.85 186.452   4
  -3   4   7 1225.23 187.889   7
   3   4  -7 1291.13 172.202   2
  -3   4   7 1101.47 87.1411   5
   3   4  -7 1428.45 107.443   5
   3   4  -6 638.431 138.438   4
   3   4  -6 756.033 136.245   2
  -3   4   6 540.426 54.4741   1
  -3   4   6 697.316 63.9108   5
   3   4  -6 683.053 70.2639   5
  -3   4   6 863.540 165.389   7
  -3   4   5 317.482 51.6055   1
   3   4  -5 338.683 48.5153   5
   3   4  -5 280.122 96.3845   2
   3   4  -4 42496.7 914.473   7
  -3   4   4 42914.0 767.207   1
  -3   4   3 12147.8 348.251   1
   3   4  -3 11230.3 371.902   7
  -3   4   3 11477.1 393.523   3
   3   4  -3 11604.3 378.293   4
  -3   4   2 472.864 75.4480   1
   3   4  -2 479.853 68.9031   7
  -3   4   2 587.276 70.0154   5
  -3   4   2 503.525 82.1352   3
  -3   4   1 30098.8 466.941   4
   3   4  -1 30835.2 534.755   7
  -3   4   1 28975.3 461.026   6
  -3   4   1 29598.2 581.773   3
  -3   4   1 30724.3 611.041   5
  -3   4   1 29993.5 553.994   2
  -3   4   0 3333.39 150.336   4
  -3   4   0 3298.18 144.653   6
  -3   4   0 3283.41 133.867   3
  -3   4   0 3240.73 123.306   2
  -3   4   0 3183.71 181.916   5
  -3   4  -1 37541.0 732.289   4
  -3   4  -1 36692.1 569.454   2
  -3   4  -1 37153.0 798.532   5
   3   4   1 36690.1 674.536   3
  -3   4  -2 7483.88 315.576   4
  -3   4  -2 6858.88 188.398   2
   3   4   2 6577.49 240.387   3
  -3   4  -3 15673.8 522.801   4
   3   4   3 14798.4 411.500   3
  -3   4  -4 4186.83 294.225   4
  -3   4  -4 4071.03 250.695   1
   3   4   4 4113.63 223.771   3
   3   4   4 3953.46 281.550   5
  -3   4  -5 20662.3 727.989   4
  -3   4  -5 19319.9 598.451   1
   3   4   5 18668.3 555.575   3
   3   4   5 20054.6 690.079   5
  -3   4  -6 9050.65 500.689   4
   3   4   6 8788.51 472.440   5
  -3   4  -7 238.341 87.7347   2
  -3   4  -7 439.457 149.757   4
   3   4   7 310.560 144.882   5
  -3   4  -8 1465.31 242.827   4
   3   4   8 1301.81 213.136   5
   3   4   9 230.838 118.902   5
   3   5 -11 2522.03 306.787   2
   3   5 -11 2030.63 287.682   4
  -3   5  11 3088.70 357.731   7
  -3   5  10 1399.10 246.168   7
   3   5 -10 843.983 180.430   2
   3   5 -10 1371.59 234.097   4
  -3   5   9 970.816 200.555   7
   3   5  -9 867.157 170.877   2
   3   5  -9 867.075 178.867   4
  -3   5   8 2566.06 271.110   7
   3   5  -8 2868.86 266.382   2
  -3   5   8 2537.39 150.931   5
   3   5  -8 2718.76 274.984   4
   3   5  -7 6765.47 377.885   2
   3   5  -7 7025.83 258.458   5
  -3   5   7 6477.80 231.001   5
  -3   5   7 6815.78 404.800   7
  -3   5   6 5425.31 343.022   7
   3   5  -6 5079.53 303.682   2
   3   5  -6 4796.20 199.344   5
  -3   5   6 4570.11 176.918   5
   3   5  -6 4962.54 308.144   4
  -3   5   6 4534.02 158.755   1
  -3   5   5 10195.1 291.079   1
   3   5  -5 10493.0 417.949   2
   3   5  -5 10710.2 421.553   4
   3   5  -4 14767.5 481.386   2
  -3   5   4 15257.6 392.330   1
  -3   5   3 9122.30 304.113   1
   3   5  -3 9264.40 339.119   7
  -3   5   3 8967.77 352.449   3
   3   5  -2 34772.7 682.587   7
  -3   5   2 36453.0 747.474   3
  -3   5   2 36356.1 731.745   1
   3   5  -1 10154.9 257.303   7
  -3   5   1 9589.43 192.813   6
  -3   5   1 9852.86 307.627   3
  -3   5   1 10141.4 320.697   5
  -3   5   1 9973.05 204.244   4
  -3   5   0 64230.3 989.024   4
  -3   5   0 62794.6 992.350   3
  -3   5   0 63197.4 1121.36   5
  -3   5  -1 2816.80 171.488   4
  -3   5  -1 2568.21 83.0881   2
  -3   5  -1 2898.66 199.503   5
   3   5   1 2976.76 164.380   3
  -3   5  -2 6411.73 293.255   4
  -3   5  -2 5648.25 142.185   2
   3   5   2 6332.77 251.739   3
  -3   5  -3 8084.83 370.577   4
  -3   5  -3 8044.78 214.939   2
   3   5   3 8368.27 312.034   3
   3   5   3 8291.63 386.251   5
  -3   5  -4 34.7139 76.3475   1
  -3   5  -4 128.324 95.4697   4
   3   5   4 225.491 90.6748   5
   3   5   4 57.5562 48.8483   3
  -3   5  -5 28490.9 867.280   4
   3   5   5 27841.2 840.651   5
  -3   5  -5 26761.9 595.632   2
  -3   5  -5 27753.8 753.559   1
  -3   5  -6 1360.13 212.909   4
  -3   5  -6 1336.04 132.292   2
   3   5   6 1079.84 174.104   5
  -3   5  -7 10987.0 597.527   4
   3   5   7 9744.31 532.233   5
  -3   5  -8 1451.28 253.827   4
   3   5   8 945.200 202.389   5
   3   5   9 3908.83 373.050   5
  -3   6  11 1666.70 270.810   7
   3   6 -11 1861.94 269.695   2
   3   6 -11 1775.48 280.517   4
   3   6 -10 4554.70 370.683   2
  -3   6  10 4635.73 402.283   7
   3   6 -10 4344.67 389.184   4
   3   6  -9 4621.78 355.079   2
  -3   6   9 3852.95 350.105   7
   3   6  -9 4084.37 354.719   4
  -3   6   8 1391.01 213.479   7
   3   6  -8 1570.48 206.133   2
  -3   6   8 1432.22 122.349   5
   3   6  -8 1421.65 207.461   4
   3   6  -7 14893.2 429.821   5
  -3   6   7 15985.8 636.384   7
   3   6  -7 17458.7 615.656   2
  -3   6   7 15642.8 408.042   5
   3   6  -7 16810.9 629.450   4
   3   6  -6 169.039 92.4511   2
  -3   6   6 62.7401 93.3397   7
   3   6  -6 296.773 101.421   4
  -3   6   6 276.739 51.4269   1
   3   6  -6 338.348 69.3256   5
  -3   6   5 14161.5 363.491   1
  -3   6   5 14885.0 545.811   7
   3   6  -5 13838.3 499.008   2
   3   6  -5 15088.9 523.116   4
   3   6  -4 268.238 88.6387   2
  -3   6   4 409.720 83.1057   1
   3   6  -3 16355.7 475.548   7
  -3   6   3 16971.2 449.870   1
   3   6  -3 16867.4 505.901   2
  -3   6   3 17005.1 521.271   3
   3   6  -2 2979.59 163.509   7
  -3   6   2 2971.94 191.585   3
  -3   6   2 2912.30 187.954   1
  -3   6   1 15241.7 416.072   3
   3   6  -1 15198.5 332.187   7
  -3   6   1 14868.9 274.550   4
  -3   6   0 7092.55 246.157   3
  -3   6   0 6551.67 287.678   5
  -3   6   0 6389.35 216.311   4
   3   6   1 1160.88 116.130   3
  -3   6  -1 1010.84 90.0281   3
  -3   6  -1 1280.77 121.314   4
  -3   6  -2 14586.5 463.054   4
   3   6   2 14158.1 422.866   3
  -3   6  -3 2579.42 209.759   4
  -3   6  -3 2528.63 204.276   1
  -3   6  -3 2225.97 84.7337   2
   3   6   3 2566.40 180.063   3
  -3   6  -3 2316.25 84.7379   2
   3   6   3 2649.34 219.781   5
  -3   6  -4 5916.62 348.298   4
  -3   6  -4 6098.99 326.715   1
   3   6   4 6075.66 299.000   3
  -3   6  -4 5832.89 188.977   2
   3   6   4 6221.85 360.962   5
  -3   6  -5 3016.39 275.588   4
  -3   6  -5 2798.66 154.016   2
   3   6   5 2577.55 249.020   5
  -3   6  -6 3733.50 205.798   2
   3   6   6 3908.18 324.426   5
  -3   6  -6 4343.09 353.848   4
   3   6   7 3963.23 341.314   5
  -3   6  -7 3682.56 349.586   4
  -3   6  -8 450.020 168.374   4
   3   6   8 294.025 138.301   5
   3   6   9 19.8305 109.703   5
   3   7 -11 190.826 129.464   2
  -3   7  11 274.285 125.025   7
  -3   7  10 2141.20 286.195   7
   3   7 -10 2685.89 285.890   2
   3   7 -10 3097.98 336.908   4
   3   7  -9 653.429 162.279   4
  -3   7   9 981.914 195.026   7
   3   7  -9 744.065 162.907   2
  -3   7   8 6208.52 420.429   7
   3   7  -8 6498.68 393.547   2
  -3   7   8 5772.03 259.763   5
   3   7  -8 6517.70 423.343   4
   3   7  -7 5782.64 350.991   2
  -3   7   7 5273.37 368.135   7
  -3   7   7 5222.59 235.443   5
   3   7  -7 5936.53 383.086   4
   3   7  -6 6562.21 275.748   5
   3   7  -6 7231.13 374.530   2
  -3   7   6 7104.11 396.954   7
   3   7  -6 7360.39 392.406   4
   3   7  -5 549.421 112.632   2
   3   7  -5 625.090 130.292   4
  -3   7   5 686.092 138.664   7
  -3   7   5 803.216 87.1612   1
  -3   7   4 7712.21 285.241   1
   3   7  -4 7511.80 343.456   2
  -3   7   3 14295.0 419.585   1
   3   7  -3 14554.6 451.721   7
   3   7  -3 14490.5 477.471   2
  -3   7   2 34499.6 750.049   1
   3   7  -2 34235.3 690.969   7
  -3   7   2 35456.8 784.463   3
   3   7  -1 16022.9 362.904   7
  -3   7   1 15915.4 457.276   3
  -3   7   1 16214.0 313.871   4
  -3   7   0 76204.0 1317.18   5
  -3   7   0 74159.9 1214.75   3
   3   7   0 73390.5 988.497   7
   3   7   0 75949.6 1293.72   3
  -3   7   0 73573.4 1138.88   4
   3   7   1 25668.0 619.789   3
  -3   7  -1 24804.2 545.243   3
  -3   7  -1 26167.3 587.546   4
  -3   7  -2 1265.53 144.210   1
   3   7   2 1499.71 138.132   3
  -3   7  -2 1563.07 145.337   4
  -3   7  -3 6496.15 337.646   1
   3   7   3 6057.05 294.694   3
   3   7   3 6563.63 358.279   6
   3   7   3 5855.70 337.197   5
  -3   7  -3 6181.67 323.186   4
  -3   7  -4 2638.76 101.186   2
   3   7   4 2732.85 248.362   5
  -3   7  -4 2789.91 244.643   4
  -3   7  -5 9432.83 266.680   2
   3   7   5 9683.12 486.919   5
  -3   7  -5 9422.03 483.145   4
  -3   7  -6 2094.94 249.923   4
   3   7   6 2394.32 252.505   5
  -3   7  -7 751.746 166.070   4
   3   7   7 736.521 184.532   5
  -3   7  -8 460.331 148.779   4
   3   7   8 1055.01 202.609   5
   3   7   9 517.233 160.636   5
  -3   8  11 450.678 173.076   7
   3   8 -11 372.268 139.388   2
   3   8 -10 591.956 181.115   4
  -3   8  10 451.789 165.612   7
   3   8 -10 207.515 107.530   2
  -3   8   9-10.8244 111.314   7
   3   8  -9 88.4885 97.6316   2
   3   8  -9-11.6352 93.9052   4
  -3   8   8 4316.67 360.149   7
   3   8  -8 4121.34 318.147   2
  -3   8   8 4398.55 234.581   5
   3   8  -8 3796.53 335.419   4
  -3   8   7 1007.54 169.949   7
   3   8  -7 853.019 170.049   4
   3   8  -7 896.331 158.616   2
  -3   8   7 1041.35 115.793   5
  -3   8   6 10852.1 500.478   7
   3   8  -6 10596.4 467.267   2
   3   8  -6 11562.2 509.152   4
  -3   8   5-19.0038 90.3420   7
  -3   8   5 94.4521 61.3566   1
   3   8  -5 99.1849 79.1445   4
   3   8  -5 54.0010 80.5480   2
  -3   8   4 6302.38 344.464   7
   3   8  -4 5554.96 300.746   2
  -3   8   4 5676.05 253.074   1
  -3   8   3 36643.2 776.755   1
   3   8  -3 36269.1 839.583   2
   3   8  -3 36995.9 806.491   7
   3   8  -2 2175.71 149.618   7
   3   8  -2 2313.83 190.820   2
  -3   8   2 2356.63 188.336   3
  -3   8   2 2294.64 173.716   1
  -3   8   1 90885.6 1532.48   1
   3   8  -1 87813.8 1321.51   7
  -3   8   1 88587.3 1495.01   3
  -3   8   1 89962.5 1259.94   4
   3   8   0 37594.2 565.271   7
  -3   8   0 37201.0 767.777   3
   3   8   0 36529.5 821.016   3
  -3   8   0 36870.0 683.687   4
   3   8   1 39925.6 862.605   3
  -3   8  -1 39683.0 786.330   3
  -3   8  -1 40846.3 804.827   4
  -3   8  -2 19627.2 610.594   1
   3   8   2 19004.6 614.911   6
   3   8   2 18715.1 553.238   3
  -3   8  -2 19855.4 562.241   4
   3   8   3 9460.80 436.134   6
   3   8   3 8346.12 417.742   5
  -3   8  -3 9166.62 419.743   1
  -3   8  -3 9325.00 410.416   4
   3   8   4 6719.63 394.052   5
  -3   8  -4 6748.78 381.204   4
  -3   8  -5 200.877 36.1688   2
  -3   8  -5 255.728 89.5363   4
   3   8   5 127.218 116.679   5
   3   8   6 9310.06 506.990   5
  -3   8  -6 9310.92 518.909   4
  -3   8  -7 1177.72 204.038   4
   3   8   7 1320.54 211.770   5
   3   8   8 1333.07 232.412   5
  -3   8  -8 1207.98 224.392   4
   3   8   9 1742.59 264.115   5
   3   9 -11 1309.90 224.252   2
  -3   9  11 1185.74 239.183   7
   3   9 -10 1947.37 279.496   4
   3   9 -10 1911.39 257.160   2
  -3   9  10 1954.82 275.288   7
  -3   9   9 2158.29 274.196   7
   3   9  -9 2098.88 284.559   4
   3   9  -9 1757.74 219.655   2
   3   9  -8 5969.96 384.320   2
  -3   9   8 5975.78 413.554   7
  -3   9   8 5037.72 265.542   5
   3   9  -8 6359.65 435.967   4
   3   9  -7 1136.80 171.618   2
   3   9  -7 1280.66 207.462   4
  -3   9   7 780.072 165.925   7
  -3   9   6 5045.54 344.255   7
   3   9  -6 4562.02 302.550   2
   3   9  -6 4989.73 344.987   4
   3   9  -5 3873.31 267.285   2
  -3   9   5 3842.30 290.308   7
  -3   9   5 4060.41 209.864   1
   3   9  -5 4015.54 288.984   4
  -3   9   4 5514.58 330.447   7
   3   9  -4 5753.57 310.140   2
   3   9  -4 5342.18 322.108   4
  -3   9   4 5165.12 250.738   1
   3   9  -3 10074.4 379.986   7
   3   9  -3 9736.76 401.060   2
  -3   9   3 9301.49 361.320   1
   3   9  -2 42767.2 838.313   7
   3   9  -2 42426.9 941.717   2
  -3   9   2 44257.6 925.285   1
  -3   9   1 12944.9 457.734   1
   3   9  -1 12701.5 337.676   7
  -3   9   1 13210.0 444.387   3
  -3   9   1 12707.0 306.811   4
  -3   9   0 6006.42 276.865   3
   3   9   0 6177.25 172.201   7
  -3   9   0 5812.31 225.901   4
  -3   9  -1 7957.81 315.671   3
  -3   9  -1 8533.56 317.451   4
   3   9   2 18770.3 617.176   6
  -3   9  -2 18269.3 610.013   1
  -3   9  -2 17969.7 543.858   4
  -3   9  -3 1544.93 179.961   4
   3   9   3 1517.89 184.750   6
   3   9   4 13890.3 579.214   5
  -3   9  -4 13058.9 545.461   4
  -3   9  -5 427.867 134.459   4
   3   9   5 526.790 140.383   5
   3   9   6 8149.90 485.578   5
  -3   9  -6 8461.85 502.900   4
  -3   9  -7 522.730 175.918   4
   3   9   7 703.575 168.761   5
  -3   9  -8 1637.69 267.776   4
   3   9   8 1517.40 245.130   5
   3   9   9-124.098 102.218   5
  -3  10  11 708.384 198.987   7
   3  10 -10 3283.50 315.286   2
  -3  10  10 2972.59 333.437   7
   3  10 -10 3111.84 346.933   4
   3  10  -9 937.025 178.207   2
   3  10  -9 783.523 184.751   4
  -3  10   9 1084.64 215.621   7
  -3  10   8 4534.42 362.184   7
   3  10  -8 3433.80 298.661   2
  -3  10   8 3646.83 235.501   5
   3  10  -8 4256.62 370.957   4
   3  10  -7 560.433 129.731   2
   3  10  -7 1049.54 189.704   4
  -3  10   7 726.567 155.628   7
   3  10  -6 2346.62 248.663   4
   3  10  -6 2426.55 229.085   2
  -3  10   6 2469.13 252.314   7
   3  10  -5 15608.1 554.695   2
   3  10  -5 14858.1 585.937   4
  -3  10   5 14974.5 585.871   7
  -3  10   4 8444.22 417.017   7
   3  10  -4 8078.74 381.391   2
  -3  10   4 7600.02 324.510   1
   3  10  -4 8819.05 422.208   4
   3  10  -3 4167.59 270.708   2
  -3  10   3 4281.70 250.608   1
  -3  10   3 4299.78 290.970   7
   3  10  -2 642.215 115.968   2
  -3  10   2 461.322 36.6551   6
   3  10  -2 682.896 93.2827   7
  -3  10   2 514.616 96.3964   1
   3  10  -1 17190.0 422.595   7
  -3  10   1 17253.3 352.092   6
  -3  10   1 17242.3 558.178   1
   3  10   0 6651.57 197.227   7
   3  10   0 6505.00 339.196   6
  -3  10   0 6507.53 311.202   3
  -3  10   0 6616.99 252.268   4
   3  10   1 2328.90 213.813   6
  -3  10  -1 2259.65 176.822   3
  -3  10  -1 1935.19 156.135   4
   3  10   2 2862.78 239.790   6
  -3  10  -2 2759.79 205.666   4
   3  10   3 1615.02 197.356   6
  -3  10  -3 1619.94 187.640   4
   3  10   4 689.985 156.301   5
  -3  10  -4 631.268 133.424   4
   3  10   5 8043.83 469.849   5
  -3  10  -5 8135.17 463.948   4
  -3  10  -6 1625.52 228.438   4
   3  10   6 1597.33 232.000   5
  -3  10  -7 2076.16 273.568   4
   3  10   7 2003.01 262.153   5
  -3  10  -8 1680.71 274.187   4
   3  10   8 1790.35 265.465   5
   3  11 -10 1059.19 195.022   2
  -3  11  10 598.640 180.780   7
   3  11  -9 1825.38 232.937   2
   3  11  -9 1411.74 232.822   4
  -3  11   9 1591.72 243.993   7
  -3  11   8 1563.68 222.467   7
  -3  11   8 1758.84 175.866   5
   3  11  -8 1638.95 215.235   2
   3  11  -7 386.930 141.878   4
  -3  11   7 297.644 114.776   7
   3  11  -7 317.096 114.214   2
   3  11  -6 1085.14 190.963   4
  -3  11   6 855.825 161.810   7
   3  11  -6 878.652 151.217   2
   3  11  -5 809.415 164.633   4
  -3  11   5 860.998 160.552   7
   3  11  -5 834.578 132.923   2
   3  11  -4 434.545 121.195   4
  -3  11   4 621.917 126.419   7
   3  11  -4 652.791 125.739   2
  -3  11   3 75.3322 90.4348   7
  -3  11   3 166.783 83.4852   1
   3  11  -3-44.5998 77.3814   2
   3  11  -2 279.071 66.8350   7
  -3  11   2 265.204 98.9653   7
  -3  11   2 348.246 102.470   1
  -3  11   2 179.418 31.0677   6
   3  11  -2 236.199 98.4314   6
  -3  11   1 507.732 122.899   7
  -3  11   1 368.088 100.607   1
   3  11  -1 486.363 113.271   6
   3  11  -1 368.389 66.6451   7
  -3  11   1 402.561 56.1489   6
   3  11   0 2890.38 236.247   6
   3  11   0 2900.89 136.082   7
  -3  11   0 2694.03 169.965   4
  -3  11   0 2809.71 233.268   1
   3  11   1 16509.2 294.631   7
   3  11   1 16649.6 293.024   7
  -3  11  -1 17052.0 494.560   4
   3  11   2 7002.00 381.167   6
  -3  11  -2 7069.34 338.318   4
   3  11   3 17691.2 653.583   6
  -3  11  -3 17187.7 596.381   4
  -3  11  -4 1842.78 214.157   4
   3  11   5 7030.39 447.521   5
  -3  11  -5 7285.57 442.866   4
  -3  11  -6 2290.17 276.905   4
   3  11   6 1733.31 242.666   5
   3  11   7 6315.36 465.071   5
  -3  11  -7 6750.06 487.281   4
   3  11   8 72.7621 109.586   5
  -3  12  10-93.0447 115.294   7
   3  12  -9 674.864 176.544   4
  -3  12   9 857.616 179.109   7
   3  12  -9 750.555 159.875   2
   3  12  -8 231.082 127.402   4
  -3  12   8 48.2531 97.2729   7
   3  12  -8-107.259 105.610   2
   3  12  -7 2891.92 300.272   4
  -3  12   7 3004.37 295.002   7
   3  12  -7 2557.40 246.696   2
   3  12  -6 4274.84 306.719   2
  -3  12   6 4128.55 329.592   7
   3  12  -6 4697.55 363.476   4
   3  12  -5 1072.80 191.727   4
  -3  12   5 617.464 134.400   7
   3  12  -5 825.735 145.808   2
   3  12  -4 1031.88 174.426   4
  -3  12   4 948.216 154.678   7
   3  12  -4 911.501 135.754   2
   3  12  -3 2169.51 226.576   6
  -3  12   3 2093.69 214.084   7
   3  12  -3 2448.68 222.061   2
  -3  12   3 2527.69 215.042   1
  -3  12   2 4967.40 327.534   7
  -3  12   2 4580.01 155.220   6
   3  12  -2 5329.99 323.166   6
  -3  12   2 4857.59 297.370   1
   3  12  -2 4609.70 251.211   7
   3  12  -1 4242.62 288.492   6
  -3  12   1 4184.62 170.106   6
  -3  12   1 3819.29 286.202   7
   3  12   0 7168.77 375.582   6
  -3  12   0 7098.71 287.337   4
   3  12   1 256.842 37.3821   7
  -3  12  -1 353.018 99.3945   4
   3  12   1 158.614 103.952   6
   3  12   2 2376.28 237.438   6
  -3  12  -2 2525.38 208.513   4
   3  12   3 33944.5 961.322   6
  -3  12  -3 32984.0 885.433   4
  -3  12  -4 1596.05 207.367   4
  -3  12  -5 818.534 172.718   4
   3  12   5 710.826 163.017   5
  -3  12  -6 1883.27 253.884   4
   3  12   6 1333.15 216.906   5
  -3  12  -7 299.205 125.710   4
   3  12   7 224.227 131.266   5
   3  12   8 632.284 181.129   5
  -3  13  10 319.507 146.660   7
  -3  13   9 1510.24 237.346   7
   3  13  -9 1145.05 199.604   2
   3  13  -8 233.526 153.600   4
  -3  13   8 337.881 120.241   7
   3  13  -8 448.063 130.079   2
  -3  13   7 6831.85 444.871   7
   3  13  -7 6988.19 413.404   2
   3  13  -7 7208.17 476.623   4
  -3  13   6 4177.49 334.727   7
   3  13  -6 4646.87 371.378   4
   3  13  -6 3867.46 299.148   2
   3  13  -5 10562.3 472.550   2
   3  13  -5 9383.66 504.011   4
  -3  13   5 9584.32 492.595   7
   3  13  -4 9708.98 448.564   2
  -3  13   4 9620.96 487.881   7
   3  13  -4 9518.10 485.441   4
   3  13  -3 11213.6 507.474   6
  -3  13   3 11177.3 517.111   7
  -3  13   2 5560.22 362.813   7
  -3  13   2 4657.57 172.133   6
   3  13  -2 5061.09 330.340   6
  -3  13   1 3944.24 311.007   7
   3  13  -1 3946.78 288.496   6
  -3  13   1 3748.48 171.560   6
   3  13   0 28497.3 822.198   6
  -3  13   0 28506.2 670.221   4
   3  13   1 3933.57 300.884   6
   3  13   1 3960.11 154.013   7
  -3  13  -1 4274.50 251.818   4
   3  13   2 14024.7 587.690   6
  -3  13  -2 14762.1 524.478   4
   3  13   3 8304.38 455.726   6
  -3  13  -3 7839.50 407.070   4
   3  13   4 10812.1 544.195   6
  -3  13  -4 10548.4 513.258   4
  -3  13  -5 690.339 158.729   4
   3  13   5 803.959 187.904   5
   3  13   6 3118.00 320.069   5
  -3  13  -6 3602.27 348.290   4
  -3  13  -7 421.821 161.985   4
   3  13   7 204.555 138.695   5
  -3  14  10 1571.06 259.465   7
  -3  14   9 561.990 179.538   7
   3  14  -9 740.489 211.103   4
   3  14  -8 304.146 134.604   4
  -3  14   8 67.5078 100.247   7
   3  14  -8 248.128 115.380   2
  -3  14   7 4317.19 363.927   7
   3  14  -7 4698.80 344.889   2
   3  14  -7 4305.47 382.111   4
   3  14  -6 2712.53 297.517   4
  -3  14   6 2470.86 274.533   7
   3  14  -6 2073.02 224.073   2
  -3  14   5 9118.72 492.480   7
   3  14  -5 9802.69 470.733   2
   3  14  -5 9554.87 520.327   4
  -3  14   4 9540.42 497.132   7
   3  14  -4 9972.28 462.959   2
  -3  14   3 11738.8 543.202   7
   3  14  -3 12106.1 545.919   6
  -3  14   2 23107.6 771.128   7
   3  14  -2 22385.5 731.466   6
  -3  14   1 2352.30 249.494   7
  -3  14   1 1944.05 134.424   6
   3  14  -1 2073.09 220.617   6
  -3  14   0 152.054 67.6054   4
   3  14   0 170.820 112.303   6
   3  14   1 4776.81 334.988   6
   3  14   1 4339.75 178.579   7
  -3  14  -1 4656.24 273.673   4
   3  14   2 3902.06 315.369   6
  -3  14  -2 3818.56 269.158   4
  -3  14  -3 1081.68 161.888   4
   3  14   3 1199.91 193.629   6
  -3  14  -4 24.7928 93.7601   4
   3  14   4 80.7293 107.134   6
   3  14   5 7095.19 484.896   5
  -3  14  -5 7380.51 462.509   4
  -3  14  -6 1002.30 196.237   4
   3  14   6 924.000 204.618   5
   3  14   7 5185.08 448.001   5
  -3  14  -7 5369.28 456.495   4
  -3  15   9 1332.57 229.883   7
   3  15  -8 25.9105 113.711   4
  -3  15   8 201.501 109.316   7
   3  15  -8 351.940 135.250   2
  -3  15   7 9811.79 554.869   7
   3  15  -7 10744.5 527.570   2
   3  15  -7 10585.1 604.947   4
  -3  15   6 6458.69 434.399   7
   3  15  -6 6906.74 407.739   2
   3  15  -6 7501.68 488.258   4
  -3  15   5 12391.4 586.864   7
   3  15  -5 12179.5 601.852   4
   3  15  -5 12898.0 551.371   2
  -3  15   4 8898.44 489.924   7
  -3  15   3 16646.2 680.314   7
   3  15  -3 17045.9 666.659   6
  -3  15   3 16280.6 388.775   6
  -3  15   2 7277.54 434.111   7
  -3  15   2 6259.28 230.746   6
   3  15  -2 6665.15 401.351   6
   3  15  -1 3153.98 275.519   6
  -3  15   1 3086.98 172.034   6
  -3  15   1 3697.59 313.451   7
   3  15   0 15038.5 606.160   6
   3  15   1 23954.3 519.358   7
   3  15   1 24680.7 810.240   6
  -3  15  -1 23870.5 683.425   4
  -3  15  -2 1888.89 200.184   4
   3  15   2 2254.30 245.296   6
  -3  15  -3 506.601 128.931   4
   3  15   3 246.162 114.092   6
   3  15   4 3231.04 323.867   6
  -3  15  -4 3194.37 293.957   4
  -3  15  -5 1328.24 212.784   4
  -3  15  -6 2209.42 285.376   4
   3  15   6 1786.42 264.804   5
   3  15   7 2339.47 308.487   5
  -3  15  -7 2225.47 297.558   4
  -3  16   9 607.495 167.804   7
  -3  16   8 68.1473 98.8519   7
   3  16  -8 6.63930 103.615   4
   3  16  -7 2904.54 332.853   4
   3  16  -7 2726.68 270.656   2
  -3  16   7 2490.53 289.004   7
   3  16  -6 5262.42 362.010   2
  -3  16   6 6017.27 424.537   7
   3  16  -6 6062.52 452.568   4
  -3  16   5 2884.88 296.048   7
   3  16  -5 3818.38 350.489   4
   3  16  -4 5207.58 391.241   6
  -3  16   4 6217.50 416.244   7
  -3  16   3 4757.37 365.661   7
  -3  16   3 4702.18 199.940   6
   3  16  -3 5149.10 374.563   6
  -3  16   2 4795.48 362.233   7
  -3  16   2 4698.78 207.022   6
   3  16  -2 4218.16 329.686   6
   3  16  -1 4985.97 353.153   6
  -3  16   1 4444.60 356.946   7
  -3  16   1 4526.37 222.034   6
   3  16   0 2958.02 277.877   6
  -3  16   0 2607.53 189.023   6
   3  16   0 2223.63 171.655   7
   3  16   1 15755.3 657.972   6
  -3  16  -1 16911.5 574.544   4
  -3  16  -2 1368.90 173.346   4
   3  16   2 1076.70 187.666   6
   3  16   3 3052.63 301.296   6
  -3  16  -3 3029.77 273.036   4
   3  16   4 2742.37 294.939   6
  -3  16  -4 2499.77 269.579   4
  -3  16  -5 1900.73 251.530   4
  -3  16  -6 2044.43 279.472   4
   3  16   6 2219.29 302.139   5
  -3  17   8 641.393 169.775   7
   3  17  -7-4.66053 119.232   4
  -3  17   7 115.951 102.707   7
   3  17  -7 69.7061 83.3293   2
   3  17  -6 383.880 157.505   4
  -3  17   6 251.583 114.141   7
  -3  17   5 660.852 151.781   7
  -3  17   4 513.654 142.456   7
   3  17  -4 676.553 172.775   6
  -3  17   3 2992.99 301.058   7
   3  17  -3 2680.65 286.187   6
  -3  17   2 67.7433 93.3437   7
  -3  17   2 103.842 46.7905   6
   3  17  -2 216.067 101.354   6
   3  17  -1 620.978 159.264   6
  -3  17   1 411.538 76.9109   6
  -3  17   1 328.803 129.622   7
  -3  17   0 219.396 131.814   7
   3  17   0 284.810 135.465   6
  -3  17   0 211.590 81.4066   6
  -3  17  -1-3.11126 90.9906   4
   3  17   1-73.9159 94.3568   6
  -3  17  -2-17.1951 84.9045   4
   3  17   2-50.5870 107.350   6
  -3  17  -3 1357.57 199.156   4
   3  17   3 1017.38 187.307   6
   3  17   4 456.605 154.729   6
  -3  17  -4 303.864 125.026   4
  -3  17  -5 414.200 154.459   4
  -3  17  -6 163.681 130.419   4
   3  17   6 269.893 163.150   5
  -3  18   8 68.4459 106.186   7
   3  18  -7 4275.05 417.686   4
  -3  18   7 4132.27 378.372   7
   3  18  -6 402.153 159.312   4
  -3  18   6 509.859 149.232   7
  -3  18   5 1933.96 257.871   7
  -3  18   4 736.656 167.153   7
   3  18  -4 879.216 187.401   6
   3  18  -3 302.091 132.716   6
  -3  18   3 449.174 148.603   7
  -3  18   2 1682.41 242.514   7
   3  18  -2 1504.33 221.453   6
   3  18  -1 200.860 123.431   6
  -3  18   1 262.446 118.891   7
  -3  18   0 927.554 178.403   7
   3  18   0 841.512 158.039   6
  -3  18   0 847.292 122.320   6
   3  18   1 8208.31 486.465   6
  -3  18  -1 7026.19 386.251   4
  -3  18  -2 299.249 119.265   4
   3  18   2 189.564 124.751   6
  -3  18  -3 1729.94 223.515   4
   3  18   3 1727.05 241.686   6
   3  18   4 1008.23 205.602   6
  -3  18  -4 859.752 185.936   4
  -3  18  -5 2447.01 296.475   4
  -3  18  -6 1853.02 276.988   4
  -3  19   7-32.6530 111.002   7
  -3  19   6 2428.38 289.986   7
  -3  19   5 3689.93 350.175   7
   3  19  -5 4745.81 409.024   6
  -3  19   4 2951.62 315.238   7
   3  19  -4 1898.31 261.481   6
   3  19  -3 10824.3 578.944   6
  -3  19   3 10759.4 591.261   7
  -3  19   2 6566.44 461.885   7
   3  19  -2 5458.42 405.178   6
  -3  19   1 1368.56 227.802   7
   3  19  -1 781.381 177.354   6
  -3  19   0 7379.99 501.891   7
   3  19   0 7938.90 487.176   6
   3  19   1 1341.33 216.396   6
  -3  19  -1 1511.68 178.251   6
   3  19   2 10103.7 562.811   6
  -3  19  -2 9192.68 481.976   4
   3  19   3 4370.65 388.627   6
  -3  19  -3 4130.34 349.223   4
   3  19   4 10344.4 603.151   6
  -3  19  -4 10014.9 563.684   4
  -3  19  -5 1011.14 213.050   4
  -3  20   7 281.700 133.630   7
  -3  20   6 1145.56 213.943   7
  -3  20   5 797.990 188.826   7
   3  20  -5 950.130 215.678   6
  -3  20   4 434.402 153.059   7
   3  20  -4 299.308 139.093   6
  -3  20   3 1071.59 213.607   7
   3  20  -3 1727.35 250.690   6
  -3  20   2 909.977 206.090   7
   3  20  -2 657.180 178.318   6
  -3  20   1 4538.72 398.022   7
   3  20  -1 4366.70 368.687   6
  -3  20   0 1875.10 271.175   7
   3  20   0 1529.77 226.642   6
   3  20   1 2611.18 295.526   6
  -3  20  -2 2408.48 252.512   4
   3  20   2 2843.14 315.257   6
   3  20   3 6470.54 471.664   6
  -3  20  -3 6105.28 430.503   4
   3  20   4 5829.49 463.168   6
  -3  20  -4 6055.51 447.147   4
  -3  20  -5 2143.25 287.963   4
  -3  21   6 2959.08 329.352   7
  -3  21   5 240.389 133.034   7
   3  21  -5 727.645 208.579   6
  -3  21   4 4937.89 417.900   7
   3  21  -4 4820.89 413.852   6
  -3  21   3 3264.36 353.073   7
   3  21  -3 2976.74 321.717   6
   3  21  -2 2819.82 315.981   6
  -3  21   2 3088.80 337.649   7
  -3  21   1 571.504 168.809   7
   3  21  -1 787.405 179.916   6
  -3  21   0 6103.22 484.732   7
   3  21   0 5810.23 442.799   6
   3  21   1 1270.53 216.699   6
   3  21   2 277.188 145.506   6
  -3  21  -3 798.778 167.302   4
   3  21   3 532.076 177.666   6
  -3  21  -4 1000.96 209.884   4
   3  21   4 1073.97 224.758   6
  -3  21  -5 3057.24 347.561   4
  -3  22   5 384.248 152.731   7
  -3  22   4 644.038 179.141   7
   3  22  -4 450.483 179.043   6
  -3  22   3 1096.02 223.797   7
   3  22  -3 1287.74 241.588   6
  -3  22   2 3855.75 382.654   7
   3  22  -2 2881.84 330.767   6
  -3  22   1 877.546 213.136   7
   3  22  -1 808.154 196.564   6
  -3  22   0 218.575 138.443   7
   3  22   0 467.371 160.578   6
  -3  22  -1 373.956 178.377   7
   3  22   1 125.837 111.186   6
   3  22   2-45.4788 108.372   6
   3  22   3 742.885 186.777   6
  -3  23   5 543.892 169.183   7
  -3  23   4 51.8337 127.828   7
  -3  23   3 956.277 226.281   7
   3  23  -3 1350.40 243.114   6
  -3  23   2 4871.21 441.285   7
   3  23  -2 4769.82 419.989   6
  -3  23   1 370.290 163.282   7
   3  23  -1 65.1359 135.579   6
  -3  23   0 1351.67 246.422   7
   3  23   0 1559.37 250.340   6
   3  23   1-52.5413 97.6050   6
   3  23   2 3041.48 346.346   6
   3  23   3 1442.49 255.950   6
  -3  24   4 88.4996 116.271   7
  -3  24   3 2222.90 321.713   7
  -3  24   2 1005.53 218.066   7
   3  24  -2 1197.22 229.902   6
   3  24  -1 3858.97 392.273   6
   3  24   0 1091.52 213.399   6
   3  24   1 1198.75 229.685   6
   4 -23  -2 3646.82 398.353   3
   4 -23  -1 684.712 195.911   3
   4 -23   0 1575.71 268.724   3
   4 -23   1 2918.11 345.106   3
   4 -22  -3 81.0042 115.963   3
   4 -22  -2 6901.60 522.723   3
  -4 -22   2 5924.17 514.416   3
   4 -22  -1 3096.04 356.072   3
  -4 -22   1 3165.56 380.819   3
   4 -22   0 3399.03 363.589   3
  -4 -22   0 3615.94 401.528   3
   4 -22   1 225.268 111.033   3
  -4 -22  -1 154.679 157.361   3
   4 -21  -4 1806.37 293.297   3
  -4 -21   4 1501.75 271.093   3
   4 -21  -3 1236.79 239.212   3
  -4 -21   3 1417.26 259.108   3
   4 -21  -2 2375.08 312.408   3
  -4 -21   2 2481.99 334.332   3
   4 -21  -1 2551.54 313.955   3
  -4 -21   1 2850.12 345.686   3
   4 -21   0 2507.07 306.696   3
  -4 -21   0 2466.54 321.180   3
   4 -21   1 1311.88 228.703   3
  -4 -21  -1 1105.37 231.113   3
  -4 -21  -2 1806.98 285.763   3
  -4 -21  -3 627.448 192.018   3
  -4 -20   5 1782.14 297.326   3
   4 -20  -5 1957.02 289.404   3
   4 -20  -4 359.313 141.160   1
   4 -20  -4 84.8317 110.130   3
  -4 -20   4 226.742 142.860   3
   4 -20  -3 220.950 129.998   1
   4 -20  -3 781.114 190.187   3
  -4 -20   3 505.431 183.044   3
   4 -20  -2 440.489 127.306   3
  -4 -20   2 586.852 178.216   3
   4 -20  -1 138.659 124.978   3
  -4 -20   1 188.735 135.464   3
   4 -20   0 1923.24 256.466   3
  -4 -20   0 1702.95 268.545   3
   4 -20   1 827.697 186.760   3
  -4 -20  -1 931.151 213.617   3
  -4 -20  -2 720.853 205.048   3
   4 -20   2 742.155 187.229   3
  -4 -20  -3 2299.81 319.637   3
  -4 -20  -4 4919.84 456.557   3
  -4 -19   6 81.6338 112.123   3
   4 -19  -6 15.4139 113.015   3
  -4 -19   5 1402.26 255.142   3
   4 -19  -5 1275.90 244.201   3
  -4 -19   4 967.535 221.229   3
   4 -19  -4 510.816 145.330   1
   4 -19  -4 767.306 197.863   3
   4 -19  -3 216.489 108.159   1
   4 -19  -3 464.613 159.576   3
  -4 -19   3 352.936 169.415   3
   4 -19  -2 284.947 110.708   3
   4 -19  -2 148.962 119.849   1
  -4 -19   2-77.6158 123.529   3
   4 -19  -1 130.459 130.827   1
   4 -19  -1 345.341 157.303   3
  -4 -19   1 245.404 139.618   3
   4 -19   0 993.288 183.736   3
  -4 -19   0 998.607 193.632   3
   4 -19   1 686.673 160.036   3
  -4 -19  -1 319.479 146.406   3
  -4 -19  -2 450.728 161.822   3
   4 -19   2 625.526 162.013   3
  -4 -19  -3 2334.28 307.110   3
  -4 -19  -4 5936.61 479.772   3
  -4 -19  -5 776.491 194.386   3
  -4 -18   7 760.537 193.092   3
   4 -18  -7 640.180 205.292   3
  -4 -18   6 1298.36 250.242   3
   4 -18  -6 1137.97 219.790   3
  -4 -18   5 3463.65 370.678   3
   4 -18  -5 3993.52 383.236   3
   4 -18  -4 2802.34 288.037   1
   4 -18  -4 3437.83 347.793   3
  -4 -18   4 3180.16 353.915   3
   4 -18  -3 198.775 98.3959   1
   4 -18  -3 172.386 128.429   3
  -4 -18   3 418.187 153.043   3
   4 -18  -2 5646.89 420.984   3
  -4 -18   2 5896.73 455.279   3
   4 -18  -2 5410.32 406.271   1
   4 -18  -1 3025.35 305.355   3
  -4 -18   1 3670.92 355.341   3
   4 -18  -1 3126.99 319.437   1
  -4 -18   0 4706.06 407.118   3
   4 -18   0 4904.77 372.826   3
   4 -18   0 4328.62 380.971   1
   4 -18   1 223.317 105.295   3
  -4 -18  -1 405.359 162.248   3
  -4 -18  -2 8752.98 554.154   3
   4 -18   2 8043.33 478.641   3
  -4 -18  -3 2522.47 311.539   3
  -4 -18  -4 4261.87 401.787   3
  -4 -18  -5 1214.72 228.015   3
   4 -17  -8 588.334 191.301   2
   4 -17  -7 5770.33 485.056   3
  -4 -17   7 5279.49 476.277   3
   4 -17  -6 3651.25 380.944   3
  -4 -17   6 3713.90 390.269   3
   4 -17  -5 3662.91 364.227   3
  -4 -17   5 3455.23 356.860   3
   4 -17  -4 3008.72 285.032   1
   4 -17  -4 2888.05 311.864   3
  -4 -17   4 2811.18 318.769   3
  -4 -17   3 559.915 174.347   3
   4 -17  -3 805.924 162.197   1
   4 -17  -3 500.315 151.620   3
   4 -17  -2 326.453 127.001   1
   4 -17  -2 545.348 106.752   2
   4 -17  -2 688.411 164.554   3
  -4 -17   2 502.101 153.516   3
   4 -17  -1 25329.0 860.702   3
  -4 -17   1 22280.6 869.510   3
   4 -17  -1 24639.7 884.841   1
   4 -17   0 8696.43 486.589   3
  -4 -17   0 9053.79 536.313   3
   4 -17   0 8539.49 521.494   1
  -4 -17  -1 4946.56 395.563   3
   4 -17   1 4910.52 358.171   3
   4 -17   1 5218.80 411.528   1
  -4 -17  -2 1824.91 257.425   3
   4 -17   2 1824.15 224.167   3
  -4 -17  -3 10610.1 595.278   3
  -4 -17  -4 1083.98 200.321   3
  -4 -17  -5 2661.12 313.419   3
  -4 -16   8 704.389 194.554   3
   4 -16  -8 596.447 172.507   2
   4 -16  -7 3044.44 355.677   3
  -4 -16   7 3444.61 372.342   3
   4 -16  -7 3090.75 330.282   2
   4 -16  -6 3209.80 348.010   3
  -4 -16   6 3596.86 371.326   3
   4 -16  -5 9214.46 554.158   3
  -4 -16   5 8779.59 552.884   3
  -4 -16   4 865.448 201.536   3
   4 -16  -4 1093.29 169.326   1
   4 -16  -4 1282.79 212.022   3
  -4 -16   3 694.799 147.793   3
   4 -16  -3 907.710 184.619   3
   4 -16  -3 927.228 171.945   1
   4 -16  -2 5923.50 399.540   3
  -4 -16   2 5140.39 392.813   3
   4 -16  -2 5306.53 383.245   1
   4 -16  -1 8054.11 453.090   3
  -4 -16   1 7214.43 465.093   3
   4 -16  -1 7889.86 476.887   1
   4 -16   0 1528.62 198.861   3
  -4 -16   0 1120.03 206.769   3
   4 -16   0 1424.99 209.831   1
   4 -16   1 891.824 189.809   1
   4 -16   1 842.894 157.361   3
  -4 -16  -1 612.876 156.853   3
   4 -16   2 7132.86 480.686   1
  -4 -16  -2 7587.44 480.189   3
   4 -16   2 7778.99 429.334   3
   4 -16   3 2292.62 235.809   3
   4 -16   3 2246.20 287.069   1
  -4 -16  -3 2585.49 283.591   3
  -4 -16  -4 1678.01 241.737   3
  -4 -16  -5 968.629 196.111   3
  -4 -16  -6 1185.10 211.309   3
  -4 -15   8 2054.20 306.776   3
  -4 -15   8 1788.84 260.519   1
   4 -15  -8 2012.77 282.329   2
  -4 -15   7 1123.18 228.913   3
   4 -15  -7 1476.29 233.234   2
   4 -15  -7 1109.63 231.974   3
   4 -15  -6 4608.99 402.265   3
  -4 -15   6 4184.74 397.565   3
   4 -15  -5 4936.54 398.895   3
  -4 -15   5 4933.13 403.007   3
   4 -15  -4 15642.2 608.821   1
   4 -15  -4 15278.3 672.339   3
  -4 -15   4 15873.8 712.644   3
  -4 -15   3 772.461 173.550   3
   4 -15  -3 777.874 166.808   3
   4 -15  -3 604.567 137.871   1
   4 -15  -2 3422.88 295.897   1
   4 -15  -2 3115.93 290.798   3
  -4 -15   2 3629.21 324.432   3
   4 -15  -1 317.860 112.448   1
   4 -15  -1 284.541 69.9927   2
   4 -15  -1 483.371 129.491   3
  -4 -15   1 274.019 130.557   3
   4 -15   0 1035.60 185.386   1
   4 -15   0 1387.05 184.356   3
  -4 -15   0 1224.03 201.543   3
   4 -15   1 269.580 107.116   1
   4 -15   1 168.730 93.5256   3
  -4 -15  -1 137.874 109.619   3
   4 -15   2 166.544 89.3315   1
  -4 -15  -2 212.035 118.784   3
   4 -15   2 141.526 79.0310   3
   4 -15   3 2268.47 275.185   1
   4 -15   3 2911.37 252.682   3
  -4 -15  -3 2529.12 273.007   3
   4 -15   4 1612.04 237.726   1
  -4 -15  -4 1574.96 230.645   3
  -4 -15  -5 3824.57 348.647   3
  -4 -15  -6 1001.90 187.937   3
   4 -14  -9 3605.87 379.936   2
  -4 -14   8 950.585 210.214   3
   4 -14  -8 1389.83 244.916   2
  -4 -14   8 963.862 200.520   1
   4 -14  -7 12562.9 662.413   3
  -4 -14   7 11948.9 658.237   3
   4 -14  -7 10958.0 589.369   2
   4 -14  -6 15946.3 727.060   3
  -4 -14   6 15323.6 728.912   3
   4 -14  -5 3987.79 350.505   3
  -4 -14   5 4050.12 357.900   3
   4 -14  -4 4376.86 350.983   3
  -4 -14   4 4895.76 378.102   3
  -4 -14   3-39.9928 106.580   3
   4 -14  -3 74.7143 72.5870   2
   4 -14  -3-163.845 117.015   1
   4 -14  -3 85.8312 97.8710   3
  -4 -14   2 233.605 123.265   3
   4 -14  -2 359.524 115.927   3
   4 -14  -2 304.865 108.708   1
   4 -14  -1 6646.87 411.182   1
   4 -14  -1 7190.22 392.891   3
  -4 -14   1 7925.78 450.330   3
   4 -14  -1 6661.74 260.999   2
   4 -14   0 1016.71 176.679   1
   4 -14   0 901.829 144.170   3
   4 -14   1 7872.73 468.725   1
   4 -14   1 8113.31 407.150   3
  -4 -14  -1 7070.07 432.906   3
   4 -14   2 1779.30 194.700   3
  -4 -14  -2 1285.45 200.014   3
   4 -14   2 1405.58 208.326   1
  -4 -14  -3 1247.44 198.451   3
   4 -14   3 969.554 185.915   1
   4 -14   3 1632.37 182.371   3
   4 -14   4 439.783 140.501   1
  -4 -14  -4 657.345 153.801   3
  -4 -14  -5 1501.20 214.633   3
  -4 -14  -6 1807.81 241.858   3
  -4 -13   9 1432.81 226.842   1
   4 -13  -9 1360.97 239.887   2
   4 -13  -8 1271.85 224.221   2
   4 -13  -7 2071.24 284.493   3
   4 -13  -7 2183.68 269.079   2
  -4 -13   6 2833.13 316.355   3
   4 -13  -6 2349.47 282.468   3
   4 -13  -6 2812.43 280.524   2
  -4 -13   5 1563.93 219.242   3
   4 -13  -5 1888.70 246.131   3
   4 -13  -5 2376.47 242.206   2
  -4 -13   4 1814.98 235.868   3
   4 -13  -4 1809.33 195.076   2
   4 -13  -4 1770.04 228.082   3
   4 -13  -3 12318.2 546.622   3
   4 -13  -3 12121.4 513.153   1
  -4 -13   3 12556.9 572.262   3
   4 -13  -3 11785.3 448.147   2
   4 -13  -2 4878.93 182.168   4
   4 -13  -2 5591.61 346.876   3
  -4 -13   2 5333.47 360.642   3
   4 -13  -2 5331.76 340.283   1
   4 -13  -1 4949.58 220.555   4
   4 -13  -1 5649.19 367.040   1
   4 -13  -1 5126.86 325.821   3
  -4 -13   1 5723.06 372.659   3
   4 -13  -1 5344.90 226.095   2
   4 -13   0 2226.97 170.351   4
   4 -13   0 2241.99 213.061   3
   4 -13   0 2262.21 102.504   2
  -4 -13   0 2651.78 253.507   3
   4 -13   0 2497.37 252.698   1
   4 -13   1 16274.3 661.463   1
   4 -13   1 16753.7 576.072   3
  -4 -13  -1 16071.8 630.676   3
   4 -13   2 1187.36 188.194   1
  -4 -13  -2 1503.03 203.886   3
   4 -13   2 1474.47 166.380   3
   4 -13   3 166.176 110.713   1
  -4 -13  -3-3.07984 80.6887   3
   4 -13   3 126.688 67.4572   3
  -4 -13  -4 2581.42 262.624   3
  -4 -13  -5 3241.26 299.626   3
  -4 -13  -6 3190.79 308.143   3
  -4 -12   9 493.597 160.488   1
   4 -12  -9 449.147 169.878   2
   4 -12  -8 4132.92 377.703   2
   4 -12  -7 4252.64 360.305   2
   4 -12  -6 9710.21 534.081   3
   4 -12  -6 9498.82 496.877   2
   4 -12  -5 5560.30 386.183   3
  -4 -12   5 4995.00 377.421   3
   4 -12  -5 5200.37 338.634   2
   4 -12  -4 5037.13 354.626   3
  -4 -12   4 4766.99 352.654   3
   4 -12  -4 4849.58 306.523   2
   4 -12  -3 2651.47 245.974   3
  -4 -12   3 2544.00 255.499   3
   4 -12  -2 17353.5 364.557   4
   4 -12  -2 18486.5 647.156   1
   4 -12  -2 18750.2 638.999   3
  -4 -12   2 19084.6 675.571   3
   4 -12  -1 27962.0 585.794   4
   4 -12  -1 28826.2 850.495   1
   4 -12  -1 29163.1 793.653   3
  -4 -12   1 28407.0 839.098   3
   4 -12  -1 28867.6 599.480   2
   4 -12   0 23021.3 578.920   4
   4 -12   0 21968.4 402.738   2
  -4 -12   0 23679.2 751.509   3
   4 -12   1 237.017 93.1562   1
  -4 -12  -1 321.029 121.470   3
   4 -12   2 7511.33 441.591   1
  -4 -12  -2 6777.65 389.660   3
   4 -12   3 1362.97 196.949   1
  -4 -12  -3 1123.07 168.886   3
  -4 -12  -4 7610.25 428.145   3
  -4 -12  -5 659.283 144.590   3
  -4 -12  -6 2676.61 274.860   3
  -4 -11   9 361.123 135.066   1
   4 -11  -9 388.713 161.594   2
   4 -11  -8 3015.11 314.532   2
   4 -11  -7 1562.78 226.666   2
   4 -11  -6 2185.85 247.080   2
   4 -11  -6 2189.22 256.375   3
   4 -11  -5 1587.64 82.1233   4
   4 -11  -5 1994.32 214.191   2
   4 -11  -5 2103.51 235.591   3
   4 -11  -4 5698.26 362.469   3
  -4 -11   4 6584.58 398.752   3
   4 -11  -4 5736.04 322.094   2
  -4 -11   3 1737.78 207.880   3
   4 -11  -3 1729.04 194.663   3
   4 -11  -2 14615.1 546.796   1
   4 -11  -2 14174.0 524.898   3
  -4 -11   2 14800.2 563.967   3
   4 -11  -2 14247.3 433.372   2
   4 -11  -1 11280.5 488.549   1
   4 -11  -1 11640.8 333.570   2
  -4 -11   1 11978.7 494.162   3
   4 -11   0 24480.1 774.057   1
   4 -11   0 24190.8 423.709   2
  -4 -11   0 26102.6 756.562   3
   4 -11   1 10253.5 491.493   1
  -4 -11  -1 11142.4 482.359   3
   4 -11   2 529.399 131.551   1
  -4 -11  -2 465.564 110.612   3
  -4 -11  -3 25470.0 776.068   3
  -4 -11  -4 1052.47 166.022   3
  -4 -11  -5 6152.16 380.918   3
  -4 -11  -6 215.598 96.2613   3
   4 -10 -10-39.1965 110.847   2
   4 -10  -9 762.855 197.387   2
   4 -10  -8 108.533 141.850   2
   4 -10  -7 206.986 125.894   2
   4 -10  -6 175.378 47.9350   4
   4 -10  -6 114.764 89.5368   2
   4 -10  -5 657.389 48.7101   6
   4 -10  -5 904.380 139.795   2
   4 -10  -5 872.571 169.660   3
   4 -10  -5 774.412 55.6194   4
   4 -10  -4 16613.4 611.328   3
   4 -10  -4 16135.4 552.272   2
   4 -10  -3 3953.00 275.157   3
  -4 -10   3 4008.26 296.446   3
   4 -10  -2 11532.5 376.573   2
  -4 -10   2 12485.2 496.948   3
   4 -10  -1 6799.25 241.782   2
  -4 -10   1 6863.18 358.011   3
   4 -10   0 1609.71 186.262   1
   4 -10   0 1546.34 79.5394   2
  -4 -10   0 1296.23 174.770   3
   4 -10   1 1288.32 133.598   3
  -4 -10  -1 1239.03 161.253   3
  -4 -10  -2 6667.56 353.902   3
   4 -10   2 6954.11 299.304   3
  -4 -10  -3 12463.1 506.688   3
   4 -10   3 12935.6 428.348   3
  -4 -10  -4 6235.64 360.695   3
  -4 -10  -5 1633.79 200.709   3
  -4 -10  -6 4495.73 331.182   3
   4  -9 -10 1266.90 235.683   2
   4  -9  -9 2663.66 311.846   2
   4  -9  -8 3721.58 341.317   2
   4  -9  -7 8472.70 480.000   2
   4  -9  -7 8560.79 319.721   4
   4  -9  -6 874.104 87.7810   4
   4  -9  -6 889.512 161.192   2
   4  -9  -5 10163.1 491.573   3
   4  -9  -5 9318.61 226.473   6
   4  -9  -5 9772.97 446.439   2
   4  -9  -5 10057.4 225.383   4
   4  -9  -4 1668.60 175.113   2
   4  -9  -4 1912.94 200.495   3
   4  -9  -3 13366.6 503.197   3
  -4  -9   3 13727.5 526.379   3
   4  -9  -2 2063.29 153.236   2
  -4  -9   2 2237.70 204.201   3
   4  -9  -1 11887.4 328.565   2
  -4  -9   1 12947.0 476.430   3
   4  -9   0 15587.6 312.273   2
   4  -9   0 16788.2 480.489   3
  -4  -9   0 16134.2 531.682   3
   4  -9   1 6545.98 274.983   3
  -4  -9  -1 6705.31 332.644   3
  -4  -9  -2 3679.66 253.727   3
   4  -9   2 3793.51 203.283   3
  -4  -9  -3 1354.36 160.933   3
   4  -9   3 1133.45 116.452   3
  -4  -9  -4 7089.94 365.499   3
   4  -9   4 6970.87 289.018   3
  -4  -9  -5 1707.01 190.177   3
   4  -8 -10 4814.56 435.419   2
   4  -8  -9 714.119 187.331   2
   4  -8  -8 4454.12 365.758   2
   4  -8  -7 615.830 92.4150   4
   4  -8  -7 642.252 150.641   2
   4  -8  -6 273.516 56.8875   4
   4  -8  -6 336.739 62.1024   6
   4  -8  -6 174.869 106.884   2
   4  -8  -5 12712.0 291.952   6
   4  -8  -5 12604.3 270.782   4
   4  -8  -4 1755.05 174.736   2
   4  -8  -4 1639.58 185.449   3
   4  -8  -2 9689.07 330.252   2
  -4  -8   2 9412.92 404.952   3
   4  -8  -1 7632.36 311.357   3
   4  -8  -1 7424.42 244.682   2
  -4  -8   1 7033.52 331.288   3
   4  -8   0 20005.2 379.408   2
  -4  -8   0 20875.4 590.425   3
   4  -8   0 20383.8 512.835   3
   4  -8   1 3675.54 189.446   3
  -4  -8  -1 3177.45 221.104   3
  -4  -8  -2 121.664 64.2505   3
   4  -8   2 259.892 60.5929   3
  -4  -8  -3 2180.90 191.442   3
   4  -8   3 2204.02 143.446   3
  -4  -8  -4 18814.3 594.370   3
   4  -8   4 19119.7 482.731   3
  -4  -8  -5 3065.86 239.585   3
   4  -7 -10 1009.33 229.320   2
   4  -7  -9 3412.41 335.947   2
   4  -7  -8 1511.49 163.224   4
   4  -7  -8 1137.44 203.934   2
   4  -7  -7 4501.23 344.797   2
   4  -7  -6 6649.44 387.213   2
   4  -7  -6 6808.29 248.909   4
   4  -7  -5 3829.42 153.839   6
   4  -7  -5 4309.69 282.319   2
   4  -7  -5 3900.74 139.532   4
   4  -7  -4 4175.20 276.289   3
   4  -7  -2 14208.0 406.466   2
  -4  -7   2 14397.0 481.390   3
  -4  -7   1 8960.39 358.937   3
   4  -7  -1 9185.85 326.323   3
   4  -7  -1 9102.75 276.595   2
   4  -7   0 1341.85 82.8704   2
   4  -7   0 1422.10 116.514   3
  -4  -7   0 1442.15 141.492   3
   4  -7   1 3618.39 172.084   3
  -4  -7  -1 3655.89 220.787   3
  -4  -7  -2 12135.4 415.464   3
   4  -7   2 11996.8 318.524   3
   4  -7   3 871.540 85.3438   3
  -4  -7  -3 762.950 114.229   3
  -4  -7  -4 14933.5 495.725   3
   4  -7   4 14447.8 385.009   3
  -4  -7  -5 1896.90 182.225   3
   4  -6 -10 723.637 185.944   2
   4  -6  -9 685.823 129.259   4
   4  -6  -9 265.857 138.308   2
   4  -6  -8 3128.32 297.079   2
   4  -6  -8 2521.76 206.985   4
   4  -6  -7 1279.33 193.181   2
   4  -6  -6 3792.81 290.176   2
   4  -6  -6 4179.03 196.867   4
   4  -6  -5 2342.10 210.261   2
   4  -6  -5 2356.01 113.418   4
  -4  -6   4 12005.7 441.893   7
  -4  -6   3 6004.08 276.967   7
  -4  -6   2 27039.3 578.413   7
   4  -6  -2 27494.7 639.647   3
   4  -6  -2 26236.1 593.178   2
   4  -6  -1 29846.7 632.562   3
   4  -6  -1 29558.9 583.837   2
  -4  -6   1 30729.5 699.245   3
   4  -6   0 15339.0 336.077   2
   4  -6   0 15366.0 376.979   3
  -4  -6   0 14749.7 437.624   3
   4  -6   1 6846.67 213.676   3
  -4  -6  -1 7038.36 288.239   3
  -4  -6  -2 2812.99 180.049   3
   4  -6   2 2452.04 115.906   3
  -4  -6  -3 4689.18 122.624   7
  -4  -6  -3 5520.98 261.920   3
   4  -6   3 5072.19 177.298   3
  -4  -6  -4 2525.82 130.389   7
  -4  -6  -4 2797.76 197.424   3
   4  -6   4 2890.61 145.690   3
   4  -5 -10 1078.38 223.090   2
   4  -5 -10 1148.42 179.789   4
   4  -5  -9 2520.26 283.325   2
   4  -5  -9 2024.88 210.786   4
   4  -5  -8 536.082 112.655   4
   4  -5  -8 92.5173 111.006   2
   4  -5  -7 915.691 178.786   2
   4  -5  -6 18836.8 652.235   2
  -4  -5   6 19471.9 670.000   7
   4  -5  -6 18543.2 469.703   4
  -4  -5   5 2295.85 212.634   7
   4  -5  -5 1928.62 192.695   2
   4  -5  -5 2078.17 115.277   4
  -4  -5   4 3439.73 233.144   7
   4  -5  -4 3264.30 98.9648   4
  -4  -5   3 17670.8 492.109   7
  -4  -5   3 16780.7 507.178   4
  -4  -5   2 20871.4 490.986   7
   4  -5  -2 21371.2 529.271   3
   4  -5  -2 21057.9 509.202   2
  -4  -5   2 20875.5 569.337   4
   4  -5  -1 6402.95 241.416   3
   4  -5  -1 6558.46 234.903   2
  -4  -5   1 7152.44 286.811   3
  -4  -5   1 7158.78 218.619   7
   4  -5   0 24907.7 474.921   2
  -4  -5   0 24424.9 557.573   3
   4  -5   0 24390.1 473.622   3
  -4  -5   0 23387.2 392.526   7
   4  -5   1 12119.4 260.583   3
  -4  -5  -1 11912.4 360.501   3
   4  -5   2 4280.25 124.799   3
  -4  -5  -2 4677.17 215.913   3
   4  -5   3 19668.8 362.548   3
  -4  -5  -3 20249.6 509.088   3
   4  -5   3 20421.7 675.647   5
  -4  -5  -3 19137.6 384.815   7
  -4  -5  -4 15947.7 399.971   7
  -4  -5  -4 16347.9 473.829   3
   4  -5   4 15976.8 353.538   3
   4  -5   4 15773.2 622.360   5
   4  -5   5 11814.9 570.979   5
  -4  -5  -8 811.692 204.337   4
   4  -4 -11 602.474 188.987   2
   4  -4 -10 2807.32 319.122   2
   4  -4 -10 2578.22 259.993   4
   4  -4  -9 2040.23 211.590   4
   4  -4  -9 1992.71 250.816   2
   4  -4  -8 2802.00 283.367   2
   4  -4  -8 2787.99 221.246   4
  -4  -4   7 1499.10 202.330   7
   4  -4  -7 1336.99 188.932   2
   4  -4  -6 2704.83 243.844   2
  -4  -4   6 3214.96 270.310   7
   4  -4  -6 3050.90 177.714   4
  -4  -4   5 6322.09 341.820   7
   4  -4  -5 6130.05 213.274   4
   4  -4  -4 296.320 38.6389   4
  -4  -4   4 247.251 76.9333   4
  -4  -4   4 205.120 82.2635   7
  -4  -4   3 2572.47 182.733   7
   4  -4  -3 2564.22 97.0695   6
  -4  -4   3 2457.11 176.412   4
  -4  -4   2 37376.6 713.213   7
   4  -4  -2 37570.1 842.872   7
   4  -4  -2 35002.2 553.043   6
   4  -4  -2 37102.6 732.585   2
  -4  -4   2 35836.3 773.122   4
  -4  -4   1 19167.8 543.415   2
   4  -4  -1 18872.2 442.311   2
  -4  -4   1 18584.5 523.774   6
  -4  -4   1 18667.1 409.816   7
  -4  -4   1 19095.4 474.355   3
  -4  -4   0 40478.1 638.679   7
  -4  -4   0 40500.2 878.170   2
   4  -4   0 40756.0 709.699   2
  -4  -4   0 41378.5 756.327   3
  -4  -4  -1 439.764 41.0388   7
  -4  -4  -1 500.034 69.0090   3
  -4  -4  -2 12280.8 277.210   7
  -4  -4  -2 12762.6 343.166   3
  -4  -4  -2 12515.4 275.526   7
  -4  -4  -3 3974.79 169.955   7
  -4  -4  -3 4198.66 195.731   3
   4  -4   3 3932.85 287.321   5
  -4  -4  -4 35921.6 708.556   7
   4  -4   4 33542.1 572.906   3
   4  -4   4 36196.4 979.706   5
   4  -4   4 34769.0 576.416   3
   4  -4   5 10926.9 539.999   5
   4  -4   6 2476.36 276.899   5
  -4  -4  -7 3731.71 372.497   4
   4  -4   7 3512.24 342.992   5
  -4  -4  -8 1520.90 272.522   4
   4  -3 -11 2291.75 269.548   4
   4  -3 -11 2206.74 305.814   2
   4  -3 -10 236.374 104.446   4
   4  -3 -10 238.469 132.866   2
   4  -3  -9 1788.02 240.442   2
   4  -3  -9 1400.80 181.961   4
  -4  -3   8 61.5875 103.569   7
   4  -3  -8 188.663 113.182   2
   4  -3  -8 183.648 99.8823   4
  -4  -3   7 6397.04 394.843   7
   4  -3  -7 5639.13 366.893   2
   4  -3  -6 736.747 101.338   4
  -4  -3   6 570.441 139.103   7
   4  -3  -6 878.120 153.114   2
  -4  -3   5 7113.35 358.404   7
   4  -3  -5 6706.49 238.534   4
  -4  -3   4 605.196 89.3703   4
   4  -3  -4 629.236 62.9812   4
  -4  -3   4 482.030 101.318   7
  -4  -3   3 1972.26 161.842   7
   4  -3  -3 1658.42 91.3382   6
  -4  -3   3 1729.18 141.095   4
   4  -3  -2 1068.87 127.262   7
   4  -3  -2 1214.81 124.894   2
  -4  -3   2 1346.43 122.324   7
   4  -3  -2 1252.50 78.3623   6
  -4  -3   2 1402.64 147.128   2
  -4  -3   2 1297.90 126.467   4
  -4  -3   1 14520.1 363.638   7
  -4  -3   1 14404.9 452.811   2
   4  -3  -1 15531.0 396.944   2
  -4  -3   1 15017.1 446.894   6
  -4  -3   0 64730.7 966.835   7
   4  -3   0 63663.1 1024.55   2
  -4  -3   0 64444.7 1175.92   2
  -4  -3   0 63450.8 1165.27   6
  -4  -3   0 63553.3 1012.56   3
  -4  -3  -1 11354.6 402.584   2
  -4  -3  -1 11365.9 290.314   3
  -4  -3  -1 11009.1 268.018   7
  -4  -3  -2 15262.0 350.022   3
  -4  -3  -3 9388.96 297.300   7
   4  -3   3 9803.15 448.914   5
  -4  -3  -4 7963.19 306.258   7
   4  -3   4 7343.12 194.024   3
   4  -3   4 7818.97 427.217   5
   4  -3   4 7745.85 195.995   3
   4  -3   5 263.257 107.351   5
  -4  -3  -5 119.576 64.4244   1
   4  -3   6 1070.89 188.297   5
  -4  -3  -7 109.874 130.291   4
   4  -3   7 134.431 96.8767   5
   4  -3   8 911.772 190.830   5
  -4  -3  -8 1110.35 238.571   4
   4  -2 -11 119.287 108.242   4
   4  -2 -11 265.424 158.332   2
   4  -2 -10 452.824 156.490   2
   4  -2 -10 453.134 117.937   4
   4  -2  -9 2537.20 278.067   2
   4  -2  -9 2490.33 238.374   4
  -4  -2   8 7674.23 467.339   7
   4  -2  -8 7329.30 440.309   2
   4  -2  -8 6661.59 354.943   4
  -4  -2   7 11569.8 546.780   7
   4  -2  -7 12338.7 540.817   2
   4  -2  -6 12697.3 511.359   2
   4  -2  -6 12401.7 397.841   4
  -4  -2   5 113.991 96.2126   7
   4  -2  -5 176.361 67.0537   4
  -4  -2   5 21.6321 60.3415   4
  -4  -2   4 1813.13 175.093   7
   4  -2  -4 1604.27 108.627   4
  -4  -2   4 1837.94 145.875   4
  -4  -2   3 723.489 111.231   2
   4  -2  -3 845.506 121.368   7
  -4  -2   3 923.652 119.635   7
  -4  -2   3 675.759 92.2904   4
   4  -2  -3 846.098 80.6224   6
   4  -2  -2 6769.81 298.215   7
   4  -2  -2 6555.01 270.894   2
   4  -2  -2 6923.03 211.955   6
  -4  -2   2 6316.34 285.285   2
   4  -2  -2 6575.20 232.867   5
  -4  -2   2 6683.06 264.255   7
  -4  -2   2 6683.50 259.490   4
   4  -2  -1 6411.07 220.270   6
   4  -2  -1 6169.36 240.403   2
  -4  -2   1 5628.63 266.570   2
  -4  -2   1 5671.30 254.406   6
   4  -2  -1 6213.29 253.326   5
  -4  -2   1 5664.86 219.393   7
  -4  -2   0 77525.1 1309.30   2
   4  -2   0 76483.7 1202.88   2
  -4  -2   0 76469.7 1305.68   6
  -4  -2   0 75946.7 1121.89   3
  -4  -2   0 74965.0 1154.30   7
  -4  -2  -1 477.384 62.9845   7
  -4  -2  -1 511.440 92.0194   2
  -4  -2  -1 554.667 53.6745   3
  -4  -2  -2 46907.7 722.343   3
  -4  -2  -2 48388.1 971.567   2
   4  -2   3 1154.45 170.863   5
  -4  -2  -4 7219.22 304.342   7
   4  -2   4 7244.93 189.965   3
   4  -2   4 7329.53 405.968   5
  -4  -2  -5-26.0507 70.7954   1
   4  -2   5-224.345 137.971   5
   4  -2   6 680.494 154.446   5
  -4  -2  -7 1623.87 257.835   4
   4  -2   7 1482.70 231.110   5
  -4  -2  -8 1346.37 247.519   4
   4  -2   8 706.277 165.285   5
   4  -1 -11 1090.13 186.840   4
   4  -1 -11 1246.18 233.862   2
   4  -1 -10 1350.82 200.115   4
   4  -1 -10 1413.41 231.377   2
   4  -1  -9 73.4179 93.8308   4
  -4  -1   9 108.410 96.6328   7
   4  -1  -9 103.998 99.2435   2
   4  -1  -8 10594.9 526.021   2
  -4  -1   8 10110.8 536.592   7
   4  -1  -8 10003.8 443.339   4
  -4  -1   7 44121.4 1135.41   7
   4  -1  -7 42833.7 1092.89   2
  -4  -1   6 59908.1 1307.77   7
   4  -1  -6 58818.8 1259.71   2
  -4  -1   5 25687.4 733.767   7
   4  -1  -5 26422.8 584.772   4
  -4  -1   5 25680.0 622.972   4
  -4  -1   4 16936.1 533.493   7
   4  -1  -4 16721.5 402.258   4
  -4  -1   4 16526.1 440.069   4
   4  -1  -3 25202.6 655.629   7
   4  -1  -3 26020.5 533.503   6
  -4  -1   3 27452.8 651.281   7
  -4  -1   3 27603.4 663.122   2
  -4  -1   3 26860.9 566.688   4
  -4  -1   2 7870.21 297.391   7
   4  -1  -2 7950.58 316.459   7
   4  -1  -2 7926.36 249.177   6
  -4  -1   2 7871.09 310.911   2
   4  -1  -2 7630.98 249.032   5
   4  -1  -2 7364.70 294.813   2
  -4  -1   2 7764.95 270.053   4
  -4  -1   1 449.096 75.9522   7
   4  -1  -1 497.507 76.6485   6
  -4  -1   1 309.465 68.5118   6
   4  -1  -1 565.666 89.0205   5
  -4  -1   1 475.864 84.3070   2
   4  -1  -1 311.715 70.4464   2
   4  -1   0 8758.77 296.563   2
  -4  -1   0 9003.31 323.785   2
   4  -1   0 9067.65 310.250   6
  -4  -1   0 8568.87 324.113   6
  -4  -1   0 9285.26 282.657   7
   4  -1   0 8532.99 331.485   5
  -4  -1   0 8785.36 217.940   3
  -4  -1   0 8882.53 334.790   5
  -4  -1  -1 5516.12 216.480   7
  -4  -1  -1 5652.53 257.134   2
  -4  -1  -1 5047.35 121.308   3
  -4  -1  -1 5586.78 276.255   6
  -4  -1  -2 1272.76 126.656   2
   4  -1   3 1858.25 196.826   5
  -4  -1  -4 15240.0 477.511   7
  -4  -1  -4 14877.1 511.393   1
   4  -1   4 15102.0 315.985   3
   4  -1   5 9770.74 502.844   5
  -4  -1  -5 8834.48 388.791   1
  -4  -1  -6 3854.38 355.759   4
   4  -1   6 4648.83 369.432   5
  -4  -1  -7 1761.29 263.662   4
   4  -1   7 1592.69 242.482   5
  -4  -1  -8 1623.10 282.231   4
   4  -1   8 1343.27 227.681   5
   4   0 -12 340.185 137.583   4
   4   0 -11-100.731 112.880   2
   4   0 -11 87.3054 104.729   4
  -4   0  10 139.322 116.725   7
   4   0 -10 46.2842 93.5954   4
   4   0 -10 158.717 108.574   2
   4   0  -9 307.316 95.6141   4
  -4   0   9 300.172 143.290   7
   4   0  -9-25.0941 125.860   2
  -4   0   8 609.141 158.424   7
   4   0  -8 527.914 119.581   4
   4   0  -8 662.949 171.085   2
  -4   0   7 2611.72 289.565   7
   4   0  -7 2462.89 257.029   2
   4   0  -7 2886.92 234.597   4
  -4   0   6 1541.51 165.063   4
  -4   0   6 1318.64 204.691   7
  -4   0   5 48444.2 930.124   4
   4   0  -5 49802.5 927.555   4
   4   0  -4 399.864 73.2147   4
  -4   0   4 316.102 111.105   7
  -4   0   4 433.599 75.0462   4
   4   0  -3 18284.0 434.785   6
  -4   0   3 17053.5 502.947   7
  -4   0   3 17593.7 505.001   2
   4   0  -3 16893.0 341.688   5
   4   0  -3 17024.8 505.798   7
  -4   0   3 16297.7 395.577   4
  -4   0   2 1550.35 142.688   7
   4   0  -2 1505.49 135.244   7
   4   0  -2 1555.81 116.127   6
  -4   0   2 1558.96 139.308   2
   4   0  -2 1415.36 106.823   5
  -4   0   2 1538.92 110.876   4
   4   0  -1 1471.20 134.959   2
  -4   0   1 1414.08 121.913   7
   4   0  -1 1501.10 125.508   7
  -4   0   1 1412.05 127.678   2
   4   0  -1 1665.15 125.373   6
  -4   0   1 1601.08 123.767   6
   4   0  -1 1552.16 125.634   5
  -4   0   1 1754.60 135.602   5
  -4   0   0 59063.8 1015.45   7
   4   0   0 60861.2 1046.03   2
  -4   0   0 60572.7 1045.84   2
   4   0   0 60043.0 1054.47   6
  -4   0   0 60011.6 1059.49   6
   4   0   0 60950.8 1098.47   5
  -4   0   0 59671.6 848.945   3
  -4   0   0 60731.2 1098.63   5
  -4   0  -1 9712.96 330.827   2
  -4   0  -1 9761.56 365.919   6
  -4   0  -2 2359.91 163.180   2
   4   0   3 1520.70 180.018   5
  -4   0  -4 103514. 1787.99   1
   4   0   4 103158. 1462.16   3
   4   0   4 107843. 1973.11   5
  -4   0  -5 15128.0 644.246   4
   4   0   5 14593.3 619.226   5
  -4   0  -5 12919.3 483.929   1
  -4   0  -6 291.927 142.203   4
   4   0   6 253.112 131.586   5
  -4   0  -7 880.476 185.851   4
   4   0   7 1260.94 219.498   5
   4   0   8 1747.58 260.626   5
  -4   0  -8 1683.22 282.550   4
   4   1 -12 292.232 142.537   4
   4   1 -11 1311.50 229.352   4
   4   1 -11 1021.51 216.848   2
   4   1 -10 1503.08 236.490   2
  -4   1  10 1498.45 253.087   7
   4   1 -10 1621.40 224.893   4
  -4   1   9 196.650 127.532   7
   4   1  -9 221.515 113.327   4
   4   1  -9 142.695 114.665   2
  -4   1   8 9883.58 533.477   7
   4   1  -8 10274.2 517.124   2
   4   1  -8 10670.0 474.388   4
  -4   1   7 42172.5 1118.34   7
   4   1  -7 43369.5 1083.84   2
   4   1  -7 44000.9 998.958   4
  -4   1   6 61044.0 1148.24   4
   4   1  -6 58911.7 1268.14   2
  -4   1   6 61872.6 1329.09   7
  -4   1   5 24677.8 577.065   4
   4   1  -5 25554.3 616.030   4
   4   1  -4 17374.2 449.602   4
  -4   1   4 16353.3 398.730   4
  -4   1   3 26397.9 663.709   7
   4   1  -3 27305.0 657.832   7
   4   1  -3 27271.1 590.532   6
  -4   1   3 27261.3 652.632   2
   4   1  -3 26672.1 475.861   5
  -4   1   3 26521.9 471.425   5
  -4   1   3 25634.9 501.680   4
  -4   1   2 8183.92 316.881   7
   4   1  -2 7635.22 293.547   7
   4   1  -2 7986.94 277.091   6
  -4   1   2 7402.98 290.983   2
   4   1  -2 7294.01 245.526   5
  -4   1   2 7247.44 240.975   5
  -4   1   2 7671.92 229.586   4
  -4   1   1 242.367 47.9333   3
  -4   1   1 284.012 72.0673   2
  -4   1   1 211.406 67.4186   7
   4   1  -1 370.192 69.3553   7
   4   1  -1 385.116 81.4583   6
  -4   1   1 279.192 58.3473   6
   4   1  -1 226.472 60.3289   5
  -4   1   1 341.029 69.1501   5
   4   1  -1 358.324 92.3131   2
   4   1   0 9154.02 330.670   2
  -4   1   0 9045.81 296.693   2
  -4   1   0 8476.94 184.927   3
   4   1   0 9440.96 332.372   6
  -4   1   0 9102.18 309.283   6
  -4   1   0 9051.17 315.313   7
   4   1   0 8759.38 333.403   5
  -4   1   0 9036.16 336.721   5
  -4   1  -1 5430.21 228.075   2
  -4   1  -1 5626.92 269.135   6
  -4   1  -2 1362.31 118.916   2
  -4   1  -3 1858.55 174.924   1
  -4   1  -3 2135.59 157.679   2
   4   1   3 1968.45 90.5272   3
   4   1   3 1918.52 201.257   5
   4   1   4 15211.6 358.596   3
   4   1   4 15705.4 608.890   5
  -4   1  -4 14556.2 516.518   1
  -4   1  -5 10361.5 529.872   4
  -4   1  -5 9508.15 416.380   1
   4   1   5 9136.50 489.533   5
  -4   1  -6 4396.67 374.171   4
   4   1   6 4289.62 352.129   5
  -4   1  -7 2051.19 277.969   4
   4   1   7 1986.46 262.824   5
   4   1   8 1460.39 242.690   5
  -4   1  -8 1844.64 285.912   4
   4   2 -11 53.3715 97.8416   4
   4   2 -11 232.891 150.809   2
  -4   2  10 339.402 171.842   7
   4   2 -10 250.641 121.699   4
   4   2 -10 145.433 124.190   2
  -4   2   9 2760.66 307.339   7
   4   2  -9 2906.58 293.291   2
   4   2  -9 2837.26 272.745   4
   4   2  -8 7867.09 447.554   2
  -4   2   8 7677.09 477.218   7
   4   2  -8 8142.07 420.454   4
   4   2  -7 11297.9 512.722   2
   4   2  -7 11671.7 478.572   4
  -4   2   7 12228.0 557.567   7
  -4   2   6 12707.1 532.003   7
   4   2  -6 11078.0 478.581   2
  -4   2   5 20.7158 48.8453   4
  -4   2   4 1330.36 98.2624   4
   4   2  -4 1639.82 75.2138   5
   4   2  -4 1701.54 144.044   4
  -4   2   3 700.531 120.670   7
   4   2  -3 577.124 91.2533   7
   4   2  -3 968.438 116.794   6
  -4   2   3 991.633 120.389   2
  -4   2   3 913.109 117.084   3
  -4   2   3 768.718 65.7746   5
   4   2  -3 782.313 74.1838   5
  -4   2   3 876.377 68.3219   4
  -4   2   2 7156.63 266.798   3
   4   2  -2 6749.97 272.856   6
  -4   2   2 7492.86 311.213   7
  -4   2   2 7037.06 279.314   2
  -4   2   2 7045.08 239.175   5
   4   2  -2 6458.58 233.827   5
   4   2  -2 7114.56 276.613   7
  -4   2   2 7138.17 200.604   4
  -4   2   1 5882.25 209.332   6
  -4   2   1 6131.87 272.240   7
  -4   2   1 6209.61 206.426   3
   4   2  -1 5476.84 254.902   6
  -4   2   1 6142.43 239.147   2
  -4   2   1 6006.29 249.830   5
   4   2  -1 5906.47 246.904   5
   4   2  -1 5564.75 219.211   7
  -4   2   0 79104.6 1300.33   7
  -4   2   0 77617.2 1199.29   2
   4   2   0 75976.3 1302.74   6
  -4   2   0 76610.7 1229.70   6
  -4   2   0 73327.8 1027.39   3
  -4   2   0 76788.8 1309.05   5
  -4   2  -1 478.986 82.3081   6
  -4   2  -1 472.399 70.1090   2
  -4   2  -2 47957.7 861.877   2
   4   2   2 47576.0 726.508   3
   4   2   3 867.237 71.9083   3
  -4   2  -3 912.902 103.867   2
   4   2   3 887.324 137.349   5
  -4   2  -3 679.391 112.126   1
  -4   2  -4 7545.88 421.979   4
   4   2   4 7759.32 256.692   3
  -4   2  -4 7294.87 359.452   1
   4   2   4 7224.14 405.872   5
  -4   2  -5-108.506 80.0391   1
   4   2   5-40.7068 105.160   5
  -4   2  -5-223.861 129.955   4
  -4   2  -6 1046.45 195.923   4
   4   2   6 781.736 155.246   5
  -4   2  -7 1069.91 209.206   4
   4   2   7 1493.66 226.051   5
  -4   2  -8 826.671 191.479   4
   4   2   8 282.054 122.447   5
  -4   3  11 2251.95 308.614   7
   4   3 -11 2458.19 306.598   2
   4   3 -11 1961.79 270.999   4
   4   3 -10 98.1152 92.4490   4
  -4   3  10 159.996 113.879   7
   4   3 -10 313.195 142.875   2
   4   3  -9 1369.33 199.922   4
   4   3  -9 1818.50 239.237   2
  -4   3   9 1648.93 238.688   7
   4   3  -8 238.128 118.200   4
   4   3  -8 423.840 147.680   2
  -4   3   8 270.167 131.419   7
  -4   3   7 5781.75 384.908   7
   4   3  -7 5763.16 361.675   2
   4   3  -7 6031.49 342.752   4
  -4   3   7 5341.36 209.932   1
   4   3  -6 848.150 153.912   2
   4   3  -6 829.622 129.525   4
  -4   3   6 1215.48 185.183   7
  -4   3   4 725.966 67.7452   4
  -4   3   4 650.776 50.1841   5
   4   3  -3 1810.61 150.607   7
  -4   3   3 1725.05 149.180   3
   4   3  -3 2047.20 163.605   6
  -4   3   3 1746.52 105.431   5
  -4   3   3 1712.94 152.816   2
  -4   3   3 1716.21 78.0888   4
   4   3  -2 1162.12 111.389   7
  -4   3   2 1223.57 142.102   7
  -4   3   2 1233.33 115.563   2
   4   3  -2 1481.17 140.145   6
  -4   3   2 1135.87 101.288   5
   4   3  -2 1388.92 112.225   5
  -4   3   2 1066.35 105.953   3
  -4   3   2 1287.80 71.7168   4
  -4   3   1 16810.4 481.953   7
  -4   3   1 15170.8 349.791   6
  -4   3   1 14836.4 363.344   3
   4   3  -1 14981.7 447.548   6
  -4   3   1 16446.2 404.736   2
  -4   3   1 15564.2 432.349   5
   4   3  -1 14811.5 423.537   5
   4   3  -1 14324.7 364.446   7
  -4   3   0 65368.1 1173.57   7
  -4   3   0 63787.6 1061.78   6
  -4   3   0 62859.7 907.924   3
  -4   3   0 64917.1 1167.31   5
  -4   3   0 63273.1 1020.90   2
  -4   3  -1 11073.3 374.761   6
  -4   3  -1 10615.5 297.897   2
  -4   3  -2 14668.7 377.086   2
   4   3   2 14596.7 340.877   3
  -4   3  -3 9762.92 434.758   4
  -4   3  -3 9016.20 304.477   2
   4   3   3 9773.91 283.254   3
   4   3   3 9816.99 444.980   5
  -4   3  -3 9827.63 412.863   1
  -4   3  -4 8507.05 394.862   1
   4   3   4 8347.15 290.747   3
   4   3   4 7725.18 421.172   5
  -4   3  -5 416.553 151.540   4
   4   3   5 344.256 139.713   5
  -4   3  -6 842.494 189.885   4
   4   3   6 778.979 164.275   5
   4   3   7-70.2912 127.647   5
  -4   3  -7 221.163 117.200   4
  -4   3  -8 1147.71 242.571   4
   4   3   8 679.932 174.020   5
   4   4 -11 426.277 154.861   4
   4   4 -11 431.862 148.103   2
  -4   4  11 418.856 164.369   7
   4   4 -10 2778.54 303.721   2
  -4   4  10 2694.40 325.788   7
   4   4 -10 2631.66 295.567   4
   4   4  -9 1986.93 244.925   2
  -4   4   9 1890.21 255.735   7
   4   4  -9 2504.99 269.002   4
   4   4  -8 2882.22 277.826   2
  -4   4   8 2906.52 297.920   7
   4   4  -8 2911.12 270.901   4
   4   4  -7 1914.47 218.513   2
  -4   4   7 1945.36 234.810   7
  -4   4   7 1625.21 111.238   1
   4   4  -7 1517.06 194.644   4
   4   4  -6 3035.50 256.940   2
   4   4  -6 2755.02 111.268   5
  -4   4   6 3333.12 276.826   7
   4   4  -6 2964.38 235.971   4
  -4   4   6 3003.53 170.659   1
  -4   4   5 6445.16 264.790   1
   4   4  -5 6790.10 346.319   2
  -4   4   5 5897.74 148.698   5
  -4   4   4 339.966 46.4530   5
   4   4  -3 2603.08 181.648   7
  -4   4   3 2664.67 191.597   3
  -4   4   3 2436.72 132.853   5
   4   4  -2 35350.2 699.966   7
  -4   4   2 36596.2 732.900   3
  -4   4   2 35645.6 694.219   5
  -4   4   2 36050.3 720.097   2
  -4   4   2 33871.2 506.513   4
  -4   4   1 19358.5 549.823   7
  -4   4   1 19027.5 435.822   3
  -4   4   1 18268.8 380.269   6
   4   4  -1 17873.2 407.901   7
  -4   4   1 19011.3 442.416   2
  -4   4   1 19038.4 500.152   5
   4   4  -1 18979.3 498.125   5
  -4   4   0 40558.0 886.492   7
  -4   4   0 39855.2 744.002   6
  -4   4   0 39980.9 699.854   2
  -4   4   0 40514.6 654.774   3
  -4   4   0 40753.7 862.568   5
  -4   4  -1 616.344 68.4061   2
  -4   4  -1 562.619 90.6732   4
  -4   4  -1 535.376 84.5950   6
  -4   4  -2 12047.9 446.074   4
  -4   4  -2 12617.0 313.387   2
   4   4   2 12516.3 338.213   3
  -4   4  -2 12571.5 468.852   1
  -4   4  -3 4463.97 290.819   4
  -4   4  -3 4026.57 181.733   2
  -4   4  -3 4149.61 272.390   1
   4   4   3 4246.81 198.475   3
  -4   4  -4 37577.1 999.031   4
   4   4   4 36541.1 753.669   3
   4   4   4 38769.5 1010.73   5
  -4   4  -5 10270.6 532.350   4
   4   4   5 11193.0 541.564   5
  -4   4  -6 2894.21 298.668   4
   4   4   6 2466.10 276.730   5
  -4   4  -7 3975.83 377.596   4
   4   4   7 3874.29 358.351   5
  -4   4  -8 1602.51 263.368   4
   4   4   8 1972.36 283.658   5
   4   5 -11 121.748 111.236   4
   4   5 -11 160.315 110.646   2
  -4   5  11 24.7601 114.483   7
   4   5 -10 793.712 182.842   4
  -4   5  10 951.936 222.703   7
   4   5 -10 1119.36 209.332   2
   4   5  -9 2085.31 254.186   2
  -4   5   9 2472.61 292.699   7
   4   5  -9 2116.29 252.494   4
   4   5  -8 597.666 144.489   4
   4   5  -8 609.104 150.787   2
  -4   5   8 387.639 146.727   7
   4   5  -7 948.852 162.478   2
  -4   5   7 1000.66 177.314   7
  -4   5   7 882.488 82.6244   1
   4   5  -7 897.413 155.818   4
  -4   5   7 755.594 50.4343   5
  -4   5   6 18790.5 679.616   7
   4   5  -6 20181.4 657.308   2
  -4   5   6 18064.8 454.103   1
   4   5  -6 18022.1 389.004   5
  -4   5   6 16997.4 326.020   5
   4   5  -6 19182.6 621.254   4
   4   5  -5 1726.21 184.200   2
  -4   5   5 1786.63 139.742   1
   4   5  -5 2226.58 191.160   4
  -4   5   4 3100.71 142.933   5
  -4   5   4 3673.61 209.037   1
  -4   5   3 17168.0 493.566   1
  -4   5   3 17059.6 512.890   3
  -4   5   3 16355.2 405.021   5
   4   5  -3 16476.7 485.301   7
  -4   5   2 21453.3 580.459   1
  -4   5   2 21591.3 543.743   3
  -4   5   2 21423.8 514.253   5
   4   5  -2 21250.6 501.614   7
  -4   5   1 5690.40 183.892   4
   4   5  -1 6933.90 217.286   7
  -4   5   1 6410.74 187.115   6
  -4   5   1 6491.97 244.334   3
  -4   5   1 6571.55 281.045   5
  -4   5   1 6194.51 228.497   2
  -4   5   1 7021.24 330.356   7
  -4   5   0 24716.1 538.327   4
  -4   5   0 25781.4 679.054   7
  -4   5   0 25172.0 531.808   6
  -4   5   0 24698.3 485.909   3
  -4   5   0 25235.5 483.001   2
  -4   5  -1 12515.2 401.742   4
  -4   5  -1 12044.9 388.777   6
  -4   5  -1 12040.7 274.278   2
  -4   5  -2 5004.23 276.657   4
  -4   5  -2 4647.40 157.575   2
  -4   5  -2 5034.05 295.215   1
   4   5   2 4302.64 205.887   3
  -4   5  -3 20228.2 646.353   4
  -4   5  -3 20380.3 422.885   2
  -4   5  -3 20972.0 647.909   1
   4   5   3 19794.3 506.483   3
   4   5   3 20806.9 683.725   5
  -4   5  -4 16202.4 620.194   4
   4   5   4 15788.2 467.315   3
   4   5   4 16512.2 633.440   5
  -4   5  -4 14940.6 385.372   2
  -4   5  -5 12778.2 587.330   4
   4   5   5 11733.8 560.778   5
  -4   5  -6 3398.31 327.749   4
   4   5   6 3534.80 332.800   5
  -4   5  -7 5275.83 432.089   4
   4   5   7 4975.08 402.681   5
  -4   5  -8 626.524 192.827   4
   4   5   8 274.805 139.928   5
   4   6 -11 294.669 156.932   4
  -4   6  11 359.345 144.767   7
   4   6 -11 500.310 161.737   2
   4   6 -10 502.333 162.305   4
   4   6 -10 464.945 149.841   2
  -4   6  10 429.208 170.428   7
   4   6  -9 837.599 180.958   2
  -4   6   9 548.122 178.636   7
   4   6  -9 500.522 153.156   4
  -4   6   8 2659.49 291.120   7
   4   6  -8 2902.32 283.622   2
   4   6  -8 2731.65 268.244   4
   4   6  -7 1794.82 211.539   4
   4   6  -7 1438.79 196.333   2
  -4   6   7 1526.32 218.123   7
  -4   6   7 1220.18 82.6452   5
  -4   6   7 1235.68 100.307   1
   4   6  -6 3704.94 283.248   2
  -4   6   6 4118.59 205.245   1
   4   6  -6 3969.25 287.601   4
  -4   6   6 4563.88 326.451   7
  -4   6   5 2123.93 215.076   7
   4   6  -5 2309.50 211.209   2
  -4   6   5 2036.52 154.269   1
   4   6  -5 2210.15 202.531   4
   4   6  -4 11652.7 460.346   2
  -4   6   4 11631.5 396.461   1
  -4   6   3 5935.75 300.122   3
  -4   6   3 5587.53 231.931   5
  -4   6   3 5769.60 280.605   1
   4   6  -3 5767.14 271.280   7
   4   6  -2 27135.5 588.309   7
  -4   6   2 26876.8 651.538   3
  -4   6   2 26884.8 617.308   5
  -4   6   2 27263.0 682.337   1
   4   6  -1 29816.2 546.109   7
  -4   6   1 29564.7 499.182   6
  -4   6   1 29193.2 632.890   3
  -4   6   1 29822.8 696.269   5
  -4   6   1 29303.4 507.967   4
  -4   6   0 15509.1 393.414   4
  -4   6   0 15552.0 387.584   6
  -4   6   0 15060.8 382.210   3
  -4   6  -1 6831.98 289.381   4
  -4   6  -1 6441.77 166.023   2
   4   6   1 7333.43 286.188   3
  -4   6  -2 2801.45 206.262   4
   4   6   2 2824.93 234.091   6
  -4   6  -2 2641.28 218.882   1
  -4   6  -2 2321.12 84.0875   2
   4   6   2 2698.21 172.542   3
  -4   6  -3 5308.75 319.975   4
  -4   6  -3 5029.55 151.133   2
   4   6   3 5091.15 250.212   3
   4   6   3 4835.39 324.488   5
  -4   6  -4 2516.00 126.264   2
   4   6   4 2207.33 175.277   3
   4   6   4 2397.90 246.152   5
  -4   6  -5 7393.59 443.869   4
   4   6   5 7164.47 439.773   5
  -4   6  -6 43.0339 97.7494   4
   4   6   6-1.92746 111.283   5
  -4   6  -7 1162.15 215.761   4
   4   6   7 952.938 195.744   5
   4   6   8 4447.91 415.454   5
  -4   6  -8 4379.58 419.439   4
   4   7 -11 758.268 205.189   4
   4   7 -11 400.958 150.460   2
  -4   7  11 604.044 192.347   7
   4   7 -10 978.024 207.189   4
  -4   7  10 1052.43 229.827   7
   4   7 -10 989.529 193.052   2
  -4   7   9 3403.81 346.632   7
   4   7  -9 3600.38 332.015   2
   4   7  -9 3633.90 337.730   4
   4   7  -8 1521.32 207.801   2
   4   7  -8 1098.27 188.151   4
  -4   7   8 1344.40 219.043   7
  -4   7   7 5982.72 395.981   7
   4   7  -7 5403.52 355.946   2
  -4   7   7 4572.52 187.963   5
  -4   7   7 5069.99 206.438   1
   4   7  -7 5697.91 371.068   4
  -4   7   6 6310.77 262.410   1
   4   7  -6 6862.69 387.958   2
  -4   7   6 7048.42 410.869   7
   4   7  -6 7421.10 397.343   4
  -4   7   5 3791.66 291.392   7
  -4   7   5 3894.03 217.726   1
   4   7  -5 4224.59 285.708   2
   4   7  -5 4001.86 280.501   4
  -4   7   4 4987.94 257.046   1
   4   7  -4 4489.31 287.045   2
   4   7  -4 4693.43 289.414   4
   4   7  -3 36641.1 804.761   7
  -4   7   3 38897.9 847.838   1
   4   7  -2 14341.3 397.134   7
  -4   7   2 14445.4 462.047   3
  -4   7   2 14454.3 481.962   1
  -4   7   2 13840.4 429.489   5
   4   7  -1 9058.83 251.481   7
  -4   7   1 8957.51 215.207   6
  -4   7   1 9535.88 338.081   3
  -4   7   1 9632.28 370.780   5
  -4   7   1 9357.11 231.351   4
  -4   7   0 1289.61 111.448   3
  -4   7   0 1185.69 101.337   4
   4   7   1 3595.85 212.120   3
  -4   7  -1 3489.20 168.092   3
  -4   7  -1 3608.95 210.373   4
  -4   7  -2 11821.9 437.736   4
   4   7   2 12944.3 515.202   6
   4   7   2 12061.6 409.262   3
   4   7   2 11859.1 496.841   5
   4   7   3 920.928 115.152   3
  -4   7  -3 1065.82 156.356   4
   4   7   3 870.232 152.264   5
  -4   7  -4 14496.8 586.118   4
  -4   7  -4 13417.5 249.857   2
   4   7   4 15307.2 622.220   5
  -4   7  -5 2111.47 251.879   4
   4   7   5 1917.47 239.914   5
  -4   7  -6 131.512 115.502   4
   4   7   6 5.30367 96.1304   5
  -4   7  -7 858.073 198.318   4
   4   7   7 877.165 196.164   5
   4   7   8 346.915 138.691   5
   4   8 -11 42.7438 114.798   2
  -4   8  10 4444.90 409.268   7
   4   8 -10 4525.13 382.564   2
   4   8 -10 4259.48 389.650   4
   4   8  -9 538.847 144.963   2
   4   8  -9 526.657 164.365   4
  -4   8   9 420.033 138.194   7
  -4   8   8 3980.16 353.359   7
   4   8  -8 3297.96 298.340   2
   4   8  -8 4254.09 346.693   4
   4   8  -7 687.946 143.674   2
   4   8  -7 1159.11 198.532   4
  -4   8   7 959.054 195.555   7
   4   8  -6 290.139 118.518   2
   4   8  -6 158.048 103.051   4
  -4   8   6 165.930 116.354   7
  -4   8   6 96.7948 55.9567   1
  -4   8   5 12560.6 542.485   7
  -4   8   5 12911.9 422.381   1
   4   8  -5 12797.9 524.175   4
  -4   8   4 1765.80 160.441   1
  -4   8   4 2140.48 220.368   7
   4   8  -4 1770.41 188.754   4
   4   8  -4 1652.76 181.692   2
  -4   8   3 25757.8 672.666   1
   4   8  -3 25249.1 638.661   7
   4   8  -3 25781.2 722.350   2
   4   8  -2 9445.51 315.490   7
  -4   8   2 9107.98 373.350   3
  -4   8   2 8972.71 385.017   1
   4   8  -1 7302.15 224.503   7
  -4   8   1 7824.63 363.136   1
  -4   8   1 6593.39 178.376   6
  -4   8   1 7093.24 303.444   3
  -4   8   1 7317.48 202.740   4
  -4   8   0 19677.9 504.777   3
  -4   8   0 20121.7 472.578   4
   4   8   1 3258.65 254.816   6
  -4   8  -1 3555.65 184.302   3
   4   8   1 3622.83 224.286   3
  -4   8  -1 3456.96 204.586   4
  -4   8  -2 350.804 87.8011   4
   4   8   2 161.568 96.6722   6
   4   8   2 193.098 84.8341   5
   4   8   3 2097.32 225.737   6
  -4   8  -3 2041.90 208.110   4
   4   8   3 1773.62 214.041   5
   4   8   4 19528.7 726.680   5
  -4   8  -4 18670.1 680.808   4
  -4   8  -5 2433.38 267.038   4
   4   8   5 2889.53 296.833   5
  -4   8  -6 138.654 112.654   4
   4   8   6-112.459 123.923   5
  -4   8  -7 675.458 189.153   4
   4   8   7 890.603 199.443   5
   4   8   8 430.577 161.902   5
   4   9 -11 1614.72 247.048   2
   4   9 -10 984.395 197.022   2
  -4   9  10 980.240 228.131   7
   4   9 -10 963.850 215.262   4
   4   9  -9 2074.64 254.252   2
   4   9  -9 2001.22 266.510   4
  -4   9   9 1723.50 267.426   7
  -4   9   8 3895.73 341.777   7
   4   9  -8 3712.89 318.717   2
   4   9  -8 4045.10 347.074   4
   4   9  -7 9438.52 482.773   2
  -4   9   7 8008.40 480.317   7
   4   9  -7 8982.86 488.119   4
  -4   9   6 717.120 160.283   7
   4   9  -6 622.847 133.709   4
  -4   9   6 778.683 105.232   1
   4   9  -6 682.274 141.376   2
  -4   9   5 9873.87 487.728   7
   4   9  -5 10811.0 490.284   4
   4   9  -5 10136.8 466.805   2
  -4   9   5 10500.6 387.272   1
  -4   9   4 1609.14 158.377   1
  -4   9   4 1768.67 203.076   7
   4   9  -4 1821.16 193.431   2
   4   9  -3 13724.7 450.324   7
   4   9  -3 13450.4 516.764   2
  -4   9   3 12970.8 469.863   1
  -4   9   3 13668.5 546.029   7
   4   9  -3 14666.3 536.306   6
   4   9  -2 1909.97 139.659   7
   4   9  -2 2430.04 214.013   2
  -4   9   2 2062.26 186.962   1
   4   9  -1 12404.5 313.292   7
  -4   9   1 11640.9 257.614   6
  -4   9   1 12981.6 488.057   1
  -4   9   1 12207.6 425.934   3
  -4   9   1 12360.2 294.207   4
  -4   9   0 15969.9 472.350   3
  -4   9   0 16811.0 427.678   4
   4   9   1 6755.51 374.437   6
  -4   9  -1 6003.23 262.985   3
  -4   9  -1 6192.24 283.404   4
   4   9   2 3569.69 286.922   6
  -4   9  -2 4056.61 259.425   4
  -4   9  -3 1001.80 151.742   4
   4   9   3 1133.03 178.273   5
   4   9   4 6966.05 433.040   5
  -4   9  -4 6582.50 394.615   4
  -4   9  -5 1046.85 177.586   4
   4   9   5 1222.14 209.092   5
  -4   9  -6 763.660 177.728   4
   4   9   6 625.960 176.679   5
  -4   9  -7 196.147 133.215   4
   4   9   7 0.22942 114.784   5
   4  10 -11 734.288 183.124   2
   4  10 -10-76.2964 111.168   2
   4  10 -10-81.5017 124.688   4
  -4  10  10 235.645 122.028   7
   4  10  -9 747.730 161.983   2
   4  10  -9 660.259 178.946   4
  -4  10   9 924.367 201.695   7
   4  10  -8 11.7089 116.059   2
   4  10  -8 6.32706 114.426   4
  -4  10   8-131.760 136.450   7
   4  10  -7-4.61510 99.4455   4
  -4  10   7-123.160 105.409   7
   4  10  -7 38.3250 92.5788   2
   4  10  -6 321.312 125.878   4
  -4  10   6 271.851 91.5339   1
  -4  10   6 266.494 111.241   7
   4  10  -6 222.958 104.424   2
   4  10  -5 960.644 162.143   4
  -4  10   5 897.832 170.881   7
  -4  10   5 1017.21 130.614   1
   4  10  -5 859.500 150.444   2
  -4  10   4 16647.2 634.279   7
   4  10  -4 17750.1 616.431   2
  -4  10   4 16734.5 539.965   1
  -4  10   3 4304.19 271.697   1
   4  10  -3 4219.42 244.801   7
   4  10  -3 4526.66 294.779   2
   4  10  -3 4507.36 304.095   6
  -4  10   3 4859.63 327.577   7
   4  10  -2 11402.6 366.352   7
   4  10  -2 11053.4 470.254   2
  -4  10   2 12257.2 517.811   7
   4  10  -2 11540.6 479.472   6
  -4  10   2 10947.5 452.815   1
  -4  10   1 6680.24 384.882   7
   4  10  -1 6754.13 227.921   7
   4  10  -1 7038.58 367.929   6
  -4  10   1 6832.66 217.980   4
  -4  10   0 1332.36 139.142   3
   4  10   0 1839.80 202.562   6
  -4  10   0 1699.04 130.780   4
  -4  10  -1 1271.10 130.272   3
  -4  10  -1 1437.49 144.298   4
   4  10   1 1112.11 165.555   6
   4  10   2 6642.03 392.981   6
  -4  10  -2 7037.90 345.483   4
   4  10   3 12587.3 570.304   6
   4  10   3 13206.4 585.974   5
  -4  10  -3 12224.5 511.271   4
   4  10   4 6201.68 417.194   5
  -4  10  -4 5952.60 377.023   4
  -4  10  -5 1829.61 236.300   4
   4  10   5 1755.07 249.572   5
   4  10   6 5289.79 423.992   5
  -4  10  -6 4183.99 374.686   4
   4  10   7 3105.33 341.321   5
  -4  10  -7 3890.17 379.575   4
   4  11 -10 2370.59 320.102   4
  -4  11  10 2174.52 299.584   7
   4  11 -10 2089.94 272.010   2
  -4  11   9 286.269 137.842   7
   4  11  -9 151.032 116.425   4
   4  11  -9 381.412 123.963   2
   4  11  -8 2497.47 288.910   4
  -4  11   8 2597.61 293.089   7
   4  11  -8 2462.28 272.990   2
  -4  11   7 1987.44 253.090   7
   4  11  -7 1446.41 223.151   4
   4  11  -7 1874.44 230.329   2
   4  11  -6 1601.68 228.391   4
  -4  11   6 2307.91 262.998   7
   4  11  -6 1979.68 227.940   2
   4  11  -5 1951.56 229.747   4
  -4  11   5 1826.01 225.802   7
   4  11  -5 2156.93 230.257   2
  -4  11   5 1978.94 182.157   1
  -4  11   4 5389.53 364.258   7
   4  11  -4 5637.06 349.503   2
  -4  11   4 5938.92 318.855   1
  -4  11   3 1217.62 178.809   7
   4  11  -3 1551.32 191.196   6
  -4  11   3 1718.89 182.524   1
   4  11  -3 1667.15 193.438   2
  -4  11   2 14244.9 587.183   7
   4  11  -2 13941.2 424.307   7
   4  11  -2 14489.2 554.736   6
   4  11  -1 12162.5 332.144   7
   4  11  -1 12013.9 504.868   6
  -4  11   1 12754.7 544.730   7
  -4  11   1 12314.1 324.985   4
   4  11   0 25299.1 770.035   6
  -4  11   0 24963.8 575.844   4
   4  11   1 9962.26 477.434   6
  -4  11  -1 9934.61 390.965   3
  -4  11  -1 10543.0 388.350   4
  -4  11  -2 452.573 111.252   4
   4  11   2 282.121 121.617   6
   4  11   3 23997.8 831.190   6
  -4  11  -3 25304.9 764.116   4
  -4  11  -4 1265.24 188.295   4
   4  11   4 987.816 183.708   5
   4  11   5 6113.60 438.924   5
  -4  11  -5 5868.08 414.104   4
  -4  11  -6 388.765 136.832   4
   4  11   6 315.267 161.072   5
  -4  11  -7 1521.38 256.853   4
   4  11   7 1400.67 244.477   5
  -4  12  10 276.670 132.909   7
   4  12 -10 72.0090 95.8180   2
  -4  12   9 362.432 144.052   7
   4  12  -9 283.296 122.938   4
   4  12  -9 229.406 120.382   2
  -4  12   8 3516.75 344.971   7
   4  12  -8 3971.03 339.786   2
   4  12  -8 4168.57 376.957   4
  -4  12   7 3982.20 356.152   7
   4  12  -7 4341.42 338.209   2
   4  12  -7 4125.27 364.029   4
   4  12  -6 9966.86 503.230   2
  -4  12   6 9929.86 532.943   7
   4  12  -6 10211.2 539.165   4
  -4  12   5 5644.15 387.063   7
   4  12  -5 6139.99 379.930   2
  -4  12   5 5179.62 297.223   1
   4  12  -5 5480.50 382.521   4
  -4  12   4 5063.27 361.626   7
   4  12  -4 4610.75 338.099   6
   4  12  -4 4541.20 319.651   2
  -4  12   4 4933.98 302.341   1
  -4  12   3 2494.59 265.016   7
   4  12  -3 2487.25 235.059   2
   4  12  -3 2395.60 245.246   6
   4  12  -2 18403.8 515.765   7
   4  12  -2 19039.3 668.524   6
   4  12  -1 27586.7 580.913   7
  -4  12   1 29442.9 890.709   7
   4  12  -1 29947.8 852.940   6
  -4  12   1 28144.3 509.750   6
   4  12   0 22156.4 382.929   7
   4  12   0 22013.4 384.548   7
   4  12   0 23448.2 751.617   6
  -4  12   0 23166.7 561.985   4
  -4  12  -1 353.280 91.2401   4
   4  12   1 437.147 122.698   6
   4  12   2 6830.72 415.017   6
  -4  12  -2 6888.05 351.125   4
  -4  12  -3 940.749 154.311   4
   4  12   3 1366.23 211.505   6
   4  12   4 7759.98 484.044   5
  -4  12  -4 7737.77 440.802   4
  -4  12  -5 711.646 174.749   4
   4  12   5 333.026 131.785   5
  -4  12  -6 2297.38 285.228   4
   4  12   6 2605.37 313.588   5
  -4  12  -7 1014.23 217.048   4
   4  12   7 1092.57 230.959   5
  -4  13  10 62.0015 106.793   7
   4  13 -10 191.230 121.806   2
  -4  13   9 1169.79 225.463   7
   4  13  -9 1510.18 263.176   4
   4  13  -9 1238.09 216.849   2
   4  13  -8 782.225 193.363   4
  -4  13   8 954.280 197.274   7
   4  13  -8 826.384 184.772   2
  -4  13   7 2257.17 275.612   7
   4  13  -7 2147.21 280.716   4
   4  13  -7 1798.60 232.834   2
   4  13  -6 3088.41 284.228   2
  -4  13   6 2463.52 274.462   7
   4  13  -6 2929.00 307.785   4
  -4  13   5 1884.31 232.007   7
   4  13  -5 1602.21 208.297   2
   4  13  -5 1623.66 223.635   4
  -4  13   4 1503.39 211.413   7
   4  13  -4 1768.16 229.292   6
   4  13  -4 1594.40 210.980   2
  -4  13   3 12020.4 565.985   7
   4  13  -3 12499.4 556.054   6
  -4  13   2 5027.51 363.910   7
   4  13  -2 4567.06 249.552   7
   4  13  -2 5674.81 364.204   6
   4  13  -1 4886.20 217.749   7
  -4  13   1 5827.10 389.465   7
   4  13  -1 5320.85 352.165   6
  -4  13   1 4961.78 179.255   6
   4  13   0 2318.51 107.198   7
   4  13   0 2567.18 251.494   6
  -4  13   0 2611.59 179.790   4
   4  13   1 16594.4 656.785   6
  -4  13  -1 16401.2 521.551   4
  -4  13  -2 1538.29 177.173   4
   4  13   2 1013.50 180.858   6
  -4  13  -3 101.826 93.0540   4
   4  13   3 157.396 99.7285   6
   4  13   4 2903.64 312.183   5
  -4  13  -4 2791.12 269.874   4
  -4  13  -5 2860.22 293.454   4
   4  13   5 3159.95 341.411   5
   4  13   6 2996.35 341.650   5
  -4  13  -6 3086.75 330.854   4
  -4  13  -7 964.939 203.555   4
  -4  14   9 3620.73 372.266   7
   4  14  -9 4398.91 372.724   2
   4  14  -8 755.751 190.264   4
  -4  14   8 678.749 167.198   7
   4  14  -8 872.848 172.312   2
   4  14  -7 12238.3 587.912   2
  -4  14   7 11900.4 627.525   7
   4  14  -7 11182.2 620.395   4
  -4  14   6 14012.5 665.971   7
   4  14  -6 15273.4 648.608   2
   4  14  -6 16455.7 720.015   4
   4  14  -5 4207.85 327.862   2
  -4  14   5 4205.27 350.315   7
   4  14  -4 4083.49 316.051   2
  -4  14   4 4312.07 351.628   7
   4  14  -4 4487.22 352.898   6
   4  14  -3 87.8697 107.831   6
  -4  14   3 6.71282 87.1297   7
  -4  14   2 298.434 118.990   7
   4  14  -2 416.275 132.784   6
   4  14  -1 7476.86 428.311   6
  -4  14   1 7007.84 442.873   7
  -4  14   1 6448.88 216.155   6
  -4  14   0 1241.90 136.470   4
  -4  14   0 1565.77 226.554   7
   4  14   0 1432.11 207.292   6
   4  14   1 6792.61 423.081   6
  -4  14  -1 7385.79 347.821   4
  -4  14  -2 1774.18 188.829   4
   4  14   2 1430.68 220.197   6
  -4  14  -3 1285.20 186.109   4
   4  14   3 948.363 190.112   6
  -4  14  -4 722.580 158.229   4
   4  14   4 643.625 169.252   6
   4  14   4 283.021 133.309   5
  -4  14  -5 704.377 170.507   4
   4  14   5 1485.01 247.513   5
  -4  14  -6 2117.92 281.869   4
   4  14   6 1726.83 272.450   5
  -4  15   9 1174.78 241.163   7
   4  15  -9 1573.01 243.898   2
   4  15  -8 2053.65 295.107   4
  -4  15   8 1802.21 263.785   7
   4  15  -8 1945.37 261.700   2
   4  15  -7 1071.20 216.927   4
  -4  15   7 736.794 185.611   7
   4  15  -7 1383.45 224.946   2
  -4  15   6 5226.74 408.790   7
   4  15  -6 4149.25 334.085   2
   4  15  -6 4156.67 374.920   4
   4  15  -5 5311.02 370.830   2
  -4  15   5 4793.82 384.545   7
  -4  15   4 16155.1 701.054   7
   4  15  -4 17039.7 703.288   6
  -4  15   3 1204.73 199.148   7
   4  15  -3 507.730 138.542   6
  -4  15   2 3446.76 318.305   7
   4  15  -2 3002.19 284.319   6
  -4  15   1 95.3712 108.810   7
   4  15  -1 263.394 121.510   6
  -4  15   1 334.614 55.6817   6
  -4  15   0 1370.87 146.077   4
  -4  15   0 1295.12 207.951   7
   4  15   0 1513.24 220.477   6
  -4  15  -1 120.014 75.1515   4
   4  15   1 74.3120 106.544   6
  -4  15  -2 114.068 75.9843   4
   4  15   2 137.934 107.269   6
   4  15   3 2496.26 275.194   6
  -4  15  -3 2442.49 248.887   4
  -4  15  -4 1590.18 230.096   4
   4  15   4 1685.88 252.992   6
   4  15   5 3309.59 356.299   5
  -4  15  -5 3398.11 332.035   4
  -4  15  -6 1410.87 245.597   4
  -4  16   9-37.2377 121.489   7
   4  16  -8 604.099 184.608   4
  -4  16   8 669.744 185.425   7
   4  16  -8 608.496 166.627   2
   4  16  -7 2896.34 337.534   4
  -4  16   7 3058.12 331.418   7
   4  16  -7 3213.97 313.739   2
   4  16  -6 3196.59 303.832   2
  -4  16   6 2472.66 296.894   7
   4  16  -6 3340.38 343.316   4
   4  16  -5 9194.76 499.014   2
  -4  16   5 8902.64 536.335   7
   4  16  -5 10219.7 570.577   6
  -4  16   4 979.261 188.452   7
   4  16  -4 765.819 172.921   6
  -4  16   3 1235.64 216.032   7
   4  16  -3 726.368 163.512   6
  -4  16   2 6195.57 435.469   7
   4  16  -2 6088.69 406.132   6
  -4  16   1 7829.34 493.038   7
   4  16  -1 7931.55 466.499   6
  -4  16   0 1462.53 216.208   7
   4  16   0 1494.93 223.127   6
  -4  16   0 1263.22 145.808   4
  -4  16  -1 897.500 135.823   4
   4  16   1 1325.80 206.572   6
   4  16   2 7689.77 483.628   6
  -4  16  -2 7164.20 397.098   4
  -4  16  -3 2025.52 229.260   4
   4  16   3 2467.04 284.939   6
  -4  16  -4 1397.56 208.453   4
   4  16   4 1392.05 234.551   6
  -4  16  -5 967.081 197.994   4
   4  16   5 1024.19 218.612   5
  -4  16  -6 1212.97 223.479   4
  -4  17   8 401.554 142.414   7
   4  17  -8 758.531 174.642   2
  -4  17   7 4729.76 417.944   7
   4  17  -7 5033.30 393.179   2
   4  17  -7 5419.18 450.095   4
  -4  17   6 4067.95 377.697   7
   4  17  -6 4054.72 351.166   2
  -4  17   5 3912.44 362.070   7
   4  17  -5 3349.72 343.637   6
  -4  17   4 3102.02 324.381   7
   4  17  -4 3158.72 322.094   6
  -4  17   3 699.588 170.848   7
   4  17  -3 574.139 137.003   6
  -4  17   2 541.030 156.599   7
   4  17  -2 225.584 119.257   6
  -4  17   1 24669.0 918.497   7
   4  17  -1 24474.3 873.286   6
   4  17   0 8000.22 483.814   6
  -4  17   0 8176.92 526.952   7
   4  17   1 5057.95 393.735   6
  -4  17  -1 4845.99 305.197   4
  -4  17  -2 1301.57 174.649   4
   4  17   2 2036.59 263.441   6
   4  17   3 9858.28 578.116   6
  -4  17  -3 9166.41 492.742   4
   4  17   4 1094.90 209.853   6
  -4  17  -4 1227.42 203.905   4
  -4  17  -5 2387.37 291.715   4
  -4  17  -6 965.110 207.691   4
  -4  18   8 624.080 181.775   7
  -4  18   7 622.480 183.303   7
   4  18  -7 494.766 146.699   2
  -4  18   6 1321.57 228.704   7
   4  18  -6 1187.50 233.674   6
  -4  18   5 3495.21 355.932   7
   4  18  -5 4463.20 404.085   6
  -4  18   4 3432.48 346.795   7
   4  18  -4 2700.58 310.952   6
  -4  18   3 336.836 132.134   7
   4  18  -3 76.5897 99.9634   6
  -4  18   2 5324.53 419.835   7
   4  18  -2 5938.94 430.333   6
  -4  18   1 3491.61 348.380   7
   4  18  -1 3095.07 311.473   6
  -4  18   0 5264.04 434.766   7
   4  18   0 5058.82 398.145   6
  -4  18  -1 43.1094 78.9320   4
   4  18   1 99.5645 121.376   6
   4  18   2 7419.32 500.663   6
  -4  18  -2 7750.11 429.700   4
   4  18   3 2985.44 328.875   6
  -4  18  -3 2637.34 268.204   4
   4  18   4 4813.69 423.207   6
  -4  18  -4 4747.83 379.607   4
  -4  18  -5 993.878 200.406   4
  -4  19   7 464.272 157.078   7
  -4  19   6-34.8621 112.179   7
   4  19  -6-16.4970 112.879   6
  -4  19   5 1186.13 225.695   7
   4  19  -5 1280.67 245.436   6
  -4  19   4 683.068 167.238   7
   4  19  -4 609.067 179.529   6
  -4  19   3 124.330 107.527   7
   4  19  -3 618.596 183.444   6
  -4  19   2 87.7915 117.170   7
   4  19  -2-64.2247 113.176   6
  -4  19   1 348.725 165.594   7
   4  19  -1 10.6047 107.918   6
  -4  19   0 1010.37 209.068   7
   4  19   0 1091.02 204.263   6
   4  19   1 434.398 152.757   6
   4  19   2 954.161 212.219   6
  -4  19  -2 851.440 160.051   4
   4  19   3 2065.13 288.812   6
  -4  19  -3 2619.63 277.469   4
   4  19   4 7325.42 536.637   6
  -4  19  -4 6289.23 455.034   4
  -4  19  -5 869.708 206.292   4
  -4  20   7-17.2322 127.713   7
  -4  20   6 494.577 160.085   7
  -4  20   5 1447.70 255.200   7
   4  20  -5 1978.34 285.811   6
  -4  20   4 223.330 136.826   7
   4  20  -4 455.000 168.431   6
  -4  20   3 145.777 129.944   7
   4  20  -3 410.913 161.580   6
  -4  20   2 413.855 136.355   7
   4  20  -2 480.841 162.146   6
  -4  20   1 336.740 143.773   7
   4  20  -1 81.1652 115.119   6
  -4  20   0 1923.89 288.497   7
   4  20   0 1729.02 250.592   6
  -4  20  -1 967.296 220.242   7
   4  20   1 732.642 199.941   6
   4  20   2 1151.62 224.126   6
   4  20   3 2203.53 306.475   6
  -4  21   6 1145.96 227.640   7
  -4  21   5 769.821 205.362   7
  -4  21   4 1626.83 279.507   7
   4  21  -4 1513.94 252.805   6
  -4  21   3 927.208 200.708   7
   4  21  -3 1295.14 231.795   6
  -4  21   2 2104.65 291.241   7
   4  21  -2 2572.04 317.188   6
  -4  21   1 2482.23 321.874   7
   4  21  -1 2735.17 319.989   6
  -4  21   0 2413.46 328.833   7
   4  21   0 2317.07 301.488   6
  -4  21  -1 1113.43 231.787   7
   4  21   1 850.435 187.791   6
   4  21   2 2498.23 319.136   6
  -4  22   5 849.113 216.730   7
  -4  22   4 11795.3 702.806   7
  -4  22   3 159.883 109.019   7
   4  22  -3 231.853 145.513   6
  -4  22   2 7674.18 560.294   7
   4  22  -2 7242.03 525.278   6
   4  22  -1 3492.45 367.759   6
  -4  22   1 3299.26 375.624   7
  -4  22   0 3622.61 404.777   7
   4  22   0 3441.39 368.238   6
   4  22   1 35.5866 99.9164   6
   4  23  -1 605.421 177.494   6
   5 -23  -1 1599.32 260.075   3
   5 -22  -3 1375.33 262.730   3
   5 -22  -2 229.384 135.745   3
   5 -22  -1-227.426 133.325   3
   5 -21  -4 1497.73 259.686   3
   5 -21  -3 1582.58 260.197   3
  -5 -21   3 1725.84 275.274   3
   5 -21  -2 817.950 188.263   3
  -5 -21   2 981.631 225.158   3
   5 -21  -1 694.348 179.155   3
  -5 -21   1 608.602 178.989   3
   5 -21   0 684.202 178.555   3
  -5 -21   0 16.5242 125.584   3
  -5 -21  -1 7373.67 560.914   3
  -5 -21  -2 1650.36 274.508   3
   5 -20  -7 147.310 115.055   2
   5 -20  -5 1100.88 235.987   3
   5 -20  -4 2204.70 301.704   3
  -5 -20   4 2202.50 326.879   3
   5 -20  -3 5108.61 434.368   3
  -5 -20   3 4267.50 419.726   3
   5 -20  -2 4383.79 397.240   3
  -5 -20   2 4119.82 415.737   3
   5 -20  -1 1047.79 207.069   3
  -5 -20   1 1331.76 248.903   3
   5 -20   0 1558.61 239.576   3
  -5 -20   0 1750.67 286.510   3
  -5 -20  -1 8590.84 587.577   3
  -5 -20  -2 8853.71 600.621   3
  -5 -20  -3 105.788 99.9263   3
   5 -19  -7 1273.19 227.496   2
   5 -19  -6 500.583 142.919   2
   5 -19  -6 467.272 178.455   3
  -5 -19   5 234.736 120.652   3
   5 -19  -5 113.332 124.152   3
  -5 -19   4 1705.52 284.532   3
   5 -19  -4 1687.15 265.696   3
   5 -19  -3 1559.21 243.220   3
  -5 -19   3 1531.97 261.349   3
   5 -19  -2 2479.11 295.530   3
  -5 -19   2 2240.45 300.674   3
   5 -19  -1-72.3926 131.391   3
  -5 -19   1-26.8168 123.054   3
   5 -19   0 6969.85 457.421   3
  -5 -19   0 6221.92 493.612   3
  -5 -19  -1 2484.06 309.159   3
  -5 -19  -2 7966.05 553.478   3
  -5 -19  -3 1810.84 271.818   3
  -5 -19  -4 4212.80 409.674   3
   5 -18  -7 1737.50 253.344   2
  -5 -18   6 1674.08 279.766   3
   5 -18  -6 1989.54 262.306   2
   5 -18  -6 2292.79 312.536   3
  -5 -18   5 717.456 200.928   3
   5 -18  -5 628.612 149.013   2
   5 -18  -5 685.127 181.352   3
  -5 -18   4 705.232 198.841   3
   5 -18  -4 687.730 181.322   3
   5 -18  -3 2259.89 281.009   3
  -5 -18   3 2266.39 296.742   3
   5 -18  -2 3894.18 358.871   1
   5 -18  -2 3827.45 341.553   3
  -5 -18   2 4169.14 389.827   3
   5 -18  -1 1326.08 199.199   3
  -5 -18   1 1905.32 269.188   3
   5 -18   0 1224.66 193.362   3
  -5 -18   0 1086.83 220.625   3
   5 -18   1 1935.55 236.520   3
  -5 -18  -1 2023.63 280.816   3
  -5 -18  -2 213.730 127.433   3
  -5 -18  -3 2376.40 301.680   3
  -5 -18  -4-195.301 129.391   3
   5 -17  -8 692.510 186.883   2
  -5 -17   7 430.929 181.292   3
   5 -17  -7 259.157 137.623   2
   5 -17  -7 502.200 169.952   3
  -5 -17   6 1322.53 240.150   3
   5 -17  -6 1036.77 201.797   2
   5 -17  -6 1577.99 258.571   3
  -5 -17   5 78.5748 121.642   3
   5 -17  -5 28.8342 82.7393   2
   5 -17  -4 3300.18 330.438   3
  -5 -17   4 3494.10 366.235   3
   5 -17  -4 2978.38 260.503   2
  -5 -17   3 2421.02 291.102   3
   5 -17  -3 2790.03 295.107   3
   5 -17  -2 2547.81 274.321   3
  -5 -17   2 1937.43 264.411   3
   5 -17  -1 82.3433 99.8545   1
   5 -17  -1 487.845 143.392   3
  -5 -17   1 326.672 147.765   3
   5 -17   0-110.286 140.765   1
   5 -17   0-102.476 99.1192   3
  -5 -17   0-78.3760 104.080   3
   5 -17   1 611.343 138.465   3
  -5 -17  -1 643.024 159.036   3
  -5 -17  -2 354.238 148.105   3
  -5 -17  -3 577.258 171.877   3
  -5 -17  -4 921.282 177.845   3
   5 -16  -8 3713.06 377.276   2
   5 -16  -7 3474.03 371.485   3
  -5 -16   7 4130.42 421.852   3
   5 -16  -7 3628.89 350.423   2
  -5 -16   6 820.184 208.342   3
   5 -16  -6 1108.06 197.616   2
   5 -16  -6 1038.16 215.027   3
  -5 -16   5 1470.66 246.892   3
   5 -16  -5 1278.66 189.154   2
   5 -16  -5 1424.21 235.827   3
  -5 -16   4 1924.23 267.197   3
   5 -16  -4 1824.78 202.634   2
   5 -16  -4 1698.57 242.368   3
   5 -16  -3 4683.14 365.281   3
  -5 -16   3 4385.35 382.472   3
   5 -16  -3 4138.84 276.553   2
   5 -16  -2 8805.29 488.458   3
  -5 -16   2 8241.64 506.833   3
   5 -16  -1 406.411 129.680   3
  -5 -16   1 286.345 124.428   3
   5 -16   0 883.585 154.389   3
  -5 -16   0 1007.01 194.888   3
   5 -16   1 4542.83 329.549   3
  -5 -16  -1 5208.66 402.487   3
  -5 -16  -2 2064.59 262.343   3
  -5 -16  -3 141.854 100.471   3
  -5 -16  -4 221.982 122.826   3
   5 -15  -8 4159.04 392.331   2
  -5 -15   8 3848.91 414.248   3
  -5 -15   7 1516.43 261.513   3
   5 -15  -7 1872.36 254.536   2
   5 -15  -6 3866.88 373.513   3
  -5 -15   6 4201.70 404.927   3
   5 -15  -6 3536.57 323.930   2
  -5 -15   5 711.035 177.063   3
   5 -15  -5 356.826 116.121   2
   5 -15  -5 400.987 133.943   3
  -5 -15   4 1949.16 258.062   3
   5 -15  -4 1733.21 196.008   2
   5 -15  -4 2161.46 260.062   3
   5 -15  -3 12467.3 582.758   3
  -5 -15   3 12453.8 615.814   3
   5 -15  -3 12260.0 473.974   2
   5 -15  -2 3189.71 292.661   3
  -5 -15   2 3496.70 325.305   3
   5 -15  -1 3074.23 271.731   3
  -5 -15   1 3043.84 302.809   3
   5 -15   0 1963.92 212.227   3
  -5 -15   0 1780.75 239.706   3
   5 -15   1 157.722 82.9467   3
  -5 -15  -1 341.577 128.455   3
  -5 -15  -2 5735.36 406.259   3
  -5 -15  -3 3971.27 345.495   3
  -5 -15  -4 2721.32 295.871   3
  -5 -14   8 305.596 163.692   3
   5 -14  -8 352.673 166.597   2
  -5 -14   7 387.916 169.741   3
   5 -14  -7 115.015 106.041   2
   5 -14  -6 5902.99 440.038   3
   5 -14  -6 6572.30 423.507   2
  -5 -14   6 6195.86 461.167   3
  -5 -14   5 594.322 166.707   3
   5 -14  -5 546.956 131.445   2
   5 -14  -5 606.370 150.697   3
   5 -14  -4 3425.88 309.451   3
  -5 -14   4 3741.54 341.655   3
   5 -14  -4 3212.10 253.107   2
   5 -14  -3 9249.78 486.290   3
  -5 -14   3 8210.83 488.010   3
   5 -14  -3 9049.68 394.889   2
  -5 -14   2 7899.79 462.554   3
   5 -14  -2 6538.39 394.470   3
   5 -14  -1 3833.43 289.739   3
  -5 -14   1 3342.03 299.496   3
   5 -14   0 2683.50 240.151   3
  -5 -14   0 3109.54 289.933   3
   5 -14   1 1746.00 189.959   3
  -5 -14  -1 1680.10 222.644   3
  -5 -14  -2 5374.46 380.301   3
  -5 -14  -3 5297.36 379.387   3
  -5 -14  -4 6255.29 422.522   3
   5 -13  -9 4811.20 431.305   2
   5 -13  -8 10144.3 588.104   2
   5 -13  -7 5009.10 392.167   2
   5 -13  -6 5260.07 408.531   3
   5 -13  -6 5291.29 375.899   2
  -5 -13   6 5399.35 436.111   3
  -5 -13   5 215.756 125.636   3
   5 -13  -5 263.984 97.9526   2
   5 -13  -5 320.002 124.137   3
  -5 -13   4 1401.25 212.513   3
   5 -13  -4 1402.91 169.088   2
   5 -13  -4 1520.55 207.345   3
   5 -13  -3 7071.88 409.341   3
   5 -13  -3 6812.59 335.337   2
  -5 -13   3 7122.29 438.345   3
   5 -13  -2 4463.69 310.096   3
  -5 -13   2 5006.85 360.220   3
   5 -13  -1 6515.73 360.982   3
   5 -13  -1 6384.20 237.044   2
  -5 -13   1 7203.12 423.580   3
   5 -13   0 7647.85 379.725   3
  -5 -13   0 7941.05 443.876   3
   5 -13   1 6709.74 342.796   3
  -5 -13  -1 6978.37 417.383   3
  -5 -13  -2 5605.22 373.634   3
  -5 -13  -3 576.435 143.202   3
  -5 -13  -4 6176.52 402.796   3
   5 -12  -9 2918.82 335.879   2
   5 -12  -8 1317.30 223.145   2
   5 -12  -7 4306.57 358.541   2
   5 -12  -6 1810.02 224.024   2
   5 -12  -5 4350.90 351.151   3
   5 -12  -5 4328.17 311.286   2
  -5 -12   5 4385.99 363.115   3
   5 -12  -4 5766.42 377.688   3
   5 -12  -4 5969.01 335.825   2
  -5 -12   4 5987.88 399.087   3
   5 -12  -3 6647.88 384.506   3
   5 -12  -3 6137.21 314.271   2
  -5 -12   3 6384.92 407.738   3
   5 -12  -2 17077.2 602.851   3
  -5 -12   2 16028.2 633.187   3
   5 -12  -1 10582.8 445.679   3
   5 -12  -1 9506.93 298.247   2
  -5 -12   1 10376.4 493.294   3
  -5 -12   0 455.645 137.649   3
  -5 -12  -1 32899.7 926.614   3
  -5 -12  -2 3078.07 268.477   3
  -5 -12  -3 521.510 117.929   3
  -5 -12  -4 1324.32 190.168   3
   5 -11  -9 52.4252 115.372   2
   5 -11  -8 690.530 179.042   2
   5 -11  -7 2881.13 293.642   2
   5 -11  -6 622.118 136.633   2
   5 -11  -5 256.894 98.9634   2
   5 -11  -5 333.105 113.020   3
   5 -11  -4 278.555 100.697   2
  -5 -11   4 130.491 98.3630   3
   5 -11  -4 219.929 114.251   3
   5 -11  -3 4990.45 320.909   3
  -5 -11   3 4939.60 342.435   3
   5 -11  -2 7465.68 375.204   3
  -5 -11   2 7430.96 408.012   3
   5 -11  -1 12221.6 343.568   2
  -5 -11   1 12340.7 523.776   3
   5 -11   0 101.249 22.5074   2
  -5 -11   0 147.902 96.5630   3
  -5 -11  -1 12245.0 513.194   3
   5 -11   2 4151.93 232.038   3
  -5 -11  -2 4176.28 299.857   3
  -5 -11  -3 581.707 124.664   3
  -5 -11  -4 160.506 95.7581   3
   5 -10  -9 411.326 156.807   2
   5 -10  -8 1585.91 234.387   2
   5 -10  -7 2907.21 290.164   2
   5 -10  -6 844.819 161.462   2
   5 -10  -5 2961.86 254.888   2
   5 -10  -4 3965.39 299.954   3
   5 -10  -4 4635.83 291.406   2
  -5 -10   4 4688.86 335.550   3
   5 -10  -3 6336.44 352.770   3
  -5 -10   3 5413.87 345.514   3
   5 -10  -2 4477.52 273.869   3
   5 -10  -2 4010.83 218.953   2
  -5 -10   2 4324.21 297.041   3
  -5 -10   1 814.469 146.554   3
   5 -10  -1 679.845 79.1984   2
   5 -10   0 4486.70 142.606   2
  -5 -10   0 5476.55 319.647   3
   5 -10   1 18285.4 500.125   3
  -5 -10  -1 17809.5 602.488   3
   5 -10   2 56.8952 42.7684   3
  -5 -10  -2 134.381 83.6426   3
  -5 -10  -3 13144.8 515.502   3
  -5 -10  -4 1501.30 181.870   3
   5  -9 -10 1183.89 228.046   2
   5  -9  -9 96.0058 134.789   2
   5  -9  -8 72.1011 110.395   2
   5  -9  -7 1604.25 222.613   2
   5  -9  -6 6636.89 402.439   2
   5  -9  -5 5470.96 340.804   2
   5  -9  -4 11361.1 491.068   3
   5  -9  -4 11330.4 453.042   2
   5  -9  -3 27117.4 749.851   3
  -5  -9   3 26492.5 789.104   3
   5  -9  -2 6366.87 273.659   2
  -5  -9   2 6378.24 356.631   3
  -5  -9   1 1275.93 160.535   3
   5  -9  -1 1465.89 113.644   2
   5  -9   0 2312.08 108.786   2
   5  -9   0 2511.59 172.176   3
  -5  -9   0 2312.76 204.411   3
   5  -9   1 6997.52 271.490   3
  -5  -9  -1 7547.09 364.648   3
   5  -9   2 14839.8 390.014   3
  -5  -9  -2 14382.1 511.377   3
  -5  -9  -3 1666.84 173.543   3
  -5  -9  -4 2906.92 230.921   3
   5  -8 -10 290.566 131.699   2
   5  -8  -9 484.221 151.696   2
   5  -8  -8 1831.47 250.410   2
   5  -8  -7 2133.35 252.588   2
   5  -8  -6 3773.11 305.043   2
   5  -8  -5 5536.67 339.675   2
   5  -8  -4 13905.9 504.033   2
   5  -8  -3 7115.54 347.337   3
  -5  -8   3 7693.84 385.724   3
   5  -8  -2 40914.2 822.105   2
  -5  -8   2 40385.6 950.325   3
   5  -8  -1 4384.95 232.697   3
   5  -8  -1 4352.51 197.236   2
  -5  -8   1 4470.91 269.157   3
   5  -8   0 13916.2 323.389   2
   5  -8   0 14199.8 404.938   3
  -5  -8   0 15059.2 501.071   3
   5  -8   1 1289.71 105.958   3
  -5  -8  -1 1489.99 158.998   3
   5  -8   2 22585.9 459.519   3
  -5  -8  -2 23011.0 635.448   3
  -5  -8  -3 541.651 109.421   3
  -5  -8  -4 761.024 123.327   3
   5  -7 -10 2500.53 317.691   2
   5  -7  -9 226.553 130.326   2
   5  -7  -8 2105.17 268.070   2
   5  -7  -7 5421.20 383.603   2
   5  -7  -6 1930.29 220.466   2
   5  -7  -6 1918.62 95.2502   4
   5  -7  -5 9062.20 187.562   6
   5  -7  -5 9563.81 191.331   6
   5  -7  -4 13937.1 498.329   2
  -5  -7   3 17653.5 510.596   7
   5  -7  -2 7823.00 304.344   2
  -5  -7   2 7797.09 357.076   3
   5  -7  -1 5325.55 239.483   3
   5  -7  -1 4828.64 213.181   2
  -5  -7   1 5492.38 284.801   3
   5  -7   0 160.879 50.2179   3
   5  -7   0 227.092 45.4717   2
   5  -7   1 5595.98 191.107   3
  -5  -7  -1 5551.31 274.992   3
   5  -7   2 988.236 62.3888   3
  -5  -7  -2 945.341 117.181   3
  -5  -7  -3 282.300 79.0004   3
  -5  -7  -4 473.888 94.4388   3
   5  -6 -10 727.985 176.495   2
   5  -6  -9 3606.95 350.843   2
   5  -6  -8 3110.00 307.641   2
   5  -6  -7 1807.16 227.511   2
   5  -6  -7 1348.01 115.080   4
   5  -6  -6 12962.3 550.101   2
  -5  -6   6 12397.2 547.869   7
   5  -6  -6 12516.8 307.555   4
  -5  -6   5 3904.28 277.418   7
   5  -6  -5 3914.83 142.907   6
   5  -6  -5 4081.04 284.437   2
  -5  -6   4 3479.49 239.738   7
   5  -6  -4 3783.55 248.969   2
  -5  -6   3 5992.50 279.779   7
  -5  -6   2 14264.2 407.215   7
   5  -6  -2 14995.5 440.658   2
  -5  -6   2 15032.7 490.783   3
  -5  -6   1 1186.07 130.199   3
  -5  -6   1 1229.93 92.5094   7
   5  -6  -1 1144.90 106.920   2
   5  -6   0 882.909 85.5262   2
  -5  -6   0 805.078 51.3703   7
  -5  -6   0 875.406 113.756   3
  -5  -6  -1 1408.12 132.966   3
  -5  -6  -2 90.0550 54.9281   3
  -5  -6  -3 12691.1 404.309   3
  -5  -6  -4 2412.30 178.177   3
   5  -5 -10 118.120 132.515   2
   5  -5  -9 825.373 193.506   2
   5  -5  -8 1366.15 220.605   2
   5  -5  -7 3084.75 282.170   2
  -5  -5   7 2650.01 270.687   7
   5  -5  -7 2457.54 163.909   4
   5  -5  -6 301.126 56.0481   4
   5  -5  -6 393.225 120.217   2
  -5  -5   6 447.037 150.295   7
  -5  -5   5 795.462 146.185   7
   5  -5  -5 857.149 146.410   2
  -5  -5   4 1612.29 175.254   7
   5  -5  -4 1902.09 87.0630   6
   5  -5  -4 1814.50 176.171   2
  -5  -5   3 2985.08 199.580   7
   5  -5  -3 2748.25 95.1180   6
  -5  -5   2 10664.4 344.396   7
   5  -5  -2 11048.3 371.319   2
  -5  -5   1 781.300 103.799   3
  -5  -5   1 1021.62 88.9624   7
   5  -5  -1 777.477 91.3530   2
   5  -5   0 1569.81 118.680   2
  -5  -5   0 1316.32 122.698   3
  -5  -5   0 1344.30 78.8985   7
  -5  -5  -1 988.052 53.2645   7
  -5  -5  -1 1197.95 112.383   3
   5  -5   1 1066.62 144.893   5
  -5  -5  -2 2290.78 84.8079   7
  -5  -5  -2 2451.97 87.5930   7
  -5  -5  -2 2911.53 166.099   3
   5  -5   2 2488.20 232.652   5
  -5  -5  -3 12812.5 292.282   7
  -5  -5  -3 13704.7 387.264   3
  -5  -5  -3 12458.0 286.781   7
   5  -5   3 13282.1 577.623   5
   5  -5   4 9197.41 506.881   5
   5  -5   5 2494.66 275.019   5
   5  -4 -10 231.754 118.208   2
   5  -4  -9 2027.43 271.725   2
   5  -4  -9 1906.69 194.145   4
  -5  -4   8 3276.02 325.496   7
   5  -4  -8 2877.04 298.614   2
  -5  -4   7 3417.63 302.420   7
   5  -4  -7 2994.46 284.459   2
  -5  -4   6 1647.41 209.926   7
   5  -4  -6 1114.59 157.934   2
   5  -4  -6 1400.97 110.976   4
  -5  -4   5 10343.3 448.778   7
   5  -4  -5 10130.8 443.555   2
  -5  -4   4 11052.8 430.832   7
   5  -4  -4 11608.8 285.578   6
   5  -4  -4 11831.0 444.919   2
  -5  -4   3 11044.1 393.022   7
   5  -4  -3 11216.8 263.639   6
  -5  -4   2 11721.4 367.679   7
   5  -4  -1 19745.7 498.613   2
  -5  -4   1 19781.2 455.192   7
  -5  -4   1 20068.3 509.199   3
  -5  -4   0 35634.4 695.823   3
   5  -4   0 34578.1 687.368   2
   5  -4   0 34705.3 839.918   5
  -5  -4   0 35308.8 622.965   7
  -5  -4  -1 6812.50 203.578   7
  -5  -4  -1 6898.00 242.552   3
   5  -4   1 7348.32 372.991   5
  -5  -4  -2 34865.0 613.572   7
  -5  -4  -2 36008.8 658.176   3
   5  -4   2 36296.2 949.203   5
  -5  -4  -3 20965.4 461.780   7
  -5  -4  -3 21176.7 466.996   3
   5  -4   3 22357.6 753.653   5
   5  -4   4 8621.39 484.111   5
   5  -4   5 1991.10 248.502   5
   5  -4   6 1696.01 255.207   5
  -5  -4  -7 1248.60 242.484   4
   5  -4   7 1130.20 228.191   5
   5  -3 -11 752.306 205.064   2
   5  -3 -10 1220.09 228.240   2
  -5  -3   9 7552.43 507.281   7
   5  -3  -9 7371.31 484.023   2
   5  -3  -9 7317.85 379.829   4
  -5  -3   8 4263.13 363.990   7
   5  -3  -8 4126.98 345.379   2
   5  -3  -8 4343.78 266.890   4
  -5  -3   7 15656.5 642.942   7
   5  -3  -7 14263.5 605.764   2
  -5  -3   6 1921.74 216.886   7
   5  -3  -6 2175.30 226.078   2
   5  -3  -6 1707.27 130.221   4
  -5  -3   5 1595.65 190.432   7
   5  -3  -5 1568.43 182.741   2
   5  -3  -5 1491.53 106.935   4
  -5  -3   4 7494.38 352.359   7
   5  -3  -4 7409.02 240.951   6
   5  -3  -4 7461.98 351.686   2
  -5  -3   4 7174.24 316.087   4
  -5  -3   3 15913.9 488.828   7
   5  -3  -3 15584.1 357.739   6
  -5  -3   3 15524.5 472.367   4
  -5  -3   2 53405.5 984.796   7
   5  -3  -2 53312.3 877.880   6
  -5  -3   1 10386.8 322.083   7
   5  -3  -1 10992.6 358.536   2
  -5  -3   1 10576.9 334.426   3
   5  -3   0 27513.7 611.984   2
  -5  -3   0 29064.9 566.702   7
  -5  -3   0 28039.8 561.308   3
  -5  -3  -1 14.9065 31.3807   7
   5  -3   1-61.6398 65.7071   5
  -5  -3  -1 47.1759 32.7229   3
  -5  -3  -2 100216. 1489.36   7
  -5  -3  -2 99036.9 1398.22   3
   5  -3   2 100487. 1847.22   5
   5  -3   3 2780.14 262.384   5
   5  -3   4 23.4093 89.4780   5
   5  -3   5 95.2903 102.374   5
   5  -3   6 7026.28 481.914   5
  -5  -3  -7 765.803 213.542   4
   5  -3   7 535.397 162.611   5
   5  -2 -11 771.400 217.086   2
   5  -2 -10 309.480 111.554   4
   5  -2 -10 212.715 127.916   2
  -5  -2   9 2952.36 324.562   7
   5  -2  -9 2626.97 290.134   2
   5  -2  -9 2509.64 228.557   4
  -5  -2   8 11974.0 595.520   7
   5  -2  -8 10812.3 551.835   2
   5  -2  -8 11908.8 459.849   4
  -5  -2   7 7153.39 437.757   7
   5  -2  -7 7118.45 421.397   2
   5  -2  -6 485.569 83.3958   4
  -5  -2   6 370.199 106.825   7
   5  -2  -6 491.396 130.236   2
   5  -2  -5 524.481 69.7758   4
  -5  -2   5 660.133 100.849   4
  -5  -2   5 658.077 128.225   7
   5  -2  -5 556.546 124.270   2
  -5  -2   4 7512.08 354.996   7
   5  -2  -4 7751.25 355.817   2
   5  -2  -4 7043.89 253.717   6
  -5  -2   4 6593.47 286.766   4
  -5  -2   3 13943.4 463.752   7
   5  -2  -3 13656.6 355.201   6
  -5  -2   3 13708.6 417.908   4
   5  -2  -2 43615.1 787.389   6
  -5  -2   2 44378.4 880.324   7
   5  -2  -2 43624.3 845.922   5
  -5  -2   1 4297.43 208.456   7
   5  -2  -1 4218.87 223.916   2
   5  -2  -1 4269.16 207.138   6
  -5  -2   1 4717.19 250.048   6
   5  -2   0 7442.35 293.071   2
  -5  -2   0 8138.38 276.331   7
  -5  -2   0 7783.45 232.596   3
  -5  -2  -1 1074.61 100.302   7
  -5  -2  -1 866.626 58.7204   3
   5  -2   1 1042.26 151.771   5
  -5  -2  -2 5325.97 233.028   7
   5  -2   2 4983.97 320.682   5
   5  -2   3 2374.00 243.220   5
   5  -2   4 13607.8 604.761   5
   5  -2   5 2719.29 288.114   5
   5  -2   6 370.424 145.909   5
  -5  -2  -7 2688.56 338.270   4
   5  -2   7 2335.97 291.384   5
   5  -1 -11 133.005 106.750   2
   5  -1 -10 770.855 149.036   4
   5  -1 -10 1163.84 222.987   2
  -5  -1  10 997.698 221.731   7
  -5  -1   9 6627.20 473.147   7
   5  -1  -9 6105.55 437.899   2
   5  -1  -9 6152.21 366.896   4
  -5  -1   8 3685.57 343.670   7
   5  -1  -8 3906.68 331.747   2
   5  -1  -8 3864.02 263.275   4
  -5  -1   7 4626.34 362.218   7
   5  -1  -7 5289.78 369.846   2
  -5  -1   6 5886.54 368.019   7
   5  -1  -6 5754.63 350.668   2
  -5  -1   5 2396.03 222.531   7
   5  -1  -5 2858.92 234.023   2
   5  -1  -5 2429.95 154.608   4
  -5  -1   5 2601.25 181.157   4
   5  -1  -4 1345.36 160.003   2
  -5  -1   4 1689.39 175.645   7
   5  -1  -4 1288.43 116.402   6
  -5  -1   4 1449.34 127.556   4
   5  -1  -3 8226.78 283.802   6
  -5  -1   3 8444.91 355.614   7
   5  -1  -3 8194.62 263.499   5
  -5  -1   3 8502.38 305.311   4
  -5  -1   2 923.701 113.753   7
   5  -1  -2 787.244 116.113   7
   5  -1  -2 855.249 98.1881   6
   5  -1  -2 806.757 96.2784   5
  -5  -1   1 189.365 68.0302   2
  -5  -1   1 301.598 76.0897   7
   5  -1  -1 326.626 68.0566   6
  -5  -1   1 212.967 67.4525   6
   5  -1   0 15290.7 448.308   2
  -5  -1   0 14763.8 472.368   2
  -5  -1   0 15074.4 317.111   3
  -5  -1   0 15476.0 424.329   7
  -5  -1  -1 1984.17 143.342   7
   5  -1   1 1931.27 191.212   5
   5  -1   2 24873.3 754.798   5
   5  -1   3 7140.21 413.269   5
   5  -1   4 681.755 148.623   5
   5  -1   5 3672.38 327.814   5
  -5  -1  -6 810.875 191.433   4
   5  -1   6 350.798 143.587   5
  -5  -1  -7 991.245 234.584   4
   5  -1   7 1119.46 225.718   5
   5   0 -11 179.532 98.1449   4
   5   0 -11 193.530 102.881   2
  -5   0  10 421.590 176.492   7
   5   0 -10 555.153 142.848   4
   5   0 -10 871.774 192.409   2
  -5   0   9 4602.17 399.781   7
   5   0  -9 5251.56 409.547   2
   5   0  -9 5202.70 340.155   4
   5   0  -8 1410.75 173.912   4
  -5   0   8 2049.84 260.266   7
   5   0  -8 1860.36 228.162   2
  -5   0   7 53585.3 1313.74   7
   5   0  -7 53539.2 1269.22   2
   5   0  -7 53077.3 1094.03   4
  -5   0   6 355.226 82.5240   4
  -5   0   6 198.932 102.651   7
   5   0  -5 4441.98 291.963   2
  -5   0   5 3934.89 285.817   7
   5   0  -5 4417.39 222.163   4
  -5   0   5 4101.37 216.297   4
  -5   0   4 914.826 137.268   7
   5   0  -4 986.111 109.197   6
   5   0  -4 848.758 63.9004   5
  -5   0   4 1055.58 102.522   4
  -5   0   3 4149.43 254.357   7
   5   0  -3 4604.76 219.041   6
   5   0  -3 4434.83 190.712   5
  -5   0   3 4388.63 202.842   4
  -5   0   2 2380.00 178.879   7
   5   0  -2 2510.73 184.053   7
   5   0  -2 2405.46 163.324   6
  -5   0   2 2617.75 191.129   2
   5   0  -2 2425.13 159.121   5
  -5   0   1 1025.76 122.589   2
  -5   0   1 1218.57 124.466   7
   5   0  -1 1040.02 119.289   6
  -5   0   1 946.390 106.862   6
  -5   0   1 816.178 106.905   5
  -5   0   0 6147.10 265.065   7
  -5   0   0 5696.11 154.365   3
  -5   0   0 6478.35 286.843   2
  -5   0   0 5998.16 282.416   6
  -5   0   0 5463.29 152.314   3
  -5   0  -1 1331.27 126.609   7
   5   0   1 1015.96 140.288   5
  -5   0  -1 1206.77 128.990   2
   5   0   2 286.049 102.319   5
  -5   0  -2 482.244 98.3942   2
   5   0   3 4350.29 323.253   5
   5   0   4 2563.70 265.119   5
  -5   0  -5 2059.45 257.682   4
   5   0   5 1861.75 237.442   5
  -5   0  -6 1381.84 244.708   4
   5   0   6 955.784 189.902   5
   5   0   7 1287.76 228.961   5
  -5   0  -7 1863.12 292.844   4
   5   1 -11 588.058 157.722   4
  -5   1  11 221.752 137.532   7
   5   1 -11 446.786 158.323   2
   5   1 -10 945.529 171.679   4
  -5   1  10 988.533 216.618   7
   5   1 -10 561.123 160.901   2
  -5   1   9 6408.42 468.952   7
   5   1  -9 6887.90 458.300   2
   5   1  -9 6566.51 397.025   4
  -5   1   8 3952.86 345.311   7
   5   1  -8 3880.06 330.842   2
   5   1  -8 3973.21 284.314   4
  -5   1   7 6091.06 405.710   7
   5   1  -7 5450.46 373.446   2
   5   1  -7 4989.86 296.335   4
  -5   1   6 5748.43 275.187   4
  -5   1   6 6450.39 391.189   7
   5   1  -6 6568.40 375.627   2
  -5   1   5 2611.43 235.263   7
   5   1  -5 2989.80 242.585   2
  -5   1   5 2475.33 159.262   4
  -5   1   4 1469.12 166.617   7
   5   1  -4 1249.98 81.9451   5
  -5   1   4 1237.68 104.900   4
   5   1  -3 8274.42 352.856   7
   5   1  -3 7859.97 309.437   6
   5   1  -3 8497.70 269.863   5
  -5   1   3 8428.27 267.384   5
  -5   1   3 8037.80 258.290   4
  -5   1   3 7554.43 352.442   7
  -5   1   2 1050.92 101.422   3
  -5   1   2 973.801 127.113   7
  -5   1   2 975.898 122.455   2
   5   1  -2 893.879 114.542   7
   5   1  -2 1030.75 117.003   6
   5   1  -2 847.154 111.155   5
  -5   1   2 856.725 100.672   5
  -5   1   1 315.000 76.0099   2
  -5   1   1 313.251 80.4024   7
  -5   1   1 308.894 65.8461   6
  -5   1   1 210.454 42.2209   3
  -5   1   1 346.822 73.5938   5
  -5   1   0 15231.4 459.040   7
  -5   1   0 15273.8 445.312   2
  -5   1   0 13778.4 255.611   3
  -5   1   0 14666.1 451.638   6
  -5   1   0 13982.3 254.505   3
  -5   1  -1 1786.17 158.356   7
  -5   1  -1 1780.54 144.746   2
   5   1   1 1730.80 181.298   5
  -5   1  -2 24820.1 625.991   2
   5   1   2 25549.8 762.814   5
   5   1   3 6480.03 389.092   5
   5   1   4 740.542 156.841   5
  -5   1  -5 4014.91 354.972   4
   5   1   5 3728.51 333.073   5
  -5   1  -6 767.400 187.488   4
   5   1   6 633.424 154.233   5
  -5   1  -7 1203.83 242.016   4
   5   1   7 965.452 202.242   5
   5   2 -12 297.383 139.161   4
   5   2 -11 625.809 159.267   4
  -5   2  11 724.245 204.850   7
   5   2 -11 535.882 167.830   2
   5   2 -10 20.1238 90.7357   4
  -5   2  10 166.518 133.296   7
   5   2 -10 87.7432 120.565   2
  -5   2   9 2845.25 329.156   7
   5   2  -9 2476.94 283.699   2
   5   2  -9 3061.88 276.674   4
  -5   2   8 11827.2 598.270   7
   5   2  -8 11411.2 566.348   2
   5   2  -8 11949.5 511.803   4
  -5   2   7 6857.09 434.462   7
   5   2  -7 7595.46 432.301   2
   5   2  -7 6700.90 358.490   4
   5   2  -6 320.490 118.900   2
  -5   2   6 530.717 138.073   7
  -5   2   6 437.563 83.1646   4
  -5   2   5 660.540 81.7054   4
   5   2  -5 491.821 106.822   2
  -5   2   5 633.727 142.847   7
  -5   2   4 7059.01 359.809   7
   5   2  -4 6966.22 211.306   5
  -5   2   4 6470.89 220.108   4
  -5   2   3 13514.6 489.539   7
   5   2  -3 13705.5 460.653   7
  -5   2   3 12835.2 434.175   3
   5   2  -3 13918.4 366.469   5
  -5   2   3 13437.8 358.466   5
  -5   2   3 13138.2 320.395   4
  -5   2   2 44559.3 945.573   7
   5   2  -2 43078.2 874.587   7
  -5   2   2 42899.9 830.438   3
  -5   2   2 42650.1 886.416   2
   5   2  -2 44214.9 846.320   5
  -5   2   2 43994.6 845.336   5
  -5   2   1 4567.44 256.773   7
  -5   2   1 4624.92 184.366   3
  -5   2   1 4354.42 207.550   6
  -5   2   1 4799.05 236.112   2
  -5   2   1 4734.27 249.027   5
  -5   2   0 7185.08 322.015   7
  -5   2   0 6978.98 280.167   2
  -5   2   0 7285.85 299.039   6
  -5   2   0 6387.37 148.507   3
  -5   2  -1 1003.13 108.179   2
  -5   2  -1 807.547 119.608   7
   5   2   1 773.672 130.801   6
   5   2   1 773.289 130.969   5
   5   2   2 5637.72 341.383   5
  -5   2  -2 5114.21 247.574   2
  -5   2  -3 2481.28 179.581   2
   5   2   3 2511.02 241.960   5
  -5   2  -4 13023.8 588.921   4
   5   2   4 12748.6 584.044   5
  -5   2  -5 2870.36 294.593   4
   5   2   5 2936.35 298.839   5
  -5   2  -6 709.492 174.271   4
   5   2   6 621.324 173.762   5
  -5   2  -7 3134.65 369.371   4
   5   2   7 3108.31 341.606   5
   5   3 -12 39.0320 106.091   4
   5   3 -11 765.318 182.224   4
   5   3 -11 1082.91 219.154   2
  -5   3  11 603.024 170.873   7
   5   3 -10 1107.49 193.500   4
   5   3 -10 764.898 182.742   2
  -5   3  10 1180.14 232.061   7
  -5   3   9 7316.40 505.109   7
   5   3  -9 8364.81 503.804   2
   5   3  -9 7758.71 445.956   4
  -5   3   8 4348.89 374.754   7
   5   3  -8 4836.24 369.396   2
   5   3  -8 4259.84 308.861   4
  -5   3   7 14497.3 632.558   7
   5   3  -7 15464.6 625.356   2
   5   3  -7 15169.1 553.280   4
   5   3  -6 1648.57 169.513   4
   5   3  -6 1746.93 199.427   2
  -5   3   6 2137.67 235.982   7
  -5   3   5 1373.26 103.282   4
   5   3  -5 1580.53 181.511   2
  -5   3   5 1276.46 176.757   7
   5   3  -5 1387.20 75.8657   5
  -5   3   4 7220.03 373.750   7
  -5   3   4 7181.66 216.056   5
   5   3  -4 7374.58 231.879   5
  -5   3   4 6779.94 201.589   4
  -5   3   3 15882.2 539.927   7
   5   3  -3 16371.2 500.323   7
  -5   3   3 16139.0 490.622   3
  -5   3   3 15775.3 402.088   5
   5   3  -3 15879.3 412.726   5
  -5   3   3 15615.0 322.247   4
  -5   3   2 53592.3 1106.40   7
   5   3  -2 51912.7 985.653   7
  -5   3   2 53799.2 974.405   3
  -5   3   2 52440.4 1014.38   2
  -5   3   2 53164.7 979.894   5
   5   3  -2 53814.8 987.879   5
  -5   3   1 11294.0 421.636   7
   5   3  -1 10208.8 325.045   7
  -5   3   1 10739.5 300.908   3
  -5   3   1 10293.6 319.862   6
  -5   3   1 10971.2 359.097   2
  -5   3   1 10955.1 390.964   5
  -5   3   0 27840.9 709.456   7
  -5   3   0 27363.8 633.466   6
  -5   3   0 27283.5 600.364   2
  -5   3   0 26582.1 432.747   3
  -5   3  -1-54.9158 45.9263   2
   5   3   1 44.6098 81.0998   6
  -5   3  -1 50.2543 65.8362   1
   5   3   1 146.017 91.2951   5
  -5   3  -2 98768.4 1548.61   2
   5   3   2 100403. 1839.75   5
  -5   3  -3 3091.30 264.202   4
  -5   3  -3 2950.69 184.301   2
   5   3   3 3211.79 281.398   5
  -5   3  -4 64.2948 95.5138   4
   5   3   4 96.8267 103.491   5
  -5   3  -5 108.908 108.414   4
   5   3   5-335.236 142.549   5
  -5   3  -6 7411.61 503.946   4
   5   3   6 6893.80 478.443   5
  -5   3  -7 443.701 148.527   4
   5   3   7 600.385 150.274   5
   5   4 -11 688.336 167.046   4
   5   4 -11 316.012 146.957   2
  -5   4  11 361.756 173.838   7
   5   4 -10 339.282 119.098   4
   5   4 -10 217.710 144.040   2
  -5   4  10 169.807 124.574   7
   5   4  -9 2543.98 260.427   4
   5   4  -9 2374.84 282.394   2
  -5   4   9 2288.73 299.309   7
  -5   4   8 3635.24 342.268   7
   5   4  -8 3749.83 325.839   2
   5   4  -8 2936.61 270.753   4
  -5   4   7 2888.95 288.564   7
   5   4  -7 3195.82 288.173   2
   5   4  -7 3130.88 258.184   4
  -5   4   7 2601.00 181.399   1
   5   4  -6 1254.91 180.305   2
  -5   4   6 1159.71 127.861   1
  -5   4   6 1151.93 179.497   7
   5   4  -6 1290.73 158.597   4
   5   4  -6 1011.51 55.4263   5
   5   4  -6 1054.54 58.4388   5
  -5   4   5 11462.8 505.586   7
   5   4  -5 11047.5 479.386   2
  -5   4   5 10099.9 225.549   5
   5   4  -5 10697.0 269.064   5
   5   4  -5 10990.4 427.760   4
  -5   4   4 10442.2 227.823   4
  -5   4   4 11519.3 479.628   7
  -5   4   4 11296.4 299.890   5
   5   4  -4 11374.8 314.324   5
   5   4  -3 11097.5 398.472   7
  -5   4   3 11077.0 453.490   7
  -5   4   3 10797.0 400.294   3
  -5   4   3 11056.4 336.368   5
   5   4  -3 10977.9 343.065   5
  -5   4   3 10162.8 207.126   4
  -5   4   2 12268.4 471.469   7
   5   4  -2 12616.2 388.795   7
  -5   4   2 12399.2 391.712   3
  -5   4   2 12715.4 407.654   2
  -5   4   2 12072.4 395.281   5
   5   4  -1 19829.1 601.275   2
  -5   4   1 19030.2 588.404   7
   5   4  -1 19921.9 460.455   7
  -5   4   1 19091.4 448.013   3
  -5   4   1 19270.8 450.507   6
  -5   4   1 20226.3 502.722   2
  -5   4   0 36710.7 860.783   7
   5   4   0 36114.3 860.633   6
  -5   4   0 34767.0 731.557   6
  -5   4   0 34779.6 689.450   2
  -5   4   0 34133.8 562.925   3
   5   4   0 34808.0 838.314   5
   5   4   1 6894.98 357.817   6
  -5   4  -1 6723.30 249.936   2
   5   4   1 6760.99 354.875   5
  -5   4  -2 36612.2 893.865   4
  -5   4  -2 34023.7 681.222   2
   5   4   2 36112.5 943.500   5
  -5   4  -3 22020.6 720.089   4
  -5   4  -3 21315.4 508.586   2
   5   4   3 20823.6 732.051   5
  -5   4  -4 8447.19 462.460   4
   5   4   4 8916.94 488.548   5
  -5   4  -5 2218.22 273.908   4
   5   4   5 1974.42 241.401   5
  -5   4  -6 1463.65 228.751   4
   5   4   6 1526.93 233.654   5
  -5   4  -7 1626.11 262.858   4
   5   4   7 1302.19 227.087   5
   5   5 -11 134.080 115.125   4
   5   5 -11 247.670 152.097   2
  -5   5  10 230.388 140.808   7
   5   5 -10 121.058 109.173   4
   5   5 -10 164.638 119.279   2
   5   5  -9 766.469 163.422   4
   5   5  -9 894.870 179.542   2
  -5   5   9 679.606 188.265   7
   5   5  -8 1453.17 200.422   4
   5   5  -8 1133.88 192.297   2
  -5   5   8 1175.80 216.714   7
   5   5  -7 2528.52 259.505   2
  -5   5   7 2665.44 280.411   7
  -5   5   7 2370.65 173.818   1
   5   5  -7 2875.05 256.380   4
   5   5  -6 111.478 86.8934   2
   5   5  -6 345.972 116.026   4
  -5   5   6 260.002 123.469   7
  -5   5   6 234.563 69.4702   1
   5   5  -5 605.944 135.482   2
   5   5  -5 742.327 128.505   4
  -5   5   5 817.302 153.541   7
  -5   5   5 694.780 63.8232   5
  -5   5   5 676.566 111.139   1
  -5   5   4 1973.71 175.755   1
   5   5  -4 2033.27 205.651   2
  -5   5   4 2049.47 211.213   7
   5   5  -4 2157.13 191.751   6
  -5   5   4 1904.23 123.746   5
   5   5  -3 2692.54 188.151   7
  -5   5   3 2366.35 218.823   7
  -5   5   3 2708.75 208.293   1
  -5   5   3 3152.28 215.477   3
   5   5  -3 2702.05 210.619   6
  -5   5   3 2476.73 160.422   5
  -5   5   2 10663.5 241.607   4
  -5   5   2 11311.2 445.567   1
   5   5  -2 11118.3 357.817   7
  -5   5   2 11814.3 469.912   7
  -5   5   2 11509.6 384.817   3
  -5   5   2 11550.4 390.709   5
  -5   5   2 11777.5 384.058   2
   5   5  -1 971.089 86.9141   7
  -5   5   1 837.901 82.3086   4
  -5   5   1 941.825 138.562   7
  -5   5   1 963.843 101.921   2
   5   5  -1 860.836 129.956   6
  -5   5   1 770.905 78.4472   6
   5   5  -1 955.254 140.969   2
  -5   5   1 818.691 88.4165   3
  -5   5   0 1370.87 124.759   4
  -5   5   0 1433.82 161.982   7
  -5   5   0 1287.29 118.768   6
   5   5   0 1225.18 160.414   6
  -5   5   0 1430.70 110.296   2
  -5   5   0 1540.78 92.7308   3
   5   5   0 1583.67 168.915   5
  -5   5  -1 1108.71 131.198   4
  -5   5  -1 1053.70 88.7055   2
   5   5   1 1072.36 154.631   6
  -5   5  -1 1177.75 129.733   6
   5   5   1 1292.26 165.703   5
  -5   5  -2 2801.75 225.351   4
   5   5   2 2999.98 258.493   6
  -5   5  -2 2728.05 142.565   2
   5   5   2 3009.35 264.082   5
  -5   5  -3 13675.2 553.961   4
  -5   5  -3 13009.6 351.279   2
   5   5   3 13519.8 581.079   5
  -5   5  -4 10436.7 522.333   4
   5   5   4 10052.3 525.182   5
  -5   5  -5 3042.78 304.319   4
   5   5   5 2892.67 303.582   5
  -5   5  -6 1621.86 234.209   4
   5   5   6 1380.77 227.383   5
  -5   5  -7 2614.52 329.922   4
   5   5   7 2867.50 331.480   5
   5   6 -11 1647.88 256.284   4
   5   6 -11 1707.95 264.592   2
   5   6 -10 659.996 165.026   4
   5   6 -10 451.247 148.247   2
  -5   6  10 556.531 159.209   7
  -5   6   9 3741.29 365.502   7
   5   6  -9 4045.19 361.115   2
   5   6  -9 4213.71 347.090   4
   5   6  -8 2376.54 265.394   2
  -5   6   8 2579.65 287.059   7
   5   6  -8 3228.72 292.809   4
   5   6  -7 1463.33 210.821   2
   5   6  -7 1290.79 182.269   4
  -5   6   7 1400.05 218.396   7
  -5   6   7 1338.10 131.470   1
  -5   6   6 12709.9 573.545   7
   5   6  -6 12124.7 540.430   2
  -5   6   6 12941.0 436.914   1
  -5   6   6 11715.9 273.000   5
   5   6  -6 12880.7 526.030   4
  -5   6   5 3932.30 301.409   7
   5   6  -5 3752.37 285.373   2
  -5   6   5 3747.57 167.669   5
  -5   6   5 3797.24 240.657   1
   5   6  -5 3906.51 271.780   4
  -5   6   4 3415.00 273.732   7
   5   6  -4 3465.07 266.728   2
   5   6  -4 3971.73 268.842   6
  -5   6   4 3519.54 182.786   5
  -5   6   4 3122.82 227.172   1
   5   6  -3 5097.33 261.964   7
  -5   6   3 5554.75 337.713   7
   5   6  -3 5640.02 310.477   6
  -5   6   3 5528.96 252.264   5
  -5   6   3 6011.27 318.338   1
   5   6  -2 14633.7 416.155   7
  -5   6   2 15811.1 565.114   7
  -5   6   2 15440.4 469.146   3
   5   6  -2 15211.2 524.022   6
  -5   6   2 14525.2 462.025   5
  -5   6   2 15315.6 531.863   1
  -5   6   2 14405.6 255.040   4
  -5   6   1 1379.49 98.0717   4
   5   6  -1 1112.56 88.0147   7
  -5   6   1 1144.79 155.436   7
  -5   6   1 1230.50 91.2621   6
  -5   6   1 1236.97 113.078   3
   5   6  -1 1195.84 151.920   6
  -5   6   1 1369.77 165.321   1
  -5   6   1 1054.28 101.244   2
  -5   6   0 698.271 91.5659   4
  -5   6   0 853.673 135.364   7
  -5   6   0 953.587 102.927   6
   5   6   0 1026.45 151.281   6
  -5   6   0 956.750 83.5406   3
  -5   6   0 936.337 84.9949   2
   5   6   0 897.838 134.633   5
  -5   6  -1 1300.29 142.480   4
  -5   6  -1 1284.06 135.036   6
   5   6   1 1381.15 175.391   6
  -5   6  -1 1281.18 88.2217   2
   5   6   1 1131.25 150.015   5
  -5   6  -2 35.5892 71.2408   4
  -5   6  -2 94.9307 30.6676   2
   5   6   2 13.9979 93.3067   6
   5   6   2-35.8555 97.1044   5
  -5   6  -3 13104.2 538.434   4
   5   6   3 12412.4 566.270   5
  -5   6  -4 2336.55 251.205   4
   5   6   4 2282.91 256.493   5
  -5   6  -5 1140.20 198.442   4
   5   6   5 1275.78 225.494   5
  -5   6  -6 1985.77 273.040   4
   5   6   6 1567.24 245.529   5
  -5   6  -7-190.912 140.706   4
   5   6   7-92.3344 125.182   5
   5   7 -11 129.994 135.892   2
   5   7 -11 158.680 146.774   4
   5   7 -10 3069.82 326.113   2
   5   7 -10 2580.17 303.471   4
  -5   7  10 3081.33 355.977   7
   5   7  -9 79.6584 109.649   2
  -5   7   9 134.044 119.785   7
   5   7  -9 154.678 121.149   4
   5   7  -8 1407.84 214.798   2
   5   7  -8 1631.77 217.438   4
  -5   7   8 1331.85 222.639   7
  -5   7   7 4984.99 252.327   1
   5   7  -7 4869.37 363.112   2
  -5   7   7 5788.71 408.362   7
   5   7  -7 5399.91 369.137   4
   5   7  -6 2087.45 236.053   2
   5   7  -6 1840.17 211.251   4
  -5   7   6 2110.79 255.533   7
  -5   7   6 1781.26 164.431   1
  -5   7   6 1669.73 107.612   5
  -5   7   5 9918.80 489.671   7
   5   7  -5 10376.1 478.017   2
  -5   7   5 10401.3 408.441   1
  -5   7   5 9755.37 308.008   5
  -5   7   4 13661.1 566.636   7
   5   7  -4 14161.1 549.508   2
   5   7  -4 13968.5 534.986   6
  -5   7   4 13512.5 403.216   5
  -5   7   4 14852.5 507.503   1
   5   7  -3 17718.8 517.225   7
  -5   7   3 18250.8 639.455   7
   5   7  -3 17913.3 615.028   2
   5   7  -3 17891.1 593.935   6
  -5   7   3 16257.0 481.598   5
  -5   7   3 17120.3 567.787   1
   5   7  -2 8084.69 293.175   7
  -5   7   2 8608.11 426.721   7
   5   7  -2 7924.67 382.344   6
  -5   7   2 8449.00 349.845   3
  -5   7   2 8973.92 405.434   1
   5   7  -1 5204.59 188.408   7
  -5   7   1 5707.13 339.607   7
  -5   7   1 5195.81 184.347   6
   5   7  -1 5671.46 327.047   6
  -5   7   1 5178.96 244.020   3
  -5   7   1 5220.61 191.117   4
  -5   7   0 198.144 47.2635   3
  -5   7   0 300.124 111.427   7
  -5   7   0 176.233 53.2070   6
   5   7   0 105.032 102.214   6
  -5   7   0 200.380 58.7211   4
   5   7   0 220.520 96.8090   5
  -5   7  -1 5316.58 274.110   4
  -5   7  -1 5029.60 263.724   6
   5   7   1 6195.64 363.777   6
   5   7   1 5771.97 346.114   5
  -5   7  -2 921.020 143.390   4
   5   7   2 861.255 162.556   6
   5   7   2 846.124 155.568   5
  -5   7  -3 333.825 110.941   4
   5   7   3 241.072 111.183   5
  -5   7  -4 625.364 141.976   4
   5   7   4 409.182 137.666   5
  -5   7  -5 1201.21 196.430   4
   5   7   5 708.254 168.854   5
   5   7   6 5761.95 449.976   5
  -5   7  -6 5471.82 431.391   4
  -5   7  -7 1758.82 274.148   4
   5   7   7 1855.81 279.261   5
   5   8 -11 568.008 165.094   2
   5   8 -10 288.220 154.326   2
   5   8 -10 17.0864 117.061   4
  -5   8  10 172.279 126.217   7
   5   8  -9 598.058 165.978   2
   5   8  -9 683.979 172.483   4
  -5   8   9 654.826 189.405   7
   5   8  -8 1943.18 242.620   2
   5   8  -8 1977.64 247.442   4
  -5   8   8 2208.43 278.636   7
   5   8  -7 1920.07 235.273   2
  -5   8   7 2136.62 253.949   7
   5   8  -7 2246.86 248.946   4
  -5   8   6 3835.13 241.379   1
   5   8  -6 4054.25 317.812   2
  -5   8   6 4056.86 332.014   7
   5   8  -6 4054.22 315.886   4
  -5   8   5 5199.22 361.699   7
   5   8  -5 5276.88 348.496   2
  -5   8   5 5065.43 288.327   1
  -5   8   5 5045.36 229.184   5
  -5   8   4 15733.5 612.396   7
   5   8  -4 14033.5 561.256   2
  -5   8   4 14763.4 519.251   1
   5   8  -4 14978.6 568.229   6
  -5   8   4 13517.1 424.587   5
   5   8  -3 7397.13 320.574   7
  -5   8   3 7051.24 403.066   7
   5   8  -3 7669.30 398.342   2
   5   8  -3 7456.61 383.614   6
  -5   8   3 7156.49 363.559   1
  -5   8   3 6759.89 306.809   5
   5   8  -2 40099.7 1000.82   2
   5   8  -2 39648.0 783.949   7
  -5   8   2 43112.1 1055.44   7
   5   8  -2 40458.8 986.408   6
  -5   8   2 40635.4 903.885   3
  -5   8   2 41068.0 984.647   1
   5   8  -1 3921.63 156.153   7
  -5   8   1 4522.37 314.773   7
  -5   8   1 3780.88 149.681   6
   5   8  -1 4180.02 287.796   6
  -5   8   1 3998.96 225.632   3
  -5   8   1 4399.68 168.531   4
  -5   8   0 13891.3 570.824   7
  -5   8   0 14037.5 396.416   6
   5   8   0 14533.8 560.574   6
  -5   8   0 13973.8 402.986   3
  -5   8   0 14316.0 410.913   4
  -5   8  -1 1587.86 148.960   6
   5   8   1 1607.30 203.134   6
   5   8   1 1261.28 173.219   5
  -5   8  -1 1666.23 157.488   4
   5   8   2 24313.4 793.312   6
   5   8   2 23171.1 779.183   5
  -5   8  -2 22858.7 677.675   4
  -5   8  -3 733.916 143.094   4
   5   8   3 657.417 163.877   5
  -5   8  -4 742.157 159.390   4
   5   8   4 452.771 133.557   5
  -5   8  -5 2348.53 265.746   4
   5   8   5 2216.62 266.371   5
  -5   8  -6 777.704 189.226   4
   5   8   6 750.132 179.811   5
   5   8   7 3955.75 394.635   5
  -5   8  -7 3658.83 383.278   4
   5   9 -11 273.989 131.145   2
   5   9 -10 1003.96 215.087   2
   5   9 -10 1180.15 215.033   4
  -5   9  10 1648.11 261.020   7
   5   9  -9 282.211 122.441   2
   5   9  -9 191.796 92.8910   4
  -5   9   9 167.396 127.604   7
   5   9  -8 126.232 112.230   2
   5   9  -8-87.4108 115.898   4
  -5   9   8-22.1944 122.557   7
   5   9  -7 1523.75 217.260   4
  -5   9   7 1260.49 212.143   7
   5   9  -7 1497.60 213.945   2
  -5   9   6 6162.94 417.499   7
   5   9  -6 6373.56 403.822   2
  -5   9   6 6112.05 312.309   1
   5   9  -6 6191.16 391.782   4
  -5   9   5 7086.17 428.810   7
  -5   9   5 6006.31 322.405   1
   5   9  -5 6325.12 390.493   2
  -5   9   4 11923.0 550.977   7
   5   9  -4 11251.4 508.204   2
  -5   9   4 11846.2 468.235   1
   5   9  -4 11514.7 508.700   6
  -5   9   4 10306.3 382.835   5
   5   9  -3 24488.5 649.949   7
   5   9  -3 26253.6 789.560   2
  -5   9   3 27649.2 847.936   7
  -5   9   3 27233.1 763.913   1
   5   9  -3 26536.7 781.984   6
   5   9  -2 6621.92 377.981   2
   5   9  -2 6166.51 257.419   7
  -5   9   2 6934.11 400.331   7
   5   9  -2 6709.02 370.299   6
   5   9  -1 1711.50 99.1705   7
  -5   9   1 1964.72 216.659   7
  -5   9   1 1835.60 99.0865   6
  -5   9   1 1493.71 145.188   3
   5   9  -1 2071.20 213.722   6
  -5   9   1 1720.68 103.572   4
  -5   9   0 2210.14 145.800   6
   5   9   0 2004.06 220.574   6
  -5   9   0 2280.64 165.378   3
  -5   9   0 2312.89 242.565   7
  -5   9   0 2285.37 156.762   4
  -5   9  -1 6726.52 307.325   6
   5   9   1 7208.67 413.323   6
   5   9   1 7947.27 427.233   5
  -5   9  -1 7238.43 325.238   4
   5   9   2 14727.0 622.499   6
   5   9   2 14632.4 620.744   5
  -5   9  -2 15948.5 549.684   4
  -5   9  -3 1843.81 204.827   4
   5   9   3 1719.07 227.407   6
   5   9   3 1765.94 235.467   5
   5   9   4 2755.55 299.477   5
  -5   9  -4 2901.66 277.059   4
  -5   9  -5 217.164 112.143   4
   5   9   5 432.576 151.299   5
   5   9   6 5819.12 460.470   5
  -5   9  -6 5263.02 428.489   4
  -5   9  -7 3838.11 392.839   4
   5  10 -11 769.553 210.684   2
   5  10 -10 133.980 111.999   2
   5  10 -10 219.509 140.913   4
  -5  10  10 443.684 174.701   7
   5  10  -9 608.085 173.159   4
  -5  10   9 674.348 182.937   7
   5  10  -9 351.100 131.453   2
  -5  10   8 2260.39 290.597   7
   5  10  -8 1865.71 255.086   4
   5  10  -8 1445.39 220.330   2
  -5  10   7 2876.80 308.094   7
   5  10  -7 2850.96 285.331   2
   5  10  -7 3167.80 307.226   4
   5  10  -6 1143.57 193.205   4
  -5  10   6 1254.47 209.073   7
  -5  10   6 1060.81 138.211   1
   5  10  -6 1010.33 172.698   2
  -5  10   5 2901.62 231.461   1
  -5  10   5 2874.03 290.794   7
   5  10  -5 3258.13 283.670   2
  -5  10   4 4108.55 331.948   7
  -5  10   4 3537.21 262.322   1
   5  10  -4 3893.88 302.694   2
   5  10  -4 4568.26 327.545   6
   5  10  -3 5810.53 289.576   7
   5  10  -3 6046.24 365.959   2
  -5  10   3 6727.75 411.756   7
   5  10  -3 6007.67 366.387   6
   5  10  -2 3812.72 201.680   7
  -5  10   2 3787.94 312.640   7
   5  10  -2 4049.32 298.888   6
  -5  10   1 870.861 77.8896   4
   5  10  -1 852.791 69.5404   7
  -5  10   1 602.648 141.229   7
  -5  10   1 787.541 63.9918   6
   5  10  -1 990.794 171.933   6
  -5  10   0 5321.29 368.167   7
  -5  10   0 4557.73 211.089   6
   5  10   0 4646.12 329.776   6
  -5  10   0 4329.92 243.345   3
  -5  10   0 4602.87 224.560   4
   5  10   1 17912.3 681.636   6
  -5  10  -1 17958.9 542.797   4
   5  10   2-84.4470 111.108   6
   5  10   2-2.00471 94.9556   5
  -5  10  -2 29.6586 75.1144   4
   5  10   3 12607.5 609.772   6
   5  10   3 13466.1 623.247   5
  -5  10  -3 13022.6 546.626   4
  -5  10  -4 1355.29 200.485   4
   5  10   4 1583.81 230.544   5
   5  10   5 5075.78 419.603   5
  -5  10  -5 6166.02 431.866   4
  -5  10  -6 1705.52 255.387   4
   5  10   6 2232.12 296.939   5
  -5  11  10 438.490 168.258   7
   5  11 -10 522.345 171.787   4
   5  11 -10 679.494 192.657   2
   5  11  -9 83.9425 115.503   4
  -5  11   9-20.1081 115.563   7
   5  11  -9-96.5276 109.863   2
   5  11  -8 693.440 178.192   4
  -5  11   8 971.519 196.956   7
   5  11  -8 434.623 140.972   2
   5  11  -7 2574.94 289.478   4
  -5  11   7 2945.24 317.436   7
   5  11  -7 2331.26 268.674   2
  -5  11   6 857.730 181.554   7
  -5  11   6 668.161 121.109   1
   5  11  -6 893.083 179.950   4
   5  11  -6 698.204 166.055   2
  -5  11   5 371.564 130.557   7
   5  11  -5 550.679 136.472   6
  -5  11   5 392.878 114.314   1
   5  11  -5 212.802 121.731   2
  -5  11   4 122.018 118.045   7
   5  11  -4 470.837 139.192   6
   5  11  -4 274.549 107.384   2
   5  11  -3 4643.47 331.971   2
  -5  11   3 5052.98 368.346   7
   5  11  -3 4841.23 341.379   6
   5  11  -2 6885.41 280.343   7
  -5  11   2 7115.68 431.686   7
   5  11  -2 7776.21 428.234   6
   5  11  -1 11539.3 289.001   7
  -5  11   1 12031.9 565.659   7
  -5  11   1 11888.6 272.021   6
   5  11  -1 12065.3 538.653   6
  -5  11   1 12657.0 324.239   4
  -5  11   0 79.9211 58.5081   4
  -5  11   0 196.658 127.052   7
   5  11   0 68.1333 101.746   6
   5  11   1 11985.2 557.884   6
  -5  11  -1 11087.2 419.745   4
   5  11   2 4054.74 337.587   6
   5  11   2 4101.14 345.241   5
  -5  11  -2 4403.37 289.340   4
  -5  11  -3 341.706 102.150   4
   5  11   3 622.460 153.888   6
   5  11   3 647.531 175.560   5
  -5  11  -4 12.9035 83.2976   4
   5  11   4 34.3854 96.3247   5
   5  11   5 4638.00 404.314   5
  -5  11  -5 4200.19 363.207   4
  -5  11  -6 97.8205 116.581   4
   5  11   6 339.722 143.196   5
   5  12 -10 1425.74 243.411   2
   5  12  -9 3137.77 351.356   4
  -5  12   9 2546.60 330.254   7
   5  12  -9 2791.55 313.166   2
   5  12  -8 975.523 194.112   4
  -5  12   8 1284.89 223.934   7
   5  12  -8 1152.65 206.393   2
  -5  12   7 3737.41 360.473   7
   5  12  -7 3623.58 327.146   2
   5  12  -7 3978.64 360.861   4
  -5  12   6 1862.13 259.374   7
   5  12  -6 1838.39 234.407   2
  -5  12   5 4777.67 381.333   7
   5  12  -5 5084.12 367.803   2
   5  12  -5 4722.12 371.091   6
   5  12  -4 6089.80 391.850   2
  -5  12   4 6310.50 426.659   7
   5  12  -4 5272.51 370.071   6
   5  12  -3 6726.45 405.424   2
  -5  12   3 6852.18 435.709   7
   5  12  -3 6602.11 407.817   6
  -5  12   2 17249.0 702.619   7
   5  12  -2 15657.7 636.561   6
  -5  12   1 10156.1 531.481   7
  -5  12   1 8962.20 229.546   6
   5  12  -1 10474.7 511.526   6
  -5  12   1 9939.22 289.873   4
  -5  12   0 230.832 68.2018   4
  -5  12   0 46.6094 103.480   7
   5  12   0 131.224 105.153   6
   5  12   1 35097.7 1023.07   6
  -5  12  -1 32310.9 790.331   4
   5  12   2 2646.51 281.808   6
  -5  12  -2 2776.40 234.536   4
  -5  12  -3 732.340 149.715   4
   5  12   3 763.836 173.754   6
   5  12   3 460.329 148.125   5
  -5  12  -4 1165.25 191.573   4
   5  12   4 1133.46 208.346   5
  -5  12  -5 1506.50 224.768   4
   5  12   5 2320.21 299.372   5
  -5  12  -6 347.601 143.278   4
   5  13 -10 832.063 198.899   2
  -5  13   9 4685.23 434.115   7
   5  13  -9 4492.91 395.816   2
   5  13  -9 4221.70 415.797   4
  -5  13   8 9454.04 593.380   7
   5  13  -8 9902.26 566.012   2
   5  13  -8 10476.5 611.898   4
  -5  13   7 4235.81 383.670   7
   5  13  -7 4862.01 384.325   2
   5  13  -7 4461.75 390.177   4
  -5  13   6 5123.61 411.079   7
   5  13  -6 5007.95 380.243   2
  -5  13   5 231.280 119.597   7
   5  13  -5 54.4979 102.729   6
   5  13  -5 395.607 144.192   2
  -5  13   4 1220.10 215.436   7
   5  13  -4 1529.44 210.491   6
   5  13  -4 1296.16 199.458   2
  -5  13   3 7795.69 475.620   7
   5  13  -3 7581.90 447.089   6
  -5  13   2 5447.81 396.053   7
   5  13  -2 5092.01 368.487   6
  -5  13   1 6776.66 442.235   7
   5  13  -1 7383.49 441.290   6
  -5  13   1 6326.17 185.427   6
  -5  13   1 6915.68 245.490   4
  -5  13   0 7952.29 491.467   7
   5  13   0 8038.16 465.255   6
  -5  13   0 8003.77 321.893   4
   5  13   1 7112.11 449.266   6
  -5  13  -1 6558.34 323.463   4
   5  13   2 5203.72 399.124   6
  -5  13  -2 5339.07 327.539   4
  -5  13  -3 450.561 128.906   4
   5  13   3 522.935 168.437   6
   5  13   3 698.778 183.219   5
   5  13   4 5860.84 455.634   5
  -5  13  -4 6494.91 426.791   4
   5  13   5 2755.93 328.818   5
  -5  13  -5 3180.77 321.526   4
  -5  13  -6 1333.28 243.933   4
   5  14 -10 245.610 143.866   2
  -5  14   9 154.732 128.570   7
   5  14  -9 178.763 141.808   2
   5  14  -8 172.642 149.048   4
  -5  14   8 308.012 152.972   7
   5  14  -8 363.343 152.475   2
  -5  14   7 132.409 102.418   7
   5  14  -7 292.851 132.105   2
   5  14  -7 145.304 123.744   4
  -5  14   6 6888.38 481.898   7
   5  14  -6 6735.02 447.170   2
  -5  14   5 499.413 170.447   7
   5  14  -5 575.277 173.637   6
   5  14  -5 659.873 156.375   2
   5  14  -4 3345.55 299.672   2
  -5  14   4 3381.10 326.919   7
   5  14  -4 3254.44 306.112   6
  -5  14   3 8687.87 514.752   7
   5  14  -3 8865.45 493.228   6
  -5  14   2 7064.77 461.708   7
   5  14  -2 7016.99 434.832   6
  -5  14   1 3509.15 327.440   7
   5  14  -1 3756.33 322.239   6
  -5  14   0 2848.94 306.984   7
   5  14   0 2468.57 269.279   6
  -5  14   0 2491.17 179.990   4
  -5  14  -1 1604.33 164.261   4
   5  14   1 1592.51 224.430   6
   5  14   2 5065.10 394.174   6
  -5  14  -2 4456.79 303.468   4
   5  14   3 5080.43 410.222   6
   5  14   3 5683.88 450.974   5
  -5  14  -3 5609.29 374.290   4
   5  14   4 6495.18 490.194   5
  -5  14  -4 6140.50 421.317   4
  -5  14  -5-78.3331 97.1387   4
   5  14   5 119.477 140.530   5
  -5  14  -6 1478.92 249.646   4
   5  15  -9 756.950 193.759   2
   5  15  -8 3354.80 367.463   4
  -5  15   8 3861.16 392.558   7
   5  15  -8 2808.31 315.163   2
  -5  15   7 2092.27 288.085   7
   5  15  -7 1649.46 234.849   2
  -5  15   6 3981.29 379.451   7
   5  15  -6 3546.83 335.208   2
   5  15  -6 3644.48 357.783   6
  -5  15   5 216.904 123.049   7
   5  15  -5 313.283 139.679   6
   5  15  -5 337.707 152.060   2
  -5  15   4 1796.00 252.237   7
   5  15  -4 1812.00 240.222   6
  -5  15   3 12113.4 628.908   7
   5  15  -3 12299.8 603.700   6
  -5  15   2 3548.01 340.009   7
   5  15  -2 3453.74 318.307   6
  -5  15   1 2866.82 306.134   7
   5  15  -1 2639.22 283.050   6
  -5  15   0 1683.19 246.739   7
   5  15   0 1518.39 234.522   6
  -5  15   0 1675.61 153.142   4
  -5  15  -1 9.30777 61.5139   4
   5  15   1 178.061 129.028   6
   5  15   2 6266.94 450.183   6
  -5  15  -2 5527.91 341.969   4
   5  15   3 4779.51 409.279   6
  -5  15  -3 4111.71 323.763   4
   5  15   4 2981.67 341.378   5
  -5  15  -4 3026.69 300.955   4
  -5  15  -5 2013.84 274.692   4
  -5  15  -6 1161.62 226.019   4
   5  16  -9 4269.90 397.905   2
  -5  16   8 3767.40 388.459   7
   5  16  -8 3600.50 358.828   2
  -5  16   7 3263.94 363.511   7
   5  16  -7 3360.73 332.703   2
  -5  16   6 1189.26 232.625   7
   5  16  -6 951.052 208.076   6
   5  16  -6 876.946 175.655   2
  -5  16   5 1367.74 239.368   7
   5  16  -5 1709.93 255.054   6
  -5  16   4 1782.25 258.023   7
   5  16  -4 1925.31 254.176   6
  -5  16   3 3839.82 360.545   7
   5  16  -3 4031.56 352.448   6
  -5  16   2 9536.76 563.296   7
   5  16  -2 8802.63 519.802   6
  -5  16   1 132.887 104.818   7
   5  16  -1 374.050 141.996   6
  -5  16   0 1057.38 216.061   7
   5  16   0 1016.73 192.363   6
   5  16   1 4496.17 382.131   6
  -5  16  -1 4317.89 281.414   4
  -5  16  -2 1912.42 208.682   4
   5  16   2 1825.01 265.664   6
   5  16   3 216.912 134.191   6
  -5  16  -3 304.278 108.751   4
  -5  16  -4 184.162 109.683   4
   5  16   4 263.133 167.900   5
  -5  16  -5 1216.95 216.752   4
  -5  17   8 699.476 186.083   7
   5  17  -8 1026.39 202.441   2
  -5  17   7 166.127 139.345   7
   5  17  -7 15.3218 102.574   2
   5  17  -6 1276.23 207.034   2
  -5  17   6 1448.43 240.986   7
   5  17  -6 1788.04 268.108   6
  -5  17   5 250.033 125.644   7
   5  17  -5 54.0883 130.454   6
  -5  17   4 3020.78 333.610   7
   5  17  -4 3327.91 335.505   6
  -5  17   3 2039.34 276.023   7
   5  17  -3 2091.96 271.526   6
  -5  17   2 2223.33 291.908   7
   5  17  -2 2531.60 288.585   6
  -5  17   1 132.672 102.179   7
   5  17  -1 289.053 143.781   6
  -5  17   0-25.8988 89.0589   7
   5  17   0 4.00441 95.4441   6
  -5  17  -1 786.743 206.585   7
   5  17   1 743.035 194.577   6
   5  17   2 300.894 140.741   6
  -5  17  -3 62.7936 94.0221   4
   5  17   3 406.409 156.712   6
  -5  17  -4 904.549 179.165   4
  -5  17  -5 147.856 112.733   4
   5  18  -8 1618.74 246.820   2
   5  18  -7 1555.01 247.982   2
  -5  18   7 1588.09 262.307   7
  -5  18   6 2059.60 288.883   7
   5  18  -6 2414.32 321.867   6
  -5  18   5 355.227 128.160   7
   5  18  -5 738.666 188.259   6
  -5  18   4 1046.46 212.753   7
   5  18  -4 602.307 180.979   6
  -5  18   3 2380.13 299.105   7
   5  18  -3 2209.86 281.136   6
  -5  18   2 4300.12 400.577   7
   5  18  -2 3631.59 353.489   6
  -5  18   1 1561.74 261.486   7
   5  18  -1 1647.64 235.236   6
  -5  18   0 1523.76 258.773   7
   5  18   0 936.278 203.789   6
  -5  18  -1 2161.09 306.339   7
   5  18   1 1898.06 270.289   6
   5  18   2-48.7222 116.431   6
   5  18   3 2253.13 306.675   6
  -5  19   6 367.019 161.184   7
  -5  19   5 173.377 131.650   7
   5  19  -5-127.120 122.653   6
  -5  19   4 1031.73 211.674   7
   5  19  -4 1444.33 248.000   6
  -5  19   3 1225.77 234.253   7
   5  19  -3 1214.41 219.491   6
  -5  19   2 2109.39 291.912   7
   5  19  -2 2553.77 311.730   6
  -5  19   1-14.3478 125.129   7
   5  19  -1-269.190 166.821   6
  -5  19   0 6762.84 522.509   7
   5  19   0 5896.20 460.762   6
  -5  19  -1 2904.77 353.678   7
   5  19   1 3265.83 353.335   6
   5  19   2 8478.55 571.387   6
  -5  20   5 893.393 210.675   7
  -5  20   4 1974.34 286.876   7
   5  20  -4 1599.49 253.758   6
  -5  20   3 4659.64 441.614   7
   5  20  -3 4851.93 433.024   6
  -5  20   2 4203.10 412.212   7
   5  20  -2 5084.69 432.924   6
  -5  20   1 1306.86 243.799   7
   5  20  -1 925.860 205.498   6
  -5  20   0 1336.76 261.290   7
   5  20   0 1507.46 256.481   6
   5  20   1 8435.29 575.338   6
  -5  21   4 1422.26 257.880   7
  -5  21   3 1554.29 268.752   7
   5  21  -3 1913.00 281.321   6
  -5  21   2 543.016 162.461   7
   5  21  -2 475.668 170.225   6
  -5  21   1 821.222 198.609   7
   5  21  -1 445.384 157.337   6
   5  21   0 285.212 134.559   6
   6 -21  -4 1074.77 225.833   3
   6 -21  -3 784.703 202.070   3
   6 -21  -2 2993.38 340.097   3
   6 -20  -4 1473.14 252.537   3
   6 -20  -3 418.070 154.317   3
  -6 -20   3 474.743 181.337   3
   6 -20  -2 1224.25 213.858   3
  -6 -20   2 1177.20 240.522   3
  -6 -20   1 79.2315 135.020   3
  -6 -20   0 3169.60 368.162   3
  -6 -20  -1-52.7823 125.152   3
  -6 -20  -2 8497.57 595.838   3
   6 -19  -5 1144.09 236.520   3
  -6 -19   4 1464.33 268.625   3
   6 -19  -4 1523.99 245.699   3
   6 -19  -3 131.794 131.516   3
  -6 -19   3-170.395 133.012   3
   6 -19  -2 1012.83 198.462   3
  -6 -19   2 752.784 191.003   3
  -6 -19   1 2142.99 300.980   3
  -6 -19   0 5257.25 456.832   3
  -6 -19  -1 595.608 185.150   3
  -6 -19  -2 1645.46 269.017   3
   6 -18  -7 83.6069 101.563   2
   6 -18  -6 872.620 170.515   2
   6 -18  -6 1061.24 227.434   3
  -6 -18   5 1242.21 258.188   3
   6 -18  -5 1439.09 247.931   3
  -6 -18   4 2984.00 350.574   3
   6 -18  -4 3971.25 380.259   3
   6 -18  -3 1288.11 210.224   3
  -6 -18   3 1193.36 215.225   3
   6 -18  -2 4423.48 370.586   3
  -6 -18   2 5005.05 432.551   3
   6 -18  -1 4742.77 374.535   3
  -6 -18   1 5065.65 433.877   3
  -6 -18   0 4037.51 387.470   3
  -6 -18  -1 2277.69 293.370   3
  -6 -18  -2 2076.21 281.479   3
   6 -17  -7 908.955 193.434   2
  -6 -17   6 292.474 153.572   3
   6 -17  -6 309.192 123.883   2
  -6 -17   5 1645.82 269.448   3
   6 -17  -5 2079.55 276.997   3
   6 -17  -4 4769.98 400.181   3
  -6 -17   4 4427.33 410.380   3
   6 -17  -3 767.301 169.545   3
  -6 -17   3 758.739 176.931   3
   6 -17  -2 3685.55 327.893   3
  -6 -17   2 3331.84 340.879   3
   6 -17  -1 5462.57 382.269   3
  -6 -17   1 5119.96 428.900   3
  -6 -17   0 6658.21 481.164   3
  -6 -17  -1 1010.13 201.112   3
  -6 -17  -2 417.849 158.178   3
   6 -16  -8 595.959 173.734   2
  -6 -16   7-55.6084 148.868   3
   6 -16  -7 94.7518 112.595   2
  -6 -16   6 974.960 218.652   3
   6 -16  -6 1454.52 247.009   3
   6 -16  -6 1260.20 209.181   2
  -6 -16   5 1396.04 238.685   3
   6 -16  -5 1570.88 210.072   2
   6 -16  -5 1721.18 249.765   3
   6 -16  -4 5086.08 400.874   3
  -6 -16   4 5089.53 425.109   3
  -6 -16   3 2006.26 271.559   3
   6 -16  -3 2078.76 258.063   3
   6 -16  -2 1068.38 183.599   3
  -6 -16   2 728.669 180.781   3
   6 -16  -1 1271.99 186.810   3
  -6 -16   1 1679.37 243.746   3
  -6 -16   0 4643.64 396.391   3
  -6 -16  -1 7573.69 494.894   3
  -6 -16  -2 3547.72 340.858   3
   6 -15  -8 134.152 121.427   2
  -6 -15   7 2119.41 309.475   3
   6 -15  -7 2720.46 301.865   2
  -6 -15   6 1665.21 270.573   3
   6 -15  -6 2057.87 277.189   3
   6 -15  -6 1066.80 180.288   2
   6 -15  -5 3467.93 338.209   3
   6 -15  -5 3230.00 282.733   2
  -6 -15   5 3153.24 336.600   3
  -6 -15   4 2106.48 277.914   3
   6 -15  -4 1772.75 198.708   2
   6 -15  -4 1704.20 235.921   3
  -6 -15   3 2429.33 285.519   3
   6 -15  -3 2050.93 241.986   3
   6 -15  -2 167.593 100.114   3
  -6 -15   2 95.4746 110.180   3
   6 -15  -1 5198.58 345.940   3
  -6 -15   1 4509.24 373.055   3
  -6 -15   0 2623.23 283.310   3
  -6 -15  -1 782.700 164.262   3
  -6 -15  -2 2968.92 306.726   3
   6 -14  -8 4673.79 414.129   2
  -6 -14   8 5789.65 495.025   3
  -6 -14   7 192.288 155.041   3
   6 -14  -7 106.311 115.784   2
  -6 -14   6 932.856 198.405   3
   6 -14  -6 935.304 181.121   2
  -6 -14   5 2196.23 283.308   3
   6 -14  -5 2014.14 232.392   2
   6 -14  -5 2095.11 262.353   3
  -6 -14   4 2284.53 283.600   3
   6 -14  -4 3011.82 297.203   3
   6 -14  -4 3135.49 252.822   2
   6 -14  -3 3767.52 310.309   3
   6 -14  -3 3562.62 242.429   2
  -6 -14   3 3551.11 329.304   3
   6 -14  -2 1434.68 187.646   3
  -6 -14   2 1572.36 224.547   3
   6 -14  -1 2872.21 247.786   3
  -6 -14   1 2605.62 278.460   3
   6 -14   0 213.802 84.0270   3
  -6 -14   0 222.267 114.401   3
  -6 -14  -1 715.325 153.280   3
  -6 -14  -2 448.042 128.384   3
  -6 -14  -3 643.363 148.225   3
   6 -13  -9 2812.00 341.624   2
   6 -13  -8 98.6669 125.882   2
  -6 -13   7 1599.90 266.547   3
   6 -13  -7 1257.70 205.844   2
  -6 -13   6 540.148 156.351   3
   6 -13  -6 412.983 120.008   2
   6 -13  -5 6307.04 435.250   3
   6 -13  -5 5850.81 376.140   2
  -6 -13   5 6563.54 462.537   3
   6 -13  -4 7993.47 460.241   3
   6 -13  -4 8413.61 411.689   2
  -6 -13   4 8000.32 488.799   3
   6 -13  -3 3413.65 290.825   3
   6 -13  -3 3883.37 250.599   2
  -6 -13   3 3741.37 338.200   3
  -6 -13   2 466.253 132.963   3
   6 -13  -2 671.863 131.986   3
   6 -13  -1 452.841 109.782   3
  -6 -13   1 902.517 173.604   3
   6 -13   0 653.464 113.950   3
  -6 -13   0 540.169 136.528   3
  -6 -13  -1 1536.11 210.113   3
  -6 -13  -2 2202.48 242.412   3
  -6 -13  -3 302.660 110.105   3
   6 -12  -9 2038.79 293.183   2
   6 -12  -8 71.3505 113.964   2
   6 -12  -7-107.404 108.975   2
  -6 -12   6 1474.11 228.137   3
   6 -12  -6 1461.75 211.545   2
   6 -12  -5 4165.43 315.724   2
  -6 -12   5 4240.41 362.857   3
  -6 -12   4 1163.17 189.803   3
   6 -12  -4 1551.27 179.505   2
   6 -12  -4 1225.19 185.704   3
   6 -12  -3 11580.4 519.365   3
   6 -12  -3 11194.7 434.170   2
  -6 -12   3 11389.5 552.014   3
   6 -12  -2 3487.16 268.668   3
  -6 -12   2 3148.98 283.857   3
   6 -12  -1 5652.83 318.624   3
  -6 -12   1 5501.45 372.557   3
  -6 -12   0 6372.86 390.149   3
  -6 -12  -1 3720.98 294.636   3
  -6 -12  -2 2155.50 227.251   3
  -6 -12  -3 3210.62 271.552   3
   6 -11  -9 937.671 218.759   2
   6 -11  -8 2933.77 315.682   2
   6 -11  -7 305.544 128.006   2
   6 -11  -6 3352.59 301.563   2
   6 -11  -5 6779.31 390.606   2
  -6 -11   5 6746.73 446.874   3
   6 -11  -4 13640.8 574.142   3
   6 -11  -4 13546.2 518.757   2
  -6 -11   4 13214.5 610.414   3
  -6 -11   3 1816.78 226.177   3
   6 -11  -3 1772.05 168.431   2
   6 -11  -3 1528.80 182.319   3
   6 -11  -2 8077.07 389.610   3
  -6 -11   2 9117.31 462.980   3
  -6 -11   1 20930.4 705.756   3
   6 -11  -1 20089.5 471.342   2
  -6 -11   0 11306.2 503.151   3
  -6 -11  -1 9238.95 446.792   3
  -6 -11  -2 5191.45 333.790   3
  -6 -11  -3 8988.28 437.813   3
   6 -10  -9 423.508 166.375   2
   6 -10  -8 2021.81 264.899   2
   6 -10  -7 1975.24 244.141   2
   6 -10  -6 4523.08 338.653   2
   6 -10  -5 5907.85 363.851   2
   6 -10  -4 4655.79 300.118   2
  -6 -10   4 4542.54 347.000   3
  -6 -10   3 516.648 130.689   3
   6 -10  -3 751.034 119.060   2
   6 -10  -3 634.155 127.820   3
   6 -10  -2 5678.73 311.486   3
  -6 -10   2 5575.99 357.601   3
   6 -10  -1 17467.8 440.890   2
  -6 -10   1 18017.7 627.891   3
   6 -10   0 2215.73 170.102   3
  -6 -10   0 2301.33 217.411   3
  -6 -10  -1 229.383 96.3038   3
  -6 -10  -2 7162.64 372.217   3
  -6 -10  -3 1364.15 165.197   3
   6  -9  -9 1852.18 273.942   2
   6  -9  -8 600.914 180.790   2
   6  -9  -7 1287.20 203.596   2
   6  -9  -6 1033.37 180.475   2
   6  -9  -5 2319.12 229.027   2
   6  -9  -4 7774.87 382.073   2
  -6  -9   3 2680.78 240.906   3
  -6  -9   2 404.321 113.159   3
  -6  -9   1 1599.68 180.568   3
   6  -9  -1 1509.10 122.403   2
   6  -9   0 6631.46 268.828   3
  -6  -9   0 7225.95 363.240   3
  -6  -9  -1 11904.0 463.947   3
  -6  -9  -2 888.367 132.584   3
   6  -8 -10 1359.23 262.667   2
   6  -8  -9 694.911 183.032   2
   6  -8  -8 1067.52 204.887   2
   6  -8  -7 3326.07 311.040   2
   6  -8  -6 5053.32 352.619   2
   6  -8  -5 4857.47 325.215   2
   6  -8  -4 3715.68 262.780   2
  -6  -8   3 2506.46 235.359   3
  -6  -8   2 5393.74 320.301   3
  -6  -8   1 939.132 141.470   3
   6  -8  -1 673.344 91.3894   2
  -6  -8   0 3993.04 258.382   3
  -6  -8  -1 1425.47 153.199   3
  -6  -8  -2 1612.55 155.642   3
   6  -7 -10 147.951 128.000   2
   6  -7  -9 84.5815 98.2208   2
   6  -7  -8 4743.57 381.192   2
   6  -7  -7 2454.75 270.146   2
  -6  -7   6 2628.33 261.057   7
   6  -7  -6 2860.71 263.824   2
  -6  -7   5 8311.34 415.947   7
   6  -7  -5 8706.26 432.225   2
  -6  -7   4 3098.82 235.331   7
   6  -7  -4 3235.54 248.044   2
  -6  -7   3 10112.4 382.306   7
  -6  -7   2 22350.8 539.933   7
  -6  -7   2 23986.6 680.798   3
   6  -7  -1 2595.36 171.443   2
  -6  -7   1 2421.42 202.512   3
  -6  -7   0 11064.2 411.778   3
  -6  -7  -1 747.250 109.526   3
  -6  -7  -2 3400.49 209.237   3
   6  -6 -10 703.903 190.171   2
   6  -6  -9 739.892 183.279   2
   6  -6  -8 642.575 166.306   2
  -6  -6   7 1340.76 217.663   7
   6  -6  -7 1099.72 184.311   2
  -6  -6   6 5433.09 359.551   7
   6  -6  -6 5156.99 189.202   6
   6  -6  -6 5590.37 368.506   2
   6  -6  -5 12183.9 245.237   6
   6  -6  -5 13325.5 537.851   2
  -6  -6   5 12921.5 520.641   7
  -6  -6   4 16221.6 549.643   7
   6  -6  -4 17443.0 582.152   2
  -6  -6   3 4164.85 242.997   7
  -6  -6   2 905.730 132.471   3
  -6  -6   2 830.063 101.710   7
[truncated: 141,483 more chars]
