# Supplementary material for: Crystal structure of 2-[(3aS,6R)-3,3,6-trimethyl-3,3a,4,5,6,7-hexa­hydro-2H-indazol-2-yl]thia­zol-4(5H)-one
Source: Acta Crystallogr E Crystallogr Commun. 2016 Feb 17;72(Pt 3):334–6. doi: 10.1107/S2056989016002498 (PMC4778833; doi:10.1107/S2056989016002498)
Supplement: Supplementary file 2 [file e-72-00334-Isup2.hkl]

#
# h,k,l, Fc-squared, Fo-squared, sigma(Fo-squared), status flag
#
data_I
_shelx_title ' P15 in P2(1)'
_shelx_refln_list_code          4
_shelx_F_calc_maximum      189.08
_exptl_crystal_F_000       568.00
_reflns_d_resolution_high  0.7224

loop_
 _space_group_symop_operation_xyz
 'x, y, z'
 '-x, y+1/2, -z'

_cell_length_a     8.5519
_cell_length_b    18.9335
_cell_length_c     8.9165
_cell_angle_alpha  90.000
_cell_angle_beta  110.203
_cell_angle_gamma  90.000

_shelx_F_squared_multiplier     1.000

loop_
 _refln_index_h
 _refln_index_k
 _refln_index_l
 _refln_F_squared_calc
 _refln_F_squared_meas
 _refln_F_squared_sigma
 _refln_observed_status
   1 -23   0         10.35          9.32         4.04 o
   2 -23   0         43.23         37.77         5.96 o
   3 -23   0         61.15         61.77         9.58 o
   4 -23   0         55.00         55.75         9.51 o
   0 -22   0         92.08         85.45        11.17 o
   1 -22   0        119.33        126.56         9.56 o
   2 -22   0        382.82        423.03        19.23 o
   3 -22   0         11.34          5.23         3.12 o
   4 -22   0        124.12        123.84         9.54 o
   1 -21   0        150.46        150.89         8.02 o
   2 -21   0         32.55         38.14        11.51 o
   3 -21   0        199.25        203.67        11.78 o
   4 -21   0         73.03         88.03         7.85 o
   5 -21   0         15.44         11.76        11.81 o
   0 -20   0         31.26         38.50         5.03 o
   1 -20   0         38.55         41.66         3.73 o
   2 -20   0         33.49         41.09         3.92 o
   3 -20   0         53.35         64.03         6.73 o
   4 -20   0         69.88         64.57         6.56 o
   5 -20   0         56.02         58.14         6.50 o
   6 -20   0        109.03        112.15        13.03 o
   7 -20   0        154.15        178.60        16.44 o
   1 -19   0        217.18        219.86         7.81 o
   2 -19   0         18.22         29.90         4.91 o
   3 -19   0        308.37        305.37        10.92 o
   4 -19   0         33.79         35.23         4.72 o
   5 -19   0        226.31        235.12        13.23 o
   6 -19   0        176.43        186.01        16.16 o
   7 -19   0         87.96        104.48        12.58 o
   0 -18   0        170.39        177.82         9.52 o
   1 -18   0         13.36         12.77         2.42 o
   2 -18   0          3.35          6.78         3.28 o
   3 -18   0         34.81         31.03         3.70 o
   4 -18   0        186.27        164.90         7.89 o
   5 -18   0         47.05         41.35         5.15 o
   6 -18   0        128.17        142.85        13.71 o
   7 -18   0         37.63         43.94         8.26 o
   1 -17   0        333.88        312.46         8.68 o
   2 -17   0         81.93        100.31         6.01 o
   3 -17   0          6.44          4.81         2.48 o
   4 -17   0        313.23        309.94        10.49 o
   5 -17   0          2.05         -2.26         2.26 o
   6 -17   0        213.63        235.58        17.02 o
   7 -17   0         29.45         41.87         7.64 o
   0 -16   0       1140.45       1068.13        23.01 o
   1 -16   0         21.98         23.74         3.26 o
   2 -16   0        875.53        878.38        17.12 o
   3 -16   0         78.42         85.91         5.47 o
   4 -16   0         38.32         48.97         4.19 o
   5 -16   0         37.70         33.08         4.28 o
   6 -16   0        156.44        164.30        14.02 o
   7 -16   0          3.92          2.62         3.74 o
   1 -15   0       1292.12       1246.56        23.00 o
   2 -15   0        216.04        193.57         9.96 o
   3 -15   0        485.34        513.60        12.72 o
   4 -15   0         49.79         43.65         3.88 o
   5 -15   0         50.91         66.79         5.62 o
   6 -15   0         78.19         92.81        10.02 o
   7 -15   0         27.85         19.18         5.25 o
   0 -14   0        284.51        286.75        10.56 o
   1 -14   0        553.18        564.31        12.51 o
   2 -14   0        123.98        122.38         5.80 o
   3 -14   0          4.72          7.59         2.23 o
   4 -14   0         44.38         33.65         3.95 o
   5 -14   0         83.97        101.62         7.54 o
   6 -14   0          9.11          7.69         2.40 o
   7 -14   0        233.50        262.00        16.31 o
   1 -13   0        697.47        679.25        13.22 o
   2 -13   0         25.83         24.19         2.25 o
   3 -13   0       1048.69       1001.69        19.46 o
   4 -13   0         91.81         81.85         2.62 o
   5 -13   0        269.67        275.07        10.21 o
   6 -13   0         23.59         21.66         3.10 o
   7 -13   0         97.00         98.67         9.85 o
   0 -12   0        815.28        795.13        23.17 o
   1 -12   0        260.44        271.11         7.20 o
   2 -12   0       1177.03       1240.98        15.10 o
   3 -12   0        246.25        245.44         4.80 o
   4 -12   0        844.95        797.99        18.17 o
   5 -12   0         11.12         16.12         4.87 o
   6 -12   0        222.79        225.48        13.80 o
   7 -12   0         19.10         31.06         5.68 o
   1 -11   0         64.97         60.86         3.87 o
   2 -11   0         74.79         69.29         3.56 o
   3 -11   0         92.17         95.98         3.02 o
   4 -11   0        922.27        871.75        17.26 o
   5 -11   0          3.23          3.80         0.83 o
   6 -11   0        403.35        400.03        17.80 o
   7 -11   0          8.86          8.99         3.93 o
   0 -10   0        977.35       1018.90        17.07 o
   1 -10   0        134.45        135.26         3.89 o
   2 -10   0        127.17        124.90         4.48 o
   3 -10   0        260.02        247.38         4.74 o
   4 -10   0         56.45         53.90         2.81 o
   5 -10   0        197.30        165.59        17.51 o
   6 -10   0         79.49         79.57         4.74 o
   7 -10   0        328.13        354.50        16.31 o
   1  -9   0        400.97        429.70         6.87 o
   2  -9   0        108.11        112.15         3.55 o
   3  -9   0        245.15        219.18         3.92 o
   4  -9   0        549.34        565.99        11.16 o
   5  -9   0         81.67         83.59         2.97 o
   6  -9   0        248.38        242.49        10.52 o
   7  -9   0         47.90         59.70         6.49 o
   0  -8   0       5690.17       5979.49        84.57 o
   1  -8   0        629.05        711.77        10.21 o
   2  -8   0        185.69        208.86         3.83 o
   3  -8   0       1259.90       1314.14        12.96 o
   4  -8   0        722.88        718.24         9.59 o
   5  -8   0        505.55        504.16         9.94 o
   6  -8   0        136.22        141.28         9.14 o
   7  -8   0        263.27        260.13        12.57 o
   1  -7   0        897.50        911.86        14.53 o
   2  -7   0        103.75        108.49         2.61 o
   3  -7   0       2511.98       2684.24        21.58 o
   4  -7   0         48.16         48.96         2.16 o
   5  -7   0          8.86          7.17         1.19 o
   6  -7   0        416.22        391.47        14.57 o
   7  -7   0         64.25         53.35         5.55 o
   0  -6   0       3123.39       3150.78        46.72 o
   1  -6   0        230.10        234.98         4.68 o
   2  -6   0      11476.64      11797.82        58.54 o
   3  -6   0        224.49        225.13         3.72 o
   4  -6   0        546.22        538.04         7.70 o
   5  -6   0         32.01         29.50         1.45 o
   6  -6   0        132.85        118.86         3.75 o
   7  -6   0        223.55        234.26        10.57 o
   1  -5   0        133.96        125.20         3.09 o
   2  -5   0         58.85         50.95         2.15 o
   3  -5   0       1992.94       2228.97        16.38 o
   4  -5   0        862.29        855.69        10.04 o
   5  -5   0         51.61         49.50         2.57 o
   6  -5   0        874.70        828.19        30.88 o
   7  -5   0        586.07        563.92        13.01 o
   0  -4   0       3591.87       3623.75        49.91 o
   1  -4   0       4177.75       4170.69        33.24 o
   2  -4   0       1009.04        978.76         8.89 o
   3  -4   0         91.63        104.67         2.34 o
   4  -4   0       1347.97       1442.48        12.94 o
   5  -4   0       1215.71       1241.98        12.37 o
   6  -4   0       1214.79       1244.01        15.16 o
   7  -4   0        666.67        663.40        11.26 o
   8  -4   0         66.55         58.61         7.71 o
   9  -4   0        271.99        277.90        17.64 o
   1  -3   0        657.27        689.28         6.53 o
   2  -3   0        356.02        387.44         4.14 o
   3  -3   0       1336.95       1401.73         9.69 o
   4  -3   0       1968.45       2264.12        16.76 o
   5  -3   0        963.88        999.66        14.72 o
   6  -3   0        257.58        281.76         6.14 o
   7  -3   0          4.49          3.78         1.26 o
   8  -3   0        110.61        111.99        10.53 o
   9  -3   0         22.79         20.42         5.79 o
  10  -3   0         14.09         19.20         5.87 o
   1  -2   0       8274.51       8218.40        74.73 o
   2  -2   0       2323.36       2404.15        14.04 o
   3  -2   0        783.78        770.91         7.05 o
   4  -2   0       2414.78       2696.39        19.17 o
   5  -2   0        268.15        276.26         6.01 o
   6  -2   0        656.94        652.52         9.77 o
   7  -2   0       1446.73       1423.46        34.36 o
   8  -2   0          6.45          7.03         2.20 o
   9  -2   0        166.01        179.12        13.93 o
  10  -2   0         24.39         22.70         5.60 o
   2  -1   0        152.20        142.40         2.91 o
   3  -1   0       1075.30       1122.87         7.86 o
   4  -1   0        299.30        313.92         3.68 o
   5  -1   0        481.42        536.20         7.08 o
   6  -1   0        359.10        336.57         6.26 o
   7  -1   0          2.76          3.12         0.49 o
   8  -1   0         28.83         32.55         3.83 o
   9  -1   0          3.27          6.35         3.96 o
  10  -1   0        171.00        183.55        15.12 o
   2   0   0        239.37        265.89         3.69 o
   3   0   0         79.34         72.97         1.83 o
   4   0   0       2224.68       2129.56        12.81 o
   5   0   0        200.93        204.94         5.92 o
   6   0   0       1417.98       1330.57        31.22 o
   7   0   0        207.24        196.07        11.86 o
   8   0   0          1.68          1.03         5.48 o
   9   0   0          6.04          1.84         3.45 o
  10   0   0          0.29          0.76         3.48 o
   2   1   0        149.05        142.52         3.36 o
   3   1   0       1073.04       1118.89         9.00 o
   4   1   0        299.47        315.32         3.59 o
   5   1   0        481.01        505.42        11.06 o
   6   1   0        360.14        346.53         8.40 o
   7   1   0          2.28          8.52         3.07 o
   8   1   0         30.14         31.80         3.83 o
   9   1   0          3.04          6.72         5.89 o
  10   1   0        175.83        193.09        15.39 o
   1   2   0       8276.65       8216.67       103.82 o
   2   2   0       2321.68       2379.26        15.01 o
   3   2   0        787.64        768.06         6.94 o
   4   2   0       2416.83       2701.78        21.35 o
   5   2   0        253.11        238.10         8.19 o
   6   2   0        660.22        669.29        10.39 o
   7   2   0       1454.81       1479.57        21.12 o
   8   2   0          6.61          4.31         2.29 o
   9   2   0        163.93        158.81        12.15 o
  10   2   0         24.78         31.31         6.79 o
   1   3   0        654.33        671.93         7.11 o
   2   3   0        354.99        395.48         4.55 o
   3   3   0       1330.09       1407.65        11.89 o
   4   3   0       1970.47       2260.20        16.64 o
   5   3   0        969.26        958.77         9.97 o
   6   3   0        255.37        284.59         6.56 o
   7   3   0          5.82          6.50         2.18 o
   8   3   0        110.69        102.43         5.57 o
   9   3   0         23.04         31.24         4.31 o
  10   3   0         14.11          6.95         3.84 o
   0   4   0       3583.78       3493.87        50.00 o
   1   4   0       4174.71       4116.57        32.74 o
   2   4   0       1008.97        983.62         9.16 o
   3   4   0         96.46        115.77         2.27 o
   4   4   0       1343.68       1425.92        11.93 o
   5   4   0       1221.54       1238.81        11.50 o
   6   4   0       1216.21       1210.58        13.93 o
   7   4   0        671.42        647.16        13.55 o
   8   4   0         67.20         61.12         4.46 o
   9   4   0        272.85        276.50         9.38 o
  10   4   0         23.40         20.63         5.48 o
   1   5   0        132.78        133.69         4.24 o
   2   5   0         59.32         54.38         2.27 o
   3   5   0       1996.05       2244.32        21.02 o
   4   5   0        868.95        886.83         8.42 o
   5   5   0         50.24         50.63         1.68 o
   6   5   0        885.81        858.51        12.17 o
   7   5   0        583.57        568.49        15.60 o
   8   5   0        115.65        113.76         4.95 o
   9   5   0          7.27          3.61         2.12 o
  10   5   0        220.55        233.08        17.36 o
   0   6   0       3105.90       3108.18        52.48 o
   1   6   0        230.16        238.13         4.77 o
   2   6   0      11469.00      11880.64       117.19 o
   3   6   0        225.08        236.18         6.90 o
   4   6   0        549.14        543.92         7.92 o
   5   6   0         31.68         32.08         1.39 o
   6   6   0        131.43        122.36         3.53 o
   7   6   0        226.58        237.07         7.41 o
   8   6   0         27.95         37.66         3.94 o
   9   6   0         16.85         11.97         2.66 o
  10   6   0         37.87         41.92         5.45 o
   1   7   0        893.37        890.80         9.79 o
   2   7   0        105.83        108.64         3.41 o
   3   7   0       2508.72       2634.32        19.40 o
   4   7   0         46.61         43.69         2.65 o
   5   7   0          7.42          6.95         0.95 o
   6   7   0        408.45        380.76         6.67 o
   7   7   0         63.69         52.18         3.27 o
   8   7   0          1.11          3.07         1.47 o
   9   7   0         14.96         16.10         2.94 o
  10   7   0         41.38         39.39         5.24 o
   0   8   0       5691.09       6072.10        61.12 o
   1   8   0        628.76        697.24         8.82 o
   2   8   0        184.57        192.09         5.69 o
   3   8   0       1257.84       1314.40        12.17 o
   4   8   0        723.09        704.69        12.21 o
   5   8   0        509.40        500.20         7.12 o
   6   8   0        136.90        137.60         3.50 o
   7   8   0        250.77        238.54         6.87 o
   8   8   0         57.56         55.34         4.71 o
   9   8   0        323.23        338.25        16.58 o
  10   8   0         45.22         42.54         7.56 o
   1   9   0        396.65        417.98         6.87 o
   2   9   0        109.77        120.30         3.59 o
   3   9   0        239.43        213.71         4.34 o
   4   9   0        549.21        581.77        14.88 o
   5   9   0         80.27         79.02         2.78 o
   6   9   0        248.09        251.51         6.69 o
   7   9   0         50.15         49.76         4.06 o
   8   9   0         17.81         20.53         4.04 o
   9   9   0         16.49         15.69         3.25 o
  10   9   0         51.25         62.34         9.92 o
   0  10   0        971.55        969.52        21.90 o
   1  10   0        134.81        143.16         4.64 o
   2  10   0        120.58        114.21         4.15 o
   3  10   0        255.57        233.43         4.55 o
   4  10   0         56.33         56.97         4.97 o
   5  10   0        190.15        163.41         4.07 o
   6  10   0         79.04         91.30         4.14 o
   7  10   0        330.54        329.96         8.29 o
   8  10   0         95.28         90.97         6.13 o
   9  10   0        162.31        179.59         8.93 o
  10  10   0         17.99         14.19         5.87 o
   1  11   0         65.11         61.37         3.70 o
   2  11   0         71.31         61.72         3.64 o
   3  11   0         93.23        100.18         3.17 o
   4  11   0        917.03        887.55        16.32 o
   5  11   0          3.10          3.64         1.67 o
   6  11   0        397.57        401.66         9.93 o
   7  11   0          9.05         13.16         3.04 o
   8  11   0        332.73        354.27        12.07 o
   9  11   0         12.64         18.92         5.29 o
   0  12   0        816.17        814.23        21.19 o
   1  12   0        260.54        268.40         7.98 o
   2  12   0       1175.72       1216.80        25.62 o
   3  12   0        244.62        252.08         8.07 o
   4  12   0        841.33        793.01        12.49 o
   5  12   0         10.13          5.47         1.77 o
   6  12   0        224.64        220.24         7.29 o
   7  12   0         19.11         20.71         3.45 o
   8  12   0         60.28         71.74         5.74 o
   9  12   0          8.05          4.91         3.33 o
   1  13   0        690.39        692.76        23.02 o
   2  13   0         25.50         26.94         5.01 o
   3  13   0       1044.83       1008.47        18.38 o
   4  13   0         94.09         85.73         3.65 o
   5  13   0        269.22        283.09         8.25 o
   6  13   0         25.59         23.39         3.96 o
   7  13   0         97.42        106.25         6.60 o
   8  13   0        100.74        109.68         7.07 o
   0  14   0        284.59        314.58        13.42 o
   1  14   0        552.42        558.92        12.80 o
   2  14   0        124.21        110.30         5.47 o
   3  14   0          5.49          5.63         2.05 o
   4  14   0         44.16         48.34         3.60 o
   5  14   0         79.66         90.66         4.76 o
   6  14   0          9.19          7.39         3.31 o
   7  14   0        234.66        251.79        10.27 o
   8  14   0         25.21         25.55         3.87 o
   1  15   0       1291.62       1268.00        21.51 o
   2  15   0        214.95        203.77         7.80 o
   3  15   0        488.81        532.09        21.45 o
   4  15   0         48.65         49.11         3.72 o
   5  15   0         51.55         58.13         4.03 o
   6  15   0         77.45        106.73         8.37 o
   7  15   0         26.96         32.46         4.27 o
   8  15   0        284.75        327.90        15.43 o
   0  16   0       1142.78       1104.84        29.00 o
   1  16   0         22.29         31.93         5.00 o
   2  16   0        872.42        862.90        17.56 o
   3  16   0         78.84         89.31         6.82 o
   4  16   0         38.15         48.56         3.76 o
   5  16   0         37.78         36.62         5.08 o
   6  16   0        156.86        175.32        10.66 o
   7  16   0          4.01          2.97         3.05 o
   1  17   0        333.58        325.68        10.56 o
   2  17   0         83.18         88.64         6.85 o
   3  17   0          6.74          8.27         2.18 o
   4  17   0        310.83        285.95        12.61 o
   5  17   0          2.14         -0.41         2.30 o
   6  17   0        212.45        214.36        14.45 o
   7  17   0         28.76         17.39         5.85 o
   0  18   0        170.34        180.28        11.45 o
   1  18   0         13.49         12.91         2.79 o
   2  18   0          2.01          4.34         2.57 o
   3  18   0         35.07         30.61         3.01 o
   4  18   0        185.68        182.37        10.39 o
   5  18   0         46.53         43.57        10.39 o
   6  18   0        129.22        131.29         9.80 o
   1  19   0        214.87        215.54         8.60 o
   2  19   0         18.07         20.30         2.26 o
   3  19   0        305.10        271.66        12.37 o
   4  19   0         34.67         37.26         5.17 o
   5  19   0        228.05        223.07        15.33 o
   6  19   0        177.25        188.31        16.34 o
   0  20   0         31.10         25.69         6.13 o
   1  20   0         39.32         41.75         3.22 o
   2  20   0         32.69         27.83         3.21 o
   3  20   0         51.36         59.76         6.15 o
   4  20   0         69.70         64.32         6.69 o
   5  20   0         57.84         50.55         6.48 o
   1  21   0        150.35        142.74         5.78 o
   2  21   0         31.67         30.89         4.91 o
   3  21   0        199.89        210.42        11.57 o
   4  21   0         73.06         83.57         7.86 o
   5  21   0         14.84         10.09         4.76 o
   0  22   0         91.84         83.31         6.57 o
   1  22   0        119.04        113.53         6.23 o
   2  22   0        379.27        404.63        15.69 o
   3  22   0         11.77         11.81         4.40 o
   4  22   0        123.28        124.75         9.64 o
   1  23   0          9.55         14.53         3.59 o
   2  23   0         43.14         39.83         5.31 o
   3  23   0         61.22         51.70         6.21 o
   0  24   0         25.24         18.71         5.51 o
   1  24   0          7.25         10.73         2.96 o
   2  24   0         13.81         10.56         3.51 o
   3  24   0         52.38         38.62         7.55 o
   1  25   0         41.03         25.68         8.50 o
   2  25   0         11.62         19.26         6.17 o
  -5 -23   1         64.18         56.59         9.20 o
  -4 -23   1         29.76         24.23         6.93 o
  -3 -23   1          5.83         10.23         5.70 o
  -2 -23   1        208.19        225.16        13.12 o
  -1 -23   1         37.00         43.58         6.35 o
   0 -23   1        360.79        384.54        17.01 o
   1 -23   1         57.51         54.83         6.99 o
   2 -23   1        101.16        117.93        11.42 o
   3 -23   1          3.61         -1.08         4.39 o
   4 -23   1        101.18        103.25        12.21 o
  -5 -22   1          0.35         -4.72         4.72 o
  -4 -22   1         96.42        110.70         9.20 o
  -3 -22   1         31.27         31.18         5.79 o
  -2 -22   1         28.63         35.00         9.19 o
  -1 -22   1        105.70        129.48         9.59 o
   0 -22   1         43.79         48.22         6.22 o
   1 -22   1         20.24         18.73         4.23 o
   2 -22   1         21.46         22.29         5.56 o
   3 -22   1         13.43         10.90         3.81 o
   4 -22   1          5.81          6.94         3.21 o
  -5 -21   1         24.80         23.15         4.48 o
  -4 -21   1         97.40         95.34         8.22 o
  -3 -21   1         21.88         19.41         4.63 o
  -2 -21   1         62.71         69.75         9.81 o
  -1 -21   1          4.01          3.08         3.28 o
   0 -21   1         98.76        106.48        10.17 o
   1 -21   1         72.79         87.30         9.67 o
   2 -21   1        147.51        138.51        17.22 o
   3 -21   1         45.03         41.80         5.77 o
   4 -21   1         46.89         43.11         5.75 o
   5 -21   1        266.36        260.89        19.85 o
  -7 -20   1          9.89         25.46         7.88 o
  -6 -20   1          0.22          2.80         4.78 o
  -5 -20   1         40.04         41.77         5.63 o
  -4 -20   1          4.74          5.76         3.25 o
  -3 -20   1        137.28        134.44         7.46 o
  -2 -20   1         37.13         41.17         3.89 o
  -1 -20   1        390.33        360.86        11.82 o
   0 -20   1         73.60         65.21         4.59 o
   1 -20   1        380.04        408.58        10.96 o
   2 -20   1         57.95         64.99         5.41 o
   3 -20   1         73.05         66.92         6.76 o
   4 -20   1         28.17         30.98         4.97 o
   5 -20   1        287.86        303.96        20.79 o
   6 -20   1          0.80         -1.87         4.43 o
  -7 -19   1        190.34        201.35        17.23 o
  -6 -19   1         66.24         75.82        10.65 o
  -5 -19   1          2.45         -1.73         3.18 o
  -4 -19   1          2.91          8.28         2.89 o
  -3 -19   1         40.28         41.31         4.40 o
  -2 -19   1        355.11        357.40        11.64 o
  -1 -19   1        105.67         94.72         5.21 o
   0 -19   1        195.72        195.55         7.37 o
   1 -19   1        180.40        184.22         8.71 o
   2 -19   1         88.83         98.80         6.30 o
   3 -19   1         50.78         44.26         5.74 o
   4 -19   1         11.71         18.67         6.50 o
   5 -19   1         82.89         87.89        10.94 o
   6 -19   1         14.81         21.07         6.55 o
  -7 -18   1         51.02         60.34         9.81 o
  -6 -18   1        164.68        172.87        10.03 o
  -5 -18   1         58.46         55.94        10.25 o
  -4 -18   1        105.68        115.44         6.63 o
  -3 -18   1          4.85          9.70         2.69 o
  -2 -18   1        319.16        298.20        10.30 o
  -1 -18   1         43.77         41.52         3.46 o
   0 -18   1         12.55          6.48         2.18 o
   1 -18   1        168.66        161.51         6.44 o
   2 -18   1        151.32        152.38         7.97 o
   3 -18   1        269.72        259.44         9.77 o
   4 -18   1          5.48         10.44         3.22 o
   5 -18   1         71.36         69.81         6.40 o
   6 -18   1         66.93         80.59        10.38 o
  -8 -17   1          4.72          7.99         5.25 o
  -7 -17   1          7.12          8.44         4.42 o
  -6 -17   1        191.71        188.10        10.10 o
  -5 -17   1         10.99          9.88         3.78 o
  -4 -17   1        867.82        854.70        29.45 o
  -3 -17   1         15.56         20.08         3.27 o
  -2 -17   1         41.94         44.88         4.32 o
  -1 -17   1         48.83         47.12         4.71 o
   0 -17   1        202.33        191.73         6.77 o
   1 -17   1         41.67         46.38         5.70 o
   2 -17   1        277.90        274.86         9.64 o
   3 -17   1          0.74         -1.83         2.37 o
   4 -17   1        173.60        177.48         7.89 o
   5 -17   1         17.28         22.13         3.69 o
   6 -17   1         44.33         35.74         7.12 o
   7 -17   1         32.45         51.74         8.26 o
  -8 -16   1        168.06        176.36        14.81 o
  -7 -16   1         14.46          8.64         4.70 o
  -6 -16   1         52.88         51.30         7.21 o
  -5 -16   1         13.20         12.26         3.18 o
  -4 -16   1        271.57        273.85         9.49 o
  -3 -16   1        156.88        153.84         9.73 o
  -2 -16   1        604.96        599.61        13.87 o
  -1 -16   1         87.74         99.46         5.04 o
   0 -16   1         68.77         73.90         4.40 o
   1 -16   1         13.45         13.60         3.79 o
   2 -16   1        194.81        200.28         8.65 o
   3 -16   1        587.26        580.05        13.85 o
   4 -16   1         31.42         27.91         3.39 o
   5 -16   1        165.67        170.97        11.78 o
   6 -16   1        231.80        267.97        17.51 o
   7 -16   1          5.72          4.41         4.43 o
  -8 -15   1         41.09         43.71         7.68 o
  -7 -15   1        180.72        197.81        14.96 o
  -6 -15   1        158.65        173.51        12.19 o
  -5 -15   1        116.06        108.29         7.16 o
  -4 -15   1         14.02         11.72         1.77 o
  -3 -15   1        110.41        115.92         5.91 o
  -2 -15   1        266.13        242.20         8.41 o
  -1 -15   1        223.76        225.21        13.20 o
   0 -15   1       1974.88       1966.69        22.79 o
   1 -15   1         71.21         58.00         3.23 o
   2 -15   1        179.70        186.80         9.34 o
   3 -15   1        881.08        882.27        16.85 o
   4 -15   1         13.36          6.77         2.10 o
   5 -15   1          6.38          8.13         3.25 o
   6 -15   1         17.76         27.69         5.81 o
   7 -15   1        347.78        362.82        19.72 o
  -8 -14   1         37.36         37.42         6.83 o
  -7 -14   1         30.30         29.23         6.22 o
  -6 -14   1         93.50         97.68         6.55 o
  -5 -14   1        132.55        127.82         8.69 o
  -4 -14   1        243.22        247.37         9.23 o
  -3 -14   1         85.51         77.96         4.24 o
  -2 -14   1         88.88         92.90         4.10 o
  -1 -14   1       3186.26       3163.77        35.39 o
   0 -14   1        161.50        182.34         5.10 o
   1 -14   1         28.45         23.54         2.18 o
   2 -14   1         92.01         92.97         5.35 o
   3 -14   1        154.84        163.26         6.81 o
   4 -14   1        249.46        273.20         9.96 o
   5 -14   1         43.04         60.82         5.11 o
   6 -14   1         28.02         25.31         5.42 o
   7 -14   1         25.10         20.70         5.72 o
  -8 -13   1         16.38         17.81         5.66 o
  -7 -13   1         55.44         64.79         8.06 o
  -6 -13   1         22.36         23.08         7.96 o
  -5 -13   1        247.96        232.73         7.35 o
  -4 -13   1        184.45        186.76         4.82 o
  -3 -13   1        139.41        135.34         4.51 o
  -2 -13   1          7.87          9.32         1.60 o
  -1 -13   1         76.30         77.98         4.12 o
   0 -13   1       1781.69       1770.87        23.25 o
   1 -13   1        731.62        699.73        14.85 o
   2 -13   1        129.24        122.76         5.11 o
   3 -13   1        161.06        145.23         8.64 o
   4 -13   1        644.85        580.24        12.66 o
   5 -13   1        243.56        241.32         9.37 o
   6 -13   1         63.92         54.35         7.43 o
   7 -13   1         49.16         50.26         7.14 o
  -8 -12   1        264.60        254.26        15.56 o
  -7 -12   1          0.36         -1.47         3.06 o
  -6 -12   1        205.16        197.78         8.57 o
  -5 -12   1        374.66        352.84        12.34 o
  -4 -12   1       1068.46       1011.52        11.14 o
  -3 -12   1        135.52        122.60         4.52 o
  -2 -12   1        216.00        190.36         5.15 o
  -1 -12   1        429.31        492.16        11.54 o
   0 -12   1         12.73         14.33         2.03 o
   1 -12   1        326.06        311.39         6.90 o
   2 -12   1         46.97         46.33         2.29 o
   3 -12   1          9.87         10.36         2.93 o
   4 -12   1          7.46          9.68         2.62 o
   5 -12   1       1126.03       1164.04        32.79 o
   6 -12   1        109.92        131.65        10.42 o
   7 -12   1         58.67         54.74         6.87 o
  -8 -11   1         99.05         89.90         8.93 o
  -7 -11   1          7.27          7.66         3.46 o
  -6 -11   1        677.68        720.24        14.88 o
  -5 -11   1        451.47        433.70        10.16 o
  -4 -11   1        437.29        411.79         8.51 o
  -3 -11   1         13.32         12.28         1.77 o
  -2 -11   1        237.69        222.57         6.88 o
  -1 -11   1        371.81        393.76         7.96 o
   0 -11   1         27.88         26.46         1.95 o
   1 -11   1        298.71        306.26         6.60 o
   2 -11   1       1028.60       1013.04        15.43 o
   3 -11   1        614.02        628.27        17.41 o
   4 -11   1        392.70        379.46        15.73 o
   5 -11   1        410.21        433.25        18.16 o
   6 -11   1        323.78        326.89        15.81 o
   7 -11   1         16.11         12.44         3.78 o
  -8 -10   1         45.35         64.68         7.35 o
  -7 -10   1        674.85        670.87        23.51 o
  -6 -10   1        636.67        624.60        12.77 o
  -5 -10   1         29.99         25.29         2.47 o
  -4 -10   1        240.49        241.28         7.09 o
  -3 -10   1        633.58        626.37        10.10 o
  -2 -10   1        284.77        239.59         6.80 o
  -1 -10   1         13.03         14.84         1.78 o
   0 -10   1        666.06        721.82        11.07 o
   1 -10   1         46.41         53.85         2.29 o
   2 -10   1        151.14        154.15         7.98 o
   3 -10   1         83.26         76.07         3.88 o
   4 -10   1         40.60         44.89         3.64 o
   5 -10   1        610.10        640.20        13.62 o
   6 -10   1          4.62          8.12         3.41 o
   7 -10   1         63.82         78.73         7.45 o
  -8  -9   1         44.56         43.74         5.95 o
  -7  -9   1        247.84        256.99        13.65 o
  -6  -9   1         60.46         54.44         3.58 o
  -5  -9   1         60.43         49.82         3.36 o
  -4  -9   1        426.40        433.39        18.75 o
  -3  -9   1        436.86        436.37         6.50 o
  -2  -9   1       1659.15       1774.52        19.04 o
  -1  -9   1         54.02         55.27         2.39 o
   0  -9   1        812.62        845.55        11.95 o
   1  -9   1         56.64         61.59         2.15 o
   2  -9   1        224.57        233.54         8.22 o
   3  -9   1        293.31        306.22         6.30 o
   4  -9   1        234.31        233.93         7.50 o
   5  -9   1        244.73        254.86         9.72 o
   6  -9   1        420.26        421.18        16.42 o
   7  -9   1         71.00         76.27         6.88 o
  -8  -8   1         47.37         50.43         6.01 o
  -7  -8   1        110.14         98.44         8.09 o
  -6  -8   1         32.82         27.28         4.70 o
  -5  -8   1        155.30        155.38         4.65 o
  -4  -8   1        241.63        261.54         5.89 o
  -3  -8   1       3027.84       3116.70        22.18 o
  -2  -8   1        528.97        561.80         6.90 o
  -1  -8   1        391.59        379.54         5.95 o
   0  -8   1        990.39       1057.86        11.02 o
   1  -8   1       4024.45       4284.43        28.55 o
   2  -8   1        113.25        120.61         4.25 o
   3  -8   1       1329.70       1425.39        15.07 o
   4  -8   1        138.49        123.20         8.81 o
   5  -8   1         52.36         48.03         3.54 o
   6  -8   1         61.34         50.44         5.42 o
   7  -8   1         10.97          8.07         2.94 o
  -8  -7   1         49.58         42.73         5.29 o
  -7  -7   1        155.62        149.28         5.24 o
  -6  -7   1         84.45         89.36         4.63 o
  -5  -7   1        191.17        182.92         6.83 o
  -4  -7   1        302.15        321.72         6.44 o
  -3  -7   1        567.48        582.75         6.72 o
  -2  -7   1       1647.03       1680.98        13.69 o
  -1  -7   1       1257.04       1363.07        12.74 o
   0  -7   1        136.99        137.12         3.15 o
   1  -7   1        513.47        515.92         5.83 o
   2  -7   1       6295.91       6725.00        42.87 o
   3  -7   1        932.90        925.83        12.73 o
   4  -7   1        136.57        128.53         4.80 o
   5  -7   1        226.70        197.48         5.55 o
   6  -7   1         34.72         26.44         3.88 o
   7  -7   1         72.69         80.62         6.21 o
  -8  -6   1         84.21         83.74         9.53 o
  -7  -6   1         40.86         42.06         2.98 o
  -6  -6   1        362.84        348.01         6.81 o
  -5  -6   1         43.31         42.21         2.18 o
  -4  -6   1       1078.62       1060.84        12.94 o
  -3  -6   1        470.74        524.39         7.80 o
  -2  -6   1        883.05        930.16         9.48 o
  -1  -6   1         28.53         27.06         1.43 o
   0  -6   1        759.28        797.33         8.26 o
   1  -6   1       1172.90       1150.51        12.54 o
   2  -6   1         23.19         27.16         1.62 o
   3  -6   1         45.13         35.91         2.55 o
   4  -6   1        235.75        244.69         6.07 o
   5  -6   1         40.74         49.82         4.70 o
   6  -6   1        312.80        326.04        11.92 o
   7  -6   1        507.61        490.29        14.63 o
  -8  -5   1         45.72         38.78         3.38 o
  -7  -5   1        593.28        571.07        24.63 o
  -6  -5   1        398.86        398.13         8.98 o
  -5  -5   1         36.60         31.32         2.90 o
  -4  -5   1        241.72        241.51         6.89 o
  -3  -5   1        356.61        358.87         5.07 o
  -2  -5   1         18.84         18.11         1.00 o
  -1  -5   1        766.01        745.47         7.55 o
   0  -5   1       1084.86       1094.39         9.82 o
   1  -5   1       2263.35       2284.19        18.34 o
   2  -5   1        439.12        414.15         5.38 o
   3  -5   1         89.67        103.68         2.97 o
   4  -5   1        434.54        426.32         7.47 o
   5  -5   1         36.37         36.67         2.00 o
   6  -5   1        877.76        835.20        19.99 o
   7  -5   1         70.64         63.07         7.99 o
  -8  -4   1        391.71        390.51         7.54 o
  -7  -4   1        165.48        165.49         5.27 o
  -6  -4   1         73.56         67.19         3.19 o
  -5  -4   1        704.56        702.61         9.93 o
  -4  -4   1        676.26        667.38         7.45 o
  -3  -4   1       1092.95       1065.75         9.33 o
  -2  -4   1        224.80        235.17         6.80 o
  -1  -4   1       3481.14       3423.17        21.52 o
   0  -4   1        695.71        669.72         5.85 o
   1  -4   1        368.68        327.12         3.51 o
   2  -4   1         49.26         53.18         2.33 o
   3  -4   1       1286.20       1287.88        12.12 o
   4  -4   1         17.64         16.17         1.25 o
   5  -4   1        248.31        245.09         5.09 o
   6  -4   1         66.50         64.69         2.71 o
   7  -4   1        157.84        144.50         5.76 o
   8  -4   1         96.96        101.05        10.26 o
   9  -4   1         30.12         18.37         5.76 o
 -10  -3   1         37.13         45.24         7.42 o
  -9  -3   1        131.07        124.66        11.21 o
  -8  -3   1         90.15         95.09         4.61 o
  -7  -3   1        423.15        415.62         8.18 o
  -6  -3   1         96.93         96.59         3.76 o
  -5  -3   1        363.81        376.31         6.89 o
  -4  -3   1        527.27        526.64         8.29 o
  -3  -3   1        131.01        133.86         3.02 o
  -2  -3   1        414.78        413.80         8.61 o
  -1  -3   1        291.93        265.12         3.72 o
   0  -3   1       1373.40       1299.48         9.57 o
   1  -3   1         85.77         91.67         2.29 o
   2  -3   1         83.81         87.93         2.40 o
   3  -3   1        710.84        689.57         8.64 o
   4  -3   1        340.74        396.66         6.26 o
   5  -3   1          1.92          0.45         0.93 o
   6  -3   1         89.69         87.37         5.02 o
   7  -3   1        257.33        260.03         8.55 o
   8  -3   1         47.42         39.70         6.66 o
   9  -3   1        198.81        210.75        15.88 o
 -11  -2   1         28.48         16.75         5.12 o
 -10  -2   1         37.25         40.35         7.26 o
  -9  -2   1          1.84         -1.39         3.30 o
  -8  -2   1         89.48         85.50         4.49 o
  -7  -2   1        584.70        582.27         9.02 o
  -6  -2   1         80.38         78.65         3.37 o
  -5  -2   1        158.80        154.25         3.90 o
  -4  -2   1        215.64        212.03         4.82 o
  -3  -2   1       1283.09       1248.42         8.63 o
  -2  -2   1        241.75        232.44         3.78 o
  -1  -2   1        161.79        186.57         6.57 o
   0  -2   1        119.83        128.81         2.89 o
   1  -2   1       1088.17       1112.51        11.09 o
   2  -2   1        469.63        534.63        12.26 o
   3  -2   1        193.58        238.32         4.72 o
   4  -2   1         17.45         18.50         1.32 o
   5  -2   1         38.82         33.31         2.58 o
   6  -2   1        215.30        204.92         7.37 o
   7  -2   1         15.34         15.10         4.06 o
   8  -2   1          1.14         -4.12         4.70 o
   9  -2   1          6.49          6.11         3.95 o
  10  -2   1         61.94         85.36        11.14 o
 -11  -1   1         32.31         27.65         6.52 o
 -10  -1   1          5.37         11.90         4.45 o
  -9  -1   1         45.02         49.48         4.58 o
  -8  -1   1        122.38        123.46         6.76 o
  -7  -1   1         82.59         80.07         2.50 o
  -6  -1   1         21.66         16.91         2.37 o
  -5  -1   1          7.77          9.46         1.23 o
  -4  -1   1         16.01         15.59         1.28 o
  -3  -1   1         30.41         28.06         1.05 o
  -2  -1   1        163.06        154.26         3.17 o
   1  -1   1       1497.26       1409.97        12.86 o
   2  -1   1        865.86        861.38         9.39 o
   3  -1   1        100.66        105.24         2.44 o
   4  -1   1        219.81        186.95         5.83 o
   5  -1   1         67.25         69.54         4.06 o
   6  -1   1        281.19        277.33        15.26 o
   7  -1   1        280.66        274.88         9.62 o
   8  -1   1         74.16         71.34         6.01 o
   9  -1   1         30.65         22.50         5.86 o
  10  -1   1         66.06         73.75        10.02 o
 -11   0   1          0.10         -2.52         4.44 o
 -10   0   1        130.07        143.47        12.67 o
  -9   0   1         20.48         18.04         5.94 o
  -8   0   1        645.48        619.17        15.67 o
  -7   0   1        145.79        146.22         3.30 o
  -6   0   1         16.88         10.54         1.38 o
  -5   0   1         30.84         35.79         1.82 o
  -4   0   1         54.18         54.90         1.59 o
  -3   0   1          7.10          6.55         0.61 o
  -2   0   1       2565.40       2362.99        17.20 o
   1   0   1          0.64          2.00         1.29 o
   2   0   1         39.33         32.93         2.20 o
   3   0   1          1.74          1.76         1.02 o
   4   0   1        340.02        344.44         8.68 o
   5   0   1         45.23         42.78         2.69 o
   6   0   1        392.67        380.72        10.94 o
   7   0   1         20.15         21.92         3.15 o
   8   0   1        376.55        393.63        12.75 o
   9   0   1          2.05         -1.36         3.75 o
  10   0   1         17.08         18.01         5.77 o
 -11   1   1         33.59         22.83         5.89 o
 -10   1   1          5.34          0.72         3.51 o
  -9   1   1         45.94         41.03         4.56 o
  -8   1   1        119.61        125.95         6.85 o
  -7   1   1         86.50         87.89         3.03 o
  -6   1   1         21.75         15.27         1.31 o
  -5   1   1          9.45         10.07         0.98 o
  -4   1   1         12.04         10.52         0.77 o
  -3   1   1         29.15         25.72         1.13 o
  -2   1   1        162.55        154.78         2.48 o
   1   1   1       1492.15       1378.52        15.17 o
   2   1   1        863.64        855.43         7.91 o
   3   1   1        102.63        108.68         3.42 o
   4   1   1        220.40        195.10         6.16 o
   5   1   1         68.82         62.62         3.26 o
   6   1   1        281.16        263.91         9.26 o
   7   1   1        281.75        276.29        10.19 o
   8   1   1         72.26         75.91         5.80 o
   9   1   1         31.22         29.23         6.55 o
  10   1   1         66.47         64.42         9.62 o
 -11   2   1         27.84         29.71         6.66 o
 -10   2   1         35.90         38.76         6.87 o
  -9   2   1          2.06          1.78         2.22 o
  -8   2   1         85.74         79.44         4.74 o
  -7   2   1        579.16        556.96        10.00 o
  -6   2   1         78.13         77.77         2.47 o
  -5   2   1        167.45        163.03         3.51 o
  -4   2   1        210.94        209.75         2.93 o
  -3   2   1       1285.44       1257.67         8.47 o
  -2   2   1        246.31        242.48         2.84 o
  -1   2   1        158.01        162.95         5.41 o
   1   2   1       1086.46       1121.93        13.55 o
   2   2   1        472.00        514.99         6.33 o
   3   2   1        203.77        253.80         4.10 o
   4   2   1         16.19         16.81         1.89 o
   5   2   1         36.02         30.66         2.14 o
   6   2   1        211.47        192.33         6.19 o
   7   2   1         14.72         17.58         3.26 o
   8   2   1          0.70          3.62         2.83 o
   9   2   1          6.91          1.65         3.23 o
 -11   3   1         31.63         30.04         6.66 o
 -10   3   1         36.84         35.83         4.58 o
  -9   3   1        130.27        119.56         6.60 o
  -8   3   1         88.28         92.91         5.97 o
  -7   3   1        406.92        381.65         7.08 o
  -6   3   1         99.23        102.83         2.69 o
  -5   3   1        364.28        378.28         5.47 o
  -4   3   1        529.43        541.76         8.89 o
  -3   3   1        126.31        128.50         2.32 o
  -2   3   1        414.82        404.80        18.03 o
  -1   3   1        285.96        249.38         7.53 o
   0   3   1       1373.06       1288.69        16.50 o
   1   3   1         85.42         92.21         3.19 o
   2   3   1         83.22         83.10         1.91 o
   3   3   1        710.04        718.51        11.85 o
   4   3   1        339.48        382.03         8.25 o
   5   3   1          1.92          1.01         1.22 o
   6   3   1         88.81         92.67         3.82 o
   7   3   1        246.59        248.14        11.52 o
   8   3   1         47.30         36.19         6.06 o
   9   3   1        198.82        214.76        10.67 o
 -11   4   1         21.63         30.65         6.83 o
 -10   4   1         45.63         46.67         5.89 o
  -9   4   1        144.90        142.88         7.70 o
  -8   4   1        385.03        374.45        10.48 o
  -7   4   1        165.72        152.74         4.26 o
  -6   4   1         69.41         65.21         2.16 o
  -5   4   1        704.82        692.13         7.19 o
  -4   4   1        670.55        662.13         6.46 o
  -3   4   1       1088.65       1060.79         8.22 o
  -2   4   1        228.89        244.62        12.02 o
  -1   4   1       3490.69       3432.81        42.17 o
   0   4   1        696.97        660.95         7.46 o
   1   4   1        372.78        333.56         4.61 o
   2   4   1         50.83         53.21         3.22 o
   3   4   1       1290.92       1307.69        11.99 o
   4   4   1         18.81         20.55         1.62 o
   5   4   1        248.29        239.73         6.28 o
   6   4   1         61.75         58.79         3.15 o
   7   4   1        157.83        146.85         6.56 o
   8   4   1         97.94         86.70         6.39 o
   9   4   1         29.84         26.32         3.21 o
 -10   5   1          5.54          9.72         2.60 o
  -9   5   1          4.06          0.57         1.79 o
  -8   5   1         45.13         48.60         3.25 o
  -7   5   1        599.23        581.44         9.94 o
  -6   5   1        401.30        401.49         5.28 o
  -5   5   1         34.14         31.13         1.23 o
  -4   5   1        240.06        226.48         4.83 o
  -3   5   1        353.43        350.09         3.81 o
  -2   5   1         23.49         23.73         1.14 o
  -1   5   1        768.84        754.42         7.50 o
   0   5   1       1095.13       1102.26         9.80 o
   1   5   1       2256.61       2297.10        17.61 o
   2   5   1        446.70        416.31         7.55 o
   3   5   1         88.87         95.92         3.59 o
   4   5   1        431.96        430.16         6.92 o
   5   5   1         36.42         39.67         1.97 o
   6   5   1        877.03        852.77        10.93 o
   7   5   1         73.55         60.99         3.67 o
   8   5   1        127.14        119.40         9.10 o
   9   5   1         17.52         17.82         3.73 o
 -10   6   1        218.72        226.55         9.55 o
  -9   6   1          7.48          6.27         2.19 o
  -8   6   1         88.31         84.79         6.07 o
  -7   6   1         39.45         43.88         3.19 o
  -6   6   1        365.80        352.16         4.91 o
  -5   6   1         43.94         43.00         1.39 o
  -4   6   1       1075.34       1044.85         8.90 o
  -3   6   1        472.26        532.63         6.67 o
  -2   6   1        874.29        885.75         9.42 o
  -1   6   1         30.35         26.28         1.32 o
   0   6   1        758.49        805.25         9.93 o
   1   6   1       1171.55       1177.98         9.95 o
   2   6   1         21.18         24.10         1.87 o
   3   6   1         46.94         40.09         2.48 o
   4   6   1        238.52        237.68         8.39 o
   5   6   1         40.68         45.18         2.01 o
   6   6   1        320.19        329.77         6.32 o
   7   6   1        508.44        501.91        10.54 o
   8   6   1         74.91         79.99         4.50 o
   9   6   1          3.55          5.11         8.48 o
 -10   7   1         22.23         25.12         3.58 o
  -9   7   1         54.14         55.70         4.64 o
  -8   7   1         48.27         47.34         5.23 o
  -7   7   1        165.08        161.15         5.21 o
  -6   7   1         80.69         77.54         2.45 o
  -5   7   1        186.60        186.85         3.23 o
  -4   7   1        301.94        326.50         4.53 o
  -3   7   1        554.46        569.19         7.45 o
  -2   7   1       1642.52       1686.55        16.65 o
  -1   7   1       1253.11       1324.92        14.50 o
   0   7   1        148.72        147.31         3.10 o
   1   7   1        517.65        518.17         6.12 o
   2   7   1       6293.47       6502.73        51.43 o
   3   7   1        931.46        902.82        12.63 o
   4   7   1        140.12        125.72         3.95 o
   5   7   1        226.30        194.40         8.28 o
   6   7   1         33.59         28.07         2.79 o
   7   7   1         75.27         77.28         4.17 o
   8   7   1        218.79        223.09         7.90 o
   9   7   1         86.76         90.82         7.66 o
 -10   8   1         57.88         57.74         5.29 o
  -9   8   1         47.50         51.72         5.63 o
  -8   8   1         45.74         44.72         4.26 o
  -7   8   1        112.61        108.96         4.64 o
  -6   8   1         33.95         27.50         1.54 o
  -5   8   1        149.24        143.95         3.69 o
  -4   8   1        243.18        251.50         5.84 o
  -3   8   1       3037.33       3158.80        24.56 o
  -2   8   1        532.79        567.71         8.15 o
  -1   8   1        392.32        376.12         6.06 o
   0   8   1        994.64       1056.17        10.26 o
   1   8   1       4035.29       4330.09        29.04 o
   2   8   1        113.49        116.99         2.83 o
   3   8   1       1335.89       1420.94        16.67 o
   4   8   1        139.08        123.72         3.76 o
   5   8   1         58.09         54.94         2.96 o
   6   8   1         60.76         42.08         3.11 o
   7   8   1         10.43          6.47         1.76 o
   8   8   1         96.84        105.51         6.48 o
   9   8   1         21.98         15.31         4.55 o
 -10   9   1          7.30          9.37         2.98 o
  -9   9   1        103.06        111.43         6.82 o
  -8   9   1         44.79         37.93         3.94 o
  -7   9   1        244.94        257.49         6.63 o
  -6   9   1         63.03         61.40         2.28 o
  -5   9   1         66.30         62.44         2.49 o
  -4   9   1        425.66        431.27         6.18 o
  -3   9   1        451.36        454.10         6.54 o
  -2   9   1       1657.48       1806.67        18.88 o
  -1   9   1         56.26         59.41         2.29 o
   0   9   1        817.80        849.60         9.33 o
   1   9   1         55.18         61.70         3.78 o
   2   9   1        228.80        239.55         4.51 o
   3   9   1        293.81        292.04        10.19 o
   4   9   1        233.00        220.88         6.70 o
   5   9   1        245.11        255.03         6.39 o
   6   9   1        419.56        425.37         9.44 o
   7   9   1         68.16         66.64         4.07 o
   8   9   1          7.28          6.99         2.36 o
   9   9   1        282.26        293.85        11.56 o
  10   9   1         86.27        107.43        12.58 o
 -10  10   1        163.06        169.61        10.73 o
  -9  10   1         16.52         12.78         2.86 o
  -8  10   1         41.27         47.51         4.50 o
  -7  10   1        675.67        694.15        15.56 o
  -6  10   1        631.03        603.37        14.34 o
  -5  10   1         30.88         29.38         1.75 o
  -4  10   1        248.94        241.14         4.80 o
  -3  10   1        633.73        609.63         8.61 o
  -2  10   1        285.98        247.86         7.72 o
  -1  10   1         10.12          9.60         1.81 o
   0  10   1        668.74        728.49        10.91 o
   1  10   1         53.22         60.77         2.61 o
   2  10   1        152.20        162.65         3.92 o
   3  10   1         83.56         76.07         4.20 o
   4  10   1         43.12         45.94         2.95 o
   5  10   1        608.01        634.78        15.02 o
   6  10   1          6.02          7.86         1.65 o
   7  10   1         63.84         71.66         4.20 o
   8  10   1         80.23         78.61         5.93 o
   9  10   1         41.37         38.95         8.12 o
  -9  11   1         81.93         90.01         7.97 o
  -8  11   1         98.36         98.70         6.29 o
  -7  11   1          7.84         11.79         2.94 o
  -6  11   1        674.75        712.20        14.82 o
  -5  11   1        451.02        424.68         5.49 o
  -4  11   1        442.90        434.36         6.96 o
  -3  11   1         14.11         14.53         1.26 o
  -2  11   1        242.54        224.75         5.74 o
  -1  11   1        368.38        398.85         9.31 o
   0  11   1         36.03         33.39         2.45 o
   1  11   1        296.44        308.62         6.84 o
   2  11   1       1025.18       1042.41        19.33 o
   3  11   1        615.16        589.20         6.78 o
   4  11   1        399.01        360.17         8.44 o
   5  11   1        410.66        404.34        15.89 o
   6  11   1        322.54        339.16         8.67 o
   7  11   1         15.98         18.71         3.52 o
   8  11   1        118.76        129.37         7.59 o
   9  11   1         59.11         57.76         9.51 o
  -9  12   1          7.47          8.36         2.82 o
  -8  12   1        267.93        267.71        10.47 o
  -7  12   1          0.37         -1.52         2.31 o
  -6  12   1        218.28        233.11        12.58 o
  -5  12   1        371.02        338.37        12.67 o
  -4  12   1       1066.22       1005.92        18.69 o
  -3  12   1        141.56        146.00         4.61 o
  -2  12   1        218.02        200.95         5.66 o
  -1  12   1        429.18        513.01        11.20 o
   0  12   1         13.00         13.47         3.80 o
   1  12   1        329.47        324.49         7.35 o
   2  12   1         49.15         44.01         2.70 o
   3  12   1         11.26          9.17         1.64 o
   4  12   1          9.31         13.71         2.59 o
   5  12   1       1128.11       1181.99        49.30 o
   6  12   1        111.86        124.79         5.32 o
   7  12   1         58.42         59.60         5.12 o
   8  12   1        131.66        141.45         8.07 o
   9  12   1         41.50         42.90         8.63 o
  -9  13   1        133.01        135.83         9.79 o
  -8  13   1         15.68         12.30         2.92 o
  -7  13   1         56.93         58.18         6.08 o
  -6  13   1         20.93         20.33         3.88 o
  -5  13   1        259.29        235.58         7.32 o
  -4  13   1        180.77        179.82         6.64 o
  -3  13   1        144.23        135.48         4.71 o
  -2  13   1         10.05         10.67         1.78 o
  -1  13   1         74.54         79.91         4.00 o
   0  13   1       1776.29       1809.62        36.12 o
   1  13   1        729.56        709.09        11.86 o
   2  13   1        129.02        123.91         6.09 o
   3  13   1        161.87        142.67         4.26 o
   4  13   1        646.25        582.96        14.45 o
   5  13   1        247.51        239.10         9.80 o
   6  13   1         63.75         59.76         4.38 o
   7  13   1         50.39         46.70         6.53 o
   8  13   1          9.56          6.22         3.58 o
  -9  14   1          1.64          0.49         4.40 o
  -8  14   1         36.97         40.26         4.44 o
  -7  14   1         29.66         25.33         7.92 o
  -6  14   1         94.08         97.05         9.06 o
  -5  14   1        136.69        128.75         8.13 o
  -4  14   1        240.66        238.38        10.83 o
  -3  14   1         77.29         72.72         3.69 o
  -2  14   1         90.58         94.79         5.25 o
  -1  14   1       3192.27       3236.47        33.20 o
   0  14   1        162.64        197.35         7.56 o
   1  14   1         34.25         28.10         3.45 o
   2  14   1         90.84         89.69         3.99 o
   3  14   1        156.18        159.17         4.96 o
   4  14   1        249.85        253.28        10.49 o
   5  14   1         40.87         56.62         4.69 o
   6  14   1         27.92         24.81         5.14 o
   7  14   1         27.25         27.45         3.97 o
   8  14   1         14.16         15.67         5.73 o
  -8  15   1         42.64         45.73         6.09 o
  -7  15   1        180.11        195.23        11.30 o
  -6  15   1        157.91        178.75        23.75 o
  -5  15   1        112.02         97.26         7.35 o
  -4  15   1         14.01          9.99         2.15 o
  -3  15   1        111.03        114.19         5.70 o
  -2  15   1        272.46        266.31         7.43 o
  -1  15   1        225.21        231.24         7.06 o
   0  15   1       1972.89       1957.12        23.77 o
   1  15   1         71.79         65.61         7.24 o
   2  15   1        182.99        185.29         6.03 o
   3  15   1        878.73        852.13        13.03 o
   4  15   1         12.91          3.58         2.17 o
   5  15   1          6.22          2.26         2.99 o
   6  15   1         18.25         19.28         4.16 o
   7  15   1        348.09        385.35        13.44 o
  -8  16   1        168.57        189.28        16.36 o
  -7  16   1         14.86          8.51         3.76 o
  -6  16   1         52.38         51.43         6.00 o
  -5  16   1         12.58          8.33         4.27 o
  -4  16   1        268.39        278.93        11.99 o
  -3  16   1        158.01        163.45         5.88 o
  -2  16   1        607.15        598.12        11.92 o
  -1  16   1         84.98         91.47         6.86 o
   0  16   1         68.99         69.88         4.16 o
   1  16   1         14.11         11.89         5.56 o
   2  16   1        196.42        193.09         8.45 o
   3  16   1        585.72        581.37        20.45 o
   4  16   1         33.72         37.66         7.58 o
   5  16   1        165.65        155.05         8.02 o
   6  16   1        232.07        286.72        27.26 o
   7  16   1          5.41          1.96         3.52 o
  -7  17   1          6.89          7.93         3.62 o
  -6  17   1        191.00        201.45        15.65 o
  -5  17   1         10.62          6.99         2.95 o
  -4  17   1        867.74        869.22        22.39 o
  -3  17   1         15.08         15.53         2.67 o
  -2  17   1         43.46         36.87         3.27 o
  -1  17   1         49.65         51.59         3.64 o
   0  17   1        200.64        205.90         6.94 o
   1  17   1         40.97         40.48         3.31 o
   2  17   1        280.28        265.84        15.24 o
   3  17   1          0.71         -1.34         2.32 o
   4  17   1        174.83        174.35         8.53 o
   5  17   1         17.30         27.04         5.01 o
   6  17   1         43.61         39.48         5.62 o
  -6  18   1        163.40        174.87        11.02 o
  -5  18   1         57.98         56.98         6.19 o
  -4  18   1        106.63        116.16         8.22 o
  -3  18   1          5.83          8.22         3.03 o
  -2  18   1        315.59        327.06         9.14 o
  -1  18   1         43.32         40.17         3.39 o
   0  18   1         12.51         16.31         2.50 o
   1  18   1        170.52        163.86         6.39 o
   2  18   1        151.08        156.99         7.82 o
   3  18   1        271.07        266.34        20.91 o
   4  18   1          6.36          2.31         2.34 o
   5  18   1         71.00         71.53         7.17 o
   6  18   1         66.39         65.49         7.27 o
  -6  19   1         66.64         76.94         7.63 o
  -5  19   1          2.75         -4.37         4.51 o
  -4  19   1          2.94          5.10         5.98 o
  -3  19   1         41.65         38.34        10.39 o
  -2  19   1        354.45        344.21        12.11 o
  -1  19   1        104.49        107.01         5.46 o
   0  19   1        197.08        198.41        10.43 o
   1  19   1        179.71        176.83         6.85 o
   2  19   1         87.44        102.18        11.07 o
   3  19   1         51.86         51.22         4.87 o
   4  19   1         12.12         15.37         5.40 o
   5  19   1         83.04        109.54         8.84 o
  -5  20   1         39.14         39.51         6.74 o
  -4  20   1          4.61          6.89         4.52 o
  -3  20   1        142.64        157.37         9.57 o
  -2  20   1         37.20         31.00         7.53 o
  -1  20   1        388.16        390.24        10.73 o
   0  20   1         72.69         74.18         4.70 o
   1  20   1        385.46        408.67        11.59 o
   2  20   1         58.51         52.95         4.97 o
   3  20   1         73.22         92.39        10.46 o
   4  20   1         28.21         30.25         5.24 o
   5  20   1        287.30        298.45        20.36 o
  -5  21   1         25.59         22.70         6.65 o
  -4  21   1         98.56         92.54         8.03 o
  -3  21   1         23.39         24.41         4.36 o
  -2  21   1         64.29         71.46         6.54 o
  -1  21   1          4.31          4.77         2.20 o
   0  21   1        102.41        101.24         5.58 o
   1  21   1         72.68         81.19         8.79 o
   2  21   1        147.61        138.31         7.96 o
   3  21   1         44.75         44.95         7.67 o
   4  21   1         48.22         34.39         5.16 o
  -4  22   1         96.88        120.32         9.30 o
  -3  22   1         30.32         29.77         5.11 o
  -2  22   1         28.54         31.02         4.69 o
  -1  22   1        106.16        104.09         7.59 o
   0  22   1         43.97         52.81         4.38 o
   1  22   1         19.31         15.38         3.28 o
   2  22   1         22.53         24.52         5.76 o
   3  22   1         13.50          7.82         4.39 o
   4  22   1          5.77          1.26         3.54 o
  -4  23   1         28.46         21.42         6.28 o
  -3  23   1          6.23          7.20         5.40 o
  -2  23   1        212.21        199.96        11.17 o
  -1  23   1         36.44         31.02         4.60 o
   0  23   1        357.47        359.59        13.36 o
   1  23   1         58.07         56.29         8.29 o
   2  23   1        104.97        121.61        11.67 o
   3  23   1          3.63         -1.86         3.45 o
  -3  24   1        109.43        136.54        13.88 o
  -2  24   1         70.52         85.23         8.88 o
  -1  24   1        105.44        100.62        10.46 o
   0  24   1          3.54          5.54         2.85 o
   1  24   1        177.85        193.44        11.00 o
   2  24   1          4.76          2.69         2.95 o
   3  24   1         37.56         42.41         8.13 o
  -2  25   1         36.22         42.75         5.78 o
  -1  25   1          9.80          5.76         4.39 o
   0  25   1         11.33         14.92         5.10 o
   1  25   1          1.88          5.24         4.75 o
   2  25   1          3.24          0.84         3.40 o
  -4 -23   2        135.70        129.03        14.09 o
  -3 -23   2        156.33        169.23        16.20 o
  -2 -23   2          3.29          2.14         3.15 o
  -1 -23   2          0.48          5.25         3.34 o
   0 -23   2          7.43          9.87         3.86 o
   1 -23   2        184.35        190.14        15.28 o
   2 -23   2         80.74         70.51        10.36 o
   3 -23   2        101.88         90.97        11.74 o
  -5 -22   2          5.66          8.12         4.80 o
  -4 -22   2        237.10        227.94        17.29 o
  -3 -22   2        132.21        121.40         9.62 o
  -2 -22   2        136.91        133.88        17.93 o
  -1 -22   2          3.27          3.07         3.37 o
   0 -22   2        172.97        178.49        11.35 o
   1 -22   2         20.90         12.80         9.02 o
   2 -22   2        314.32        340.64        15.64 o
   3 -22   2          2.07          1.27         2.86 o
  -6 -21   2        103.29        105.91        12.03 o
  -5 -21   2         25.66         31.58         5.11 o
  -4 -21   2         80.16         85.84         8.08 o
  -3 -21   2         85.30         96.30         8.35 o
  -2 -21   2          9.03         21.32         4.26 o
  -1 -21   2        132.40        134.23         7.60 o
   0 -21   2         76.85         68.23         8.04 o
   1 -21   2        109.88        129.50         7.39 o
   2 -21   2          0.12          2.49         2.32 o
   3 -21   2          8.72          6.97         3.04 o
   4 -21   2         64.49         63.93        10.11 o
   5 -21   2         46.95         58.39         9.71 o
  -6 -20   2         42.95         42.60         5.65 o
  -5 -20   2        153.94        150.79        10.16 o
  -4 -20   2         18.21         17.68         3.67 o
  -3 -20   2         32.64         39.61         4.52 o
  -2 -20   2          4.55          3.40         3.64 o
  -1 -20   2         41.41         36.99         3.64 o
   0 -20   2          9.44         10.75         2.32 o
   1 -20   2         26.05         23.60         3.56 o
   2 -20   2          8.17          9.47         2.81 o
   3 -20   2         93.75        108.75         8.33 o
   4 -20   2         30.06         25.92         4.89 o
   5 -20   2        264.45        313.26        21.25 o
   6 -20   2        253.78        300.66        21.08 o
  -7 -19   2        111.00         86.24        11.54 o
  -6 -19   2         35.24         31.74         4.87 o
  -5 -19   2         87.88         83.78         7.46 o
  -4 -19   2          2.30          4.43         3.22 o
  -3 -19   2        237.15        236.89         9.54 o
  -2 -19   2          4.93          4.46         2.19 o
  -1 -19   2        132.27        125.66         5.99 o
   0 -19   2          0.92          4.35         1.87 o
   1 -19   2        129.27        125.03         5.92 o
   2 -19   2         29.27         34.02         4.04 o
   3 -19   2        344.08        352.55        22.55 o
   4 -19   2         21.74         19.43         4.05 o
   5 -19   2        265.92        281.85        19.58 o
   6 -19   2         62.73         58.22         9.52 o
  -8 -18   2          7.83          6.66         4.14 o
  -7 -18   2         83.07         88.54        11.60 o
  -6 -18   2        155.84        165.85        10.29 o
  -5 -18   2        153.15        139.88         7.39 o
  -4 -18   2        210.37        199.55         8.70 o
  -3 -18   2         56.31         54.56         4.65 o
  -2 -18   2        118.75        120.85         7.65 o
  -1 -18   2          4.08          2.35         2.01 o
   0 -18   2         64.75         61.40         4.74 o
   1 -18   2         16.82         19.74         2.61 o
   2 -18   2        348.48        336.44        13.47 o
   3 -18   2         15.04         16.75         3.18 o
   4 -18   2        275.74        295.84        12.82 o
   5 -18   2          5.19          7.56         4.51 o
   6 -18   2         79.10         73.46         9.96 o
  -8 -17   2        156.01        173.21        15.54 o
  -7 -17   2          7.29          6.48         4.55 o
  -6 -17   2        117.06        124.70         8.36 o
  -5 -17   2         79.05         80.43        10.80 o
  -4 -17   2         20.53         18.56         2.34 o
  -3 -17   2          5.90          7.00         2.43 o
  -2 -17   2        141.85        148.55         7.15 o
  -1 -17   2        202.88        179.33         6.65 o
   0 -17   2         80.35         83.89         4.66 o
   1 -17   2        126.09        122.15         5.48 o
   2 -17   2         34.32         40.74         4.19 o
   3 -17   2          1.60          2.99         2.13 o
   4 -17   2         66.56         64.55         5.98 o
   5 -17   2         16.75         12.53         5.24 o
   6 -17   2         19.00         14.78         5.60 o
  -8 -16   2         19.68         22.35         6.06 o
  -7 -16   2         23.54         27.70         6.53 o
  -6 -16   2         35.13         32.84         6.01 o
  -5 -16   2        299.48        302.27        12.44 o
  -4 -16   2        195.33        193.52         8.00 o
  -3 -16   2        166.04        165.86         7.31 o
  -2 -16   2       1154.54       1114.72        30.71 o
  -1 -16   2        214.54        213.12         7.02 o
   0 -16   2       1140.90       1084.44        16.47 o
   1 -16   2          8.06         10.73         2.64 o
   2 -16   2        614.63        630.14        14.55 o
   3 -16   2         43.18         40.96         4.02 o
   4 -16   2        246.85        266.47         9.43 o
   5 -16   2         70.26         73.05         9.28 o
   6 -16   2        114.20        125.52        12.06 o
  -8 -15   2         46.87         58.62         8.87 o
  -7 -15   2         31.24         22.87         5.68 o
  -6 -15   2          6.46          4.71         2.62 o
  -5 -15   2        118.51        117.96         7.70 o
  -4 -15   2        128.44        119.76         6.18 o
  -3 -15   2        234.29        240.05         8.48 o
  -2 -15   2        271.42        265.12         8.80 o
  -1 -15   2       1323.51       1341.66        24.52 o
   0 -15   2        108.08         94.12         3.82 o
   1 -15   2        612.64        636.02        13.96 o
   2 -15   2          1.30          2.60         2.99 o
   3 -15   2         61.32         59.05         5.53 o
   4 -15   2          3.66          5.97         1.87 o
   5 -15   2        175.97        202.93        14.37 o
   6 -15   2         86.10        105.05        10.85 o
  -8 -14   2         80.31         88.88        10.17 o
  -7 -14   2        182.44        180.05         9.12 o
  -6 -14   2         64.03         52.87         5.09 o
  -5 -14   2        250.77        253.87        24.08 o
  -4 -14   2         12.02         10.66         2.36 o
  -3 -14   2        799.75        753.27        14.58 o
  -2 -14   2         17.62         18.82         2.32 o
  -1 -14   2        205.49        212.47         9.03 o
   0 -14   2         13.02         11.85         1.65 o
   1 -14   2          5.77          5.71         1.55 o
   2 -14   2         38.30         37.25         3.51 o
   3 -14   2        158.16        149.63         6.57 o
   4 -14   2         61.54         54.07         5.14 o
   5 -14   2        155.75        190.16        13.46 o
   6 -14   2         17.76         15.85         4.54 o
  -8 -13   2        103.60         92.33        10.06 o
  -7 -13   2         92.77         98.28         6.57 o
  -6 -13   2         23.24         20.82         3.64 o
  -5 -13   2        171.33        166.66         9.61 o
  -4 -13   2        183.24        181.78         5.63 o
  -3 -13   2        180.33        173.07         4.95 o
  -2 -13   2        315.64        322.72         7.08 o
  -1 -13   2        314.01        305.33         7.03 o
   0 -13   2         19.11         24.38         1.96 o
   1 -13   2        323.29        336.86         7.24 o
   2 -13   2         92.43         77.30         4.39 o
   3 -13   2        506.63        517.21        11.90 o
   4 -13   2         48.98         49.70         3.76 o
   5 -13   2        188.67        198.32        13.22 o
   6 -13   2         83.83         77.93         8.58 o
  -8 -12   2         50.63         42.87         6.68 o
  -7 -12   2        267.77        252.66        15.35 o
  -6 -12   2        118.97        118.03         6.90 o
  -5 -12   2        599.89        587.16        18.56 o
  -4 -12   2        646.16        639.14        14.50 o
  -3 -12   2        173.88        167.80         4.60 o
  -2 -12   2        373.37        363.94         7.21 o
  -1 -12   2         30.09         28.11         2.22 o
   0 -12   2        439.99        444.24         7.21 o
   1 -12   2        159.93        154.86         4.34 o
   2 -12   2       1372.31       1393.07        20.03 o
   3 -12   2         96.31        100.29         6.49 o
   4 -12   2        261.30        251.83        12.98 o
   5 -12   2         92.19        108.91         9.50 o
   6 -12   2         74.62         76.27         8.04 o
  -8 -11   2        179.78        173.41        12.80 o
  -7 -11   2          6.17          7.51         4.20 o
  -6 -11   2        313.29        302.13        18.40 o
  -5 -11   2        270.85        263.59         9.77 o
  -4 -11   2        503.91        510.44         9.00 o
  -3 -11   2          7.23          8.83         1.18 o
  -2 -11   2         13.79         16.70         2.35 o
  -1 -11   2        521.59        524.16         9.21 o
   0 -11   2         21.85         21.90         1.73 o
   1 -11   2        287.62        290.77         7.58 o
   2 -11   2        177.46        162.43         7.59 o
   3 -11   2        254.92        261.22         9.93 o
   4 -11   2         19.26         17.48         3.00 o
   5 -11   2        159.07        147.23         6.49 o
   6 -11   2        187.31        183.68        11.81 o
  -8 -10   2         46.92         40.57         6.23 o
  -7 -10   2         99.74         87.26         8.76 o
  -6 -10   2        198.16        199.37         8.31 o
  -5 -10   2        159.41        149.86         5.24 o
  -4 -10   2        415.21        420.96        16.85 o
  -3 -10   2         22.94         22.47         1.79 o
  -2 -10   2        922.98        903.67        14.46 o
  -1 -10   2         19.31         20.71         2.30 o
   0 -10   2        949.29        921.61        10.87 o
   1 -10   2          7.02          9.05         1.32 o
   2 -10   2        636.73        584.36        14.14 o
   3 -10   2        120.02        106.27         6.02 o
   4 -10   2        224.68        241.92         8.09 o
   5 -10   2          2.14          2.94         1.37 o
   6 -10   2        235.72        253.43        13.17 o
  -8  -9   2         15.53          9.91         3.61 o
  -7  -9   2        175.63        190.86        12.12 o
  -6  -9   2         10.08         14.31         4.00 o
  -5  -9   2        235.59        225.42         7.68 o
  -4  -9   2         67.68         75.34         4.34 o
  -3  -9   2       1613.71       1530.90        16.60 o
  -2  -9   2        189.22        200.69         4.85 o
  -1  -9   2       1663.17       1730.02        18.45 o
   0  -9   2        279.92        298.67         5.49 o
   1  -9   2       1727.49       1689.62        14.40 o
   2  -9   2        136.13        145.66         6.14 o
   3  -9   2        667.98        662.91        11.62 o
   4  -9   2        134.26        132.67         5.61 o
   5  -9   2        544.86        519.22        10.97 o
   6  -9   2         29.92         31.43         4.69 o
  -8  -8   2         29.79         27.07         3.20 o
  -7  -8   2        609.03        612.85        21.65 o
  -6  -8   2        198.45        190.84        11.33 o
  -5  -8   2       1442.12       1439.66        22.00 o
  -4  -8   2        310.45        338.98         9.06 o
  -3  -8   2         74.19         69.64         2.18 o
  -2  -8   2         59.76         61.05         2.29 o
  -1  -8   2        587.19        642.09         8.01 o
   0  -8   2        165.25        164.72         3.82 o
   1  -8   2         24.15         24.27         1.24 o
   2  -8   2       1013.15       1113.32        13.05 o
   3  -8   2        658.92        694.69        11.36 o
   4  -8   2          7.87          7.25         2.45 o
   5  -8   2        832.65        804.35        13.17 o
   6  -8   2         64.31         57.05         5.51 o
  -8  -7   2        333.25        310.10        10.14 o
  -7  -7   2         13.54         17.18         2.41 o
  -6  -7   2        816.63        814.13        28.94 o
  -5  -7   2        291.36        276.41         8.20 o
  -4  -7   2        499.10        505.51        10.99 o
  -3  -7   2       1189.73       1197.28        11.90 o
  -2  -7   2        752.55        743.63         9.55 o
  -1  -7   2        337.87        314.86         4.56 o
   0  -7   2        160.35        173.44         3.33 o
   1  -7   2       3199.28       3260.02        22.61 o
   2  -7   2        306.39        334.31         7.46 o
   3  -7   2         63.86         56.16         3.97 o
   4  -7   2        428.92        426.29         8.94 o
   5  -7   2         40.41         34.64         1.95 o
   6  -7   2        142.41        120.31         7.40 o
  -8  -6   2        158.49        147.22         5.31 o
  -7  -6   2        159.40        154.30         7.72 o
  -6  -6   2         36.41         30.42         2.85 o
  -5  -6   2        516.94        521.07         9.04 o
  -4  -6   2        965.69        952.04        12.30 o
  -3  -6   2        106.50        101.37         3.00 o
  -2  -6   2        710.23        713.55         6.09 o
  -1  -6   2          8.55         11.34         0.93 o
   0  -6   2        882.34        903.25         9.41 o
   1  -6   2        621.98        624.29         6.41 o
   2  -6   2        245.41        222.40         5.09 o
   3  -6   2        459.85        540.62        10.07 o
   4  -6   2        102.79         90.87         6.39 o
   5  -6   2          2.87          3.19         1.94 o
   6  -6   2        426.03        399.78        12.92 o
  -9  -5   2         18.50         18.31         4.21 o
  -8  -5   2        729.51        743.06        12.72 o
  -7  -5   2        270.97        276.18         7.03 o
  -6  -5   2        383.81        367.13         9.41 o
  -5  -5   2        396.24        383.72         8.93 o
  -4  -5   2        742.26        744.60         9.24 o
  -3  -5   2       1208.45       1254.38        11.36 o
  -2  -5   2        551.84        569.25         7.46 o
  -1  -5   2       2897.87       2908.50        19.53 o
   0  -5   2        143.71        134.26         2.61 o
   1  -5   2       1687.97       1767.89        12.63 o
   2  -5   2        229.31        237.30         3.62 o
   3  -5   2        228.13        226.59         5.58 o
   4  -5   2        166.50        155.20         7.02 o
   5  -5   2         91.95         86.70         3.37 o
   6  -5   2        354.06        322.75        10.23 o
   7  -5   2          8.81          9.35         4.52 o
   8  -5   2        413.45        429.31        22.60 o
  -9  -4   2         56.34         47.54         6.18 o
  -8  -4   2        224.71        227.46         6.78 o
  -7  -4   2        637.28        642.88        11.28 o
  -6  -4   2         38.13         37.04         4.26 o
  -5  -4   2        421.47        414.72        13.01 o
  -4  -4   2       1201.16       1286.79        17.13 o
  -3  -4   2         17.69         16.78         1.16 o
  -2  -4   2        965.44        970.01        11.94 o
  -1  -4   2        202.40        200.63         2.99 o
   0  -4   2        352.04        355.10         4.29 o
   1  -4   2        777.91        819.49         7.82 o
   2  -4   2       5555.89       6189.87        38.17 o
   3  -4   2        203.14        245.59         4.82 o
   4  -4   2        461.65        441.94         6.01 o
   5  -4   2       1302.83       1258.60        15.58 o
   6  -4   2        383.42        378.41         6.65 o
   7  -4   2         23.49         37.09         6.81 o
   8  -4   2         57.15         53.44         8.31 o
   9  -4   2         13.46          9.53         4.63 o
  -9  -3   2         14.67         13.70         2.58 o
  -8  -3   2         53.03         51.35         4.14 o
  -7  -3   2        813.85        810.80        13.37 o
  -6  -3   2        342.91        349.29         8.56 o
  -5  -3   2       1900.55       1887.74        23.19 o
  -4  -3   2         43.12         44.73         1.64 o
  -3  -3   2        253.90        227.83         3.16 o
  -2  -3   2       1541.74       1608.69        20.66 o
  -1  -3   2      14135.31      14092.06        90.22 o
   0  -3   2        634.36        658.75         6.87 o
   1  -3   2       4261.83       4349.99        27.72 o
   2  -3   2        198.77        227.35         4.40 o
   3  -3   2       5935.89       6094.37       131.14 o
   4  -3   2        523.16        539.99        12.38 o
   5  -3   2       3546.64       3531.19        31.58 o
   6  -3   2         64.02         63.72         4.01 o
   7  -3   2        150.18        141.62        12.12 o
   8  -3   2          6.07          4.59         3.47 o
   9  -3   2         13.51         11.32         4.23 o
 -10  -2   2         27.77         22.05         5.27 o
  -9  -2   2        100.36         93.70         5.06 o
  -8  -2   2         18.07         18.73         2.10 o
  -7  -2   2        155.09        144.41         5.41 o
  -6  -2   2        265.21        286.43        14.57 o
  -5  -2   2       1497.20       1551.48        17.06 o
  -4  -2   2        231.90        235.99         3.42 o
  -3  -2   2        166.12        175.87         3.08 o
  -2  -2   2       2694.22       2818.97        51.14 o
  -1  -2   2       2585.98       2525.63        22.05 o
   0  -2   2       1360.15       1448.04        13.85 o
   1  -2   2        261.71        270.39         4.37 o
   2  -2   2         53.47         61.33         2.22 o
   3  -2   2       1218.59       1335.21        39.95 o
   4  -2   2       1624.41       1678.69        26.19 o
   5  -2   2        202.07        184.44         6.67 o
   6  -2   2        230.98        229.18         8.07 o
   7  -2   2         55.82         47.35         7.14 o
   8  -2   2         48.20         31.99         6.75 o
   9  -2   2        305.39        316.56        20.43 o
 -10  -1   2        113.09        101.86        10.21 o
  -9  -1   2         95.14         82.70         4.84 o
  -8  -1   2        968.10        994.88        14.08 o
  -7  -1   2        114.92        115.39         4.90 o
  -6  -1   2        615.61        615.86        12.71 o
  -5  -1   2         28.01         29.88         1.86 o
  -4  -1   2        284.37        274.89         3.75 o
  -3  -1   2        836.86        865.19         7.12 o
  -2  -1   2      16775.04      16707.13       112.65 o
  -1  -1   2      35749.62      34894.50       361.98 o
   0  -1   2       4183.29       4217.04        28.86 o
   1  -1   2       1170.36       1219.28        15.32 o
   2  -1   2        106.07        116.14         3.01 o
   3  -1   2          0.66          2.60         1.59 o
   4  -1   2         44.11         45.03         4.48 o
   5  -1   2        926.80        880.06        26.71 o
   6  -1   2       1213.65       1222.01        21.63 o
   7  -1   2         18.30         23.87         4.90 o
   8  -1   2        116.10        108.26        11.29 o
   9  -1   2         30.06         30.45         6.51 o
 -10   0   2          0.02         -3.64         3.64 o
  -9   0   2          1.63         -0.16         1.39 o
  -8   0   2        150.77        142.37         5.17 o
  -7   0   2         95.32         79.81         3.62 o
  -6   0   2          3.18          9.58         1.86 o
  -5   0   2         73.62         87.11         2.75 o
  -4   0   2         65.93         53.65         1.77 o
  -3   0   2        784.01        829.07         6.90 o
  -2   0   2       5766.61       5803.35        39.03 o
  -1   0   2       8099.28       7970.27        60.31 o
   0   0   2       4252.82       4173.68        24.79 o
   1   0   2         90.29         91.04         3.83 o
   2   0   2        432.29        426.32         6.44 o
   3   0   2          0.51          2.32         0.62 o
   4   0   2         46.31         83.50         5.77 o
   5   0   2         18.13         14.49         3.47 o
   6   0   2         43.78         44.65         7.60 o
   7   0   2          5.21          6.47         2.38 o
   8   0   2         23.83         30.17         6.67 o
   9   0   2          2.99          0.84         3.47 o
 -10   1   2        112.62        109.39         7.34 o
  -9   1   2         97.62         95.48         4.59 o
  -8   1   2        969.82        998.01        14.57 o
  -7   1   2        111.48        110.25         5.90 o
  -6   1   2        601.45        589.05         7.32 o
  -5   1   2         31.13         33.66         1.50 o
  -4   1   2        282.00        269.05         3.98 o
  -3   1   2        835.87        850.44         6.73 o
  -2   1   2      16778.61      16785.42       122.66 o
  -1   1   2      35729.62      34183.77       212.01 o
   0   1   2       4198.90       4224.02        29.09 o
   1   1   2       1169.96       1184.32        12.06 o
   2   1   2        102.02        107.65         4.06 o
   3   1   2          1.41          3.21         1.56 o
   4   1   2         48.22         48.20         4.21 o
   5   1   2        929.06        888.75        17.12 o
   6   1   2       1214.44       1210.62        24.98 o
   7   1   2         18.74         24.10         6.28 o
   8   1   2        116.99        145.44        13.16 o
   9   1   2         30.50         15.67         5.56 o
 -10   2   2         28.90         33.53         5.81 o
  -9   2   2         95.19         92.18         4.60 o
  -8   2   2         18.92         15.08         2.47 o
  -7   2   2        152.78        139.38         3.68 o
  -6   2   2        266.46        281.84         4.86 o
  -5   2   2       1480.15       1541.16        12.55 o
  -4   2   2        240.40        248.13         3.17 o
  -3   2   2        175.90        195.98         4.28 o
  -2   2   2       2669.58       2709.26        29.73 o
  -1   2   2       2602.42       2552.30        21.61 o
   0   2   2       1370.93       1413.26        16.42 o
   1   2   2        264.52        265.66         4.79 o
   2   2   2         51.90         66.07         2.64 o
   3   2   2       1219.16       1342.36        14.09 o
   4   2   2       1620.26       1688.95        19.65 o
   5   2   2        201.83        187.75         9.26 o
   6   2   2        233.23        237.58        12.31 o
   7   2   2         57.76         54.04         4.88 o
   8   2   2         48.46         46.77         4.92 o
   9   2   2        305.45        341.39        21.48 o
 -10   3   2          3.90         -0.10         1.77 o
  -9   3   2         14.31         12.53         2.41 o
  -8   3   2         52.72         47.46         4.10 o
  -7   3   2        821.67        801.33        10.10 o
  -6   3   2        339.53        344.56         5.44 o
  -5   3   2       1890.66       1879.56        14.52 o
  -4   3   2         41.16         44.26         1.40 o
  -3   3   2        246.27        221.91         7.04 o
  -2   3   2       1555.03       1570.95        20.85 o
  -1   3   2      14135.25      14118.74       103.95 o
   0   3   2        626.11        632.24         7.69 o
   1   3   2       4254.81       4390.71        35.67 o
   2   3   2        194.61        213.00         6.13 o
   3   3   2       5931.89       6285.59        58.35 o
   4   3   2        527.71        517.60         8.95 o
   5   3   2       3545.48       3518.80        41.92 o
   6   3   2         63.32         67.17         4.47 o
   7   3   2        150.77        153.37         8.22 o
   8   3   2          6.09          3.99         2.20 o
   9   3   2         13.12         18.24         3.84 o
 -10   4   2          1.57          2.18         3.15 o
  -9   4   2         61.93         59.12         4.37 o
  -8   4   2        225.81        221.59         6.85 o
  -7   4   2        645.84        645.03        10.72 o
  -6   4   2         36.87         38.77         1.84 o
  -5   4   2        438.73        439.64         6.45 o
  -4   4   2       1202.34       1247.36        14.18 o
  -3   4   2         17.71         18.29         1.30 o
  -2   4   2        940.14        925.05        11.02 o
  -1   4   2        198.33        195.27         4.24 o
   0   4   2        368.86        371.50         5.59 o
   1   4   2        781.24        815.64         8.71 o
   2   4   2       5556.30       6209.97        44.31 o
   3   4   2        198.61        244.06         7.88 o
   4   4   2        462.29        441.63         6.63 o
   5   4   2       1303.81       1248.86        28.39 o
   6   4   2        383.71        379.23        12.52 o
   7   4   2         23.95         33.47         3.54 o
   8   4   2         58.02         64.45         4.75 o
   9   4   2         14.46         11.24         3.40 o
 -11   5   2         12.50         18.51         5.82 o
 -10   5   2        167.03        181.06         8.18 o
  -9   5   2         18.18         20.43         3.05 o
  -8   5   2        744.00        751.89        17.06 o
  -7   5   2        268.27        254.47         5.38 o
  -6   5   2        394.27        380.14         6.04 o
  -5   5   2        403.99        398.05         5.02 o
  -4   5   2        749.55        757.95         9.42 o
  -3   5   2       1216.65       1267.29        18.50 o
  -2   5   2        551.58        563.78        10.80 o
  -1   5   2       2897.83       2877.52        36.73 o
   0   5   2        145.36        146.24         5.22 o
   1   5   2       1686.75       1740.00        14.10 o
   2   5   2        224.45        228.55         5.61 o
   3   5   2        226.86        209.61         9.77 o
   4   5   2        165.96        165.35         5.56 o
   5   5   2         92.16        100.15         3.57 o
   6   5   2        351.46        339.87        11.81 o
   7   5   2          8.88         14.68         2.68 o
   8   5   2        414.26        399.75        11.82 o
   9   5   2         34.50         40.37         5.02 o
 -11   6   2         35.76         32.80         5.02 o
 -10   6   2         18.95         18.25         3.96 o
  -9   6   2         63.52         69.31         4.98 o
  -8   6   2        155.54        157.45         8.45 o
  -7   6   2        162.77        153.34         3.82 o
  -6   6   2         39.93         36.58         1.56 o
  -5   6   2        521.72        525.15         6.96 o
  -4   6   2        965.04        956.62        11.18 o
  -3   6   2        106.00        104.63         3.67 o
  -2   6   2        734.83        751.49        13.09 o
  -1   6   2          9.30         12.52         1.26 o
   0   6   2        866.21        892.70        12.69 o
   1   6   2        629.73        642.17         9.99 o
   2   6   2        233.38        219.36         6.47 o
   3   6   2        454.77        507.94        11.05 o
   4   6   2        102.91         88.67         3.99 o
   5   6   2          2.84          1.79         0.93 o
   6   6   2        426.83        402.75        10.72 o
   7   6   2        174.76        173.70         7.34 o
   8   6   2         33.40         27.82         3.44 o
   9   6   2          8.48         10.60         3.31 o
 -11   7   2         30.64         40.28         7.93 o
 -10   7   2        107.51        113.67         6.85 o
  -9   7   2         11.06          3.96         1.95 o
  -8   7   2        324.05        310.81        12.32 o
  -7   7   2         12.36         11.90         1.39 o
  -6   7   2        810.64        800.90         8.29 o
  -5   7   2        294.83        296.00         5.86 o
  -4   7   2        492.86        504.61         7.77 o
  -3   7   2       1186.16       1227.37        15.09 o
  -2   7   2        743.66        733.93         7.39 o
  -1   7   2        331.61        303.85         5.08 o
   0   7   2        157.57        169.67         3.60 o
   1   7   2       3194.74       3325.04        31.29 o
   2   7   2        311.87        320.98         5.34 o
   3   7   2         62.78         51.48         2.91 o
   4   7   2        427.16        429.60         8.12 o
   5   7   2         36.02         31.15         3.13 o
   6   7   2        141.63        122.14         5.94 o
   7   7   2         50.85         60.43         4.48 o
   8   7   2        235.51        267.73         9.81 o
   9   7   2          7.53          8.65         4.69 o
 -11   8   2         76.02         71.24        10.28 o
 -10   8   2         15.56         10.88         2.59 o
  -9   8   2         67.54         73.75         5.35 o
  -8   8   2         29.00         27.46         3.36 o
  -7   8   2        594.15        591.08        13.34 o
  -6   8   2        201.94        185.18         5.83 o
  -5   8   2       1447.62       1440.52        13.56 o
  -4   8   2        304.94        326.08         7.23 o
  -3   8   2         80.73         80.46         3.06 o
  -2   8   2         61.88         59.41         2.15 o
  -1   8   2        581.41        611.42         8.75 o
   0   8   2        161.12        165.26         3.57 o
   1   8   2         23.87         26.17         1.90 o
   2   8   2       1019.86       1118.98        11.58 o
   3   8   2        655.91        683.10        10.32 o
   4   8   2          7.45          8.79         2.04 o
   5   8   2        833.32        827.82        15.21 o
   6   8   2         63.71         55.78         4.51 o
   7   8   2         78.95         74.81         6.04 o
   8   8   2         59.48         65.74         5.10 o
   9   8   2        302.94        347.38        21.23 o
 -10   9   2          0.51         -0.09         2.27 o
  -9   9   2         50.06         59.85         5.20 o
  -8   9   2         14.48         10.27         2.51 o
  -7   9   2        177.20        191.88         7.64 o
  -6   9   2         11.00         17.89         3.47 o
  -5   9   2        236.31        230.53         5.93 o
  -4   9   2         70.62         73.74         4.52 o
  -3   9   2       1611.83       1526.58        18.43 o
  -2   9   2        184.86        194.80         6.27 o
  -1   9   2       1657.63       1706.55        18.17 o
   0   9   2        285.32        307.23         7.32 o
   1   9   2       1726.19       1689.24        23.89 o
   2   9   2        133.57        157.52         4.61 o
   3   9   2        659.82        647.84        12.00 o
   4   9   2        131.84        136.32         8.61 o
   5   9   2        544.89        537.79        14.92 o
   6   9   2         30.61         20.48         2.78 o
   7   9   2        291.69        308.43         8.93 o
   8   9   2         52.95         54.40         6.16 o
   9   9   2         20.53         21.64         5.90 o
 -10  10   2         12.81          8.85         2.99 o
  -9  10   2         47.17         55.06         4.90 o
  -8  10   2         48.86         55.54         4.66 o
  -7  10   2        102.37        113.43         6.12 o
  -6  10   2        201.13        197.34        10.63 o
  -5  10   2        151.78        136.84         5.22 o
  -4  10   2        403.28        403.97         7.09 o
  -3  10   2         20.76         18.28         1.78 o
  -2  10   2        935.38        912.12        17.29 o
  -1  10   2         20.75         20.75         2.41 o
   0  10   2        928.49        919.79        12.86 o
   1  10   2          7.56          9.45         1.66 o
   2  10   2        635.75        586.28         9.07 o
   3  10   2        123.50         99.22         5.52 o
   4  10   2        221.33        243.10         9.18 o
   5  10   2          2.02         -0.42         1.84 o
   6  10   2        237.52        227.36         8.33 o
   7  10   2        113.90        133.06         6.00 o
   8  10   2         30.28         18.82         4.21 o
   9  10   2         35.04         32.55         7.76 o
 -10  11   2        197.78        206.69        15.98 o
  -9  11   2         46.17         51.16         4.96 o
  -8  11   2        177.97        179.82        10.94 o
  -7  11   2          5.63          5.51         4.33 o
  -6  11   2        308.12        290.73        11.87 o
  -5  11   2        273.45        253.41         7.82 o
  -4  11   2        490.94        501.44        10.34 o
  -3  11   2          7.30          8.02         0.95 o
  -2  11   2         13.81         14.80         1.94 o
  -1  11   2        524.31        537.86        11.43 o
   0  11   2         21.41         21.78         2.14 o
   1  11   2        286.72        297.60         6.83 o
   2  11   2        179.15        163.21         4.66 o
   3  11   2        253.92        249.08         8.95 o
   4  11   2         18.63         13.58         3.02 o
   5  11   2        158.11        149.22         6.56 o
   6  11   2        186.34        194.99         7.85 o
   7  11   2          2.19          2.25         1.92 o
   8  11   2        144.49        162.27         8.68 o
 -10  12   2         22.61         16.13         5.53 o
  -9  12   2         39.63         31.68         4.10 o
  -8  12   2         52.12         54.77         4.94 o
  -7  12   2        266.99        266.13        12.25 o
  -6  12   2        113.04        108.35         7.46 o
  -5  12   2        596.05        580.73        28.15 o
  -4  12   2        654.34        659.73        14.45 o
  -3  12   2        174.55        168.32         4.27 o
  -2  12   2        371.05        351.46         8.76 o
  -1  12   2         29.95         27.17         6.58 o
   0  12   2        443.43        441.16        11.11 o
   1  12   2        161.11        154.66         5.08 o
   2  12   2       1372.82       1353.44        16.80 o
   3  12   2         94.28         87.13         5.54 o
   4  12   2        261.50        242.87         9.48 o
   5  12   2         91.79         96.41         6.38 o
   6  12   2         73.06         73.70         4.96 o
   7  12   2         30.56         28.98         3.83 o
   8  12   2         34.19         32.09         7.73 o
  -9  13   2         13.53         14.38         3.36 o
  -8  13   2        105.42        108.69         6.76 o
  -7  13   2         92.41        105.54         8.02 o
  -6  13   2         22.71         33.79         4.76 o
  -5  13   2        168.48        186.22         9.55 o
  -4  13   2        185.75        176.49         9.57 o
  -3  13   2        179.49        172.97         8.96 o
  -2  13   2        309.72        314.57        10.12 o
  -1  13   2        316.91        302.02        10.30 o
   0  13   2         20.18         16.49         2.95 o
   1  13   2        321.48        331.03         7.87 o
   2  13   2         91.91         88.55         3.84 o
   3  13   2        501.63        511.07        13.85 o
   4  13   2         47.53         47.23         9.28 o
   5  13   2        191.48        187.01         8.96 o
   6  13   2         84.10         85.62         5.44 o
   7  13   2         32.90         34.79         6.22 o
   8  13   2        100.15        144.97        14.98 o
  -9  14   2        258.24        301.36        19.65 o
  -8  14   2         80.44         87.33         6.35 o
  -7  14   2        182.98        212.76        23.56 o
  -6  14   2         62.37         67.63         8.84 o
  -5  14   2        251.04        249.07        11.20 o
  -4  14   2         12.57         12.58         3.14 o
  -3  14   2        794.35        804.34        18.78 o
  -2  14   2         17.64         20.32         2.30 o
  -1  14   2        201.44        212.57         7.64 o
   0  14   2         13.10         14.37         2.60 o
   1  14   2          5.53          5.59         2.23 o
   2  14   2         38.71         36.37         2.72 o
   3  14   2        158.77        136.37         7.24 o
   4  14   2         62.27         58.25         6.08 o
   5  14   2        154.21        166.35        10.76 o
   6  14   2         17.81         18.12         2.87 o
   7  14   2        536.43        576.35        16.60 o
  -9  15   2         31.15         25.76         6.56 o
  -8  15   2         46.93         57.18         6.42 o
  -7  15   2         31.91         33.66         5.28 o
  -6  15   2          5.85          7.56         2.80 o
  -5  15   2        122.11        123.78         8.22 o
  -4  15   2        127.79        113.74         7.86 o
  -3  15   2        232.96        231.51         9.51 o
  -2  15   2        270.91        257.60         7.28 o
  -1  15   2       1323.53       1313.09        18.47 o
   0  15   2        106.95         96.79         5.70 o
   1  15   2        610.01        634.76        16.33 o
   2  15   2          1.41          2.71         1.38 o
   3  15   2         61.01         72.56         6.46 o
   4  15   2          3.75          4.39         2.19 o
   5  15   2        175.19        205.93        13.07 o
   6  15   2         85.61         86.69         7.81 o
   7  15   2         33.73         52.14         9.73 o
  -7  16   2         23.31         28.08         4.78 o
  -6  16   2         38.00         30.07         4.65 o
  -5  16   2        298.50        323.92        13.52 o
  -4  16   2        199.93        217.20        10.51 o
  -3  16   2        171.03        163.36         5.58 o
  -2  16   2       1145.60       1122.07        17.12 o
  -1  16   2        215.90        207.52         6.91 o
   0  16   2       1143.62       1121.53        19.27 o
   1  16   2          7.71          9.28         2.66 o
   2  16   2        606.06        617.37        13.95 o
   3  16   2         43.73         44.28         5.17 o
   4  16   2        250.17        261.29        10.86 o
   5  16   2         70.82         66.52         5.81 o
   6  16   2        112.31        119.26         9.19 o
  -7  17   2          7.95          3.72         5.34 o
  -6  17   2        114.93        125.22         9.19 o
  -5  17   2         79.65         84.53         7.26 o
  -4  17   2         21.60         13.20         5.58 o
  -3  17   2          5.61          4.28         1.38 o
  -2  17   2        145.49        140.86         7.43 o
  -1  17   2        202.09        191.47         6.82 o
   0  17   2         80.94         92.49         4.90 o
   1  17   2        126.01        111.84         5.21 o
   2  17   2         35.06         39.95         4.82 o
   3  17   2          1.43         -1.13         2.36 o
   4  17   2         64.01         56.65        13.00 o
   5  17   2         16.48         10.65         4.98 o
   6  17   2         19.26         17.94         6.20 o
  -6  18   2        158.20        155.39        12.64 o
  -5  18   2        153.85        139.84        11.83 o
  -4  18   2        206.23        199.58        10.87 o
  -3  18   2         57.02         56.27         5.79 o
  -2  18   2        121.61        112.60         5.31 o
  -1  18   2          4.23          4.98         1.92 o
   0  18   2         61.49         63.74         4.16 o
   1  18   2         16.14         18.26         2.54 o
   2  18   2        352.04        345.76        16.39 o
   3  18   2         14.32          8.69         3.05 o
   4  18   2        272.43        269.37        11.54 o
   5  18   2          5.09         -1.72         4.12 o
  -6  19   2         36.82         32.36         5.27 o
  -5  19   2         87.18         82.73         7.86 o
  -4  19   2          2.38          0.37         2.88 o
  -3  19   2        231.52        211.97        19.60 o
  -2  19   2          5.38          4.15         1.78 o
  -1  19   2        132.78        123.82         5.82 o
   0  19   2          1.05          1.41         1.74 o
   1  19   2        129.04        123.97         5.72 o
   2  19   2         28.81         30.52         5.01 o
   3  19   2        341.13        339.64        16.12 o
   4  19   2         22.26         31.54         4.52 o
   5  19   2        266.18        299.98        20.22 o
  -5  20   2        153.00        165.03        15.60 o
  -4  20   2         17.78         15.72         3.69 o
  -3  20   2         30.44         27.80         4.77 o
  -2  20   2          4.70          3.57         2.23 o
  -1  20   2         42.28         38.93         3.80 o
   0  20   2          8.96         13.27         2.40 o
   1  20   2         25.98         27.61         4.02 o
   2  20   2          8.52          6.78         3.49 o
   3  20   2         92.88         91.84         7.69 o
   4  20   2         30.08         40.75         7.93 o
  -5  21   2         25.30         18.11         4.16 o
  -4  21   2         78.11         82.86         8.27 o
  -3  21   2         87.12        104.43         8.16 o
  -2  21   2          9.11          7.50         2.74 o
  -1  21   2        133.07        129.99         8.21 o
   0  21   2         77.91         75.21         4.94 o
   1  21   2        106.91        112.91         7.40 o
   2  21   2          0.11         -2.43         2.43 o
   3  21   2          8.86          9.81         5.15 o
   4  21   2         63.95         88.39        11.29 o
  -4  22   2        239.73        263.61        13.56 o
  -3  22   2        130.94        119.19        17.23 o
  -2  22   2        135.61        139.09         9.10 o
  -1  22   2          3.50          1.07         2.35 o
   0  22   2        169.11        157.70        10.81 o
   1  22   2         21.23         20.58         3.92 o
   2  22   2        313.35        340.62        19.81 o
   3  22   2          2.33         -1.61         3.83 o
  -3  23   2        155.19        170.49        10.76 o
  -2  23   2          3.26          4.85         3.14 o
  -1  23   2          0.42          1.64         2.44 o
   0  23   2          7.29         18.94         5.14 o
   1  23   2        183.33        184.24         9.83 o
   2  23   2         80.37         69.11         9.70 o
   3  23   2        101.36        107.61        12.25 o
  -3  24   2         48.06         39.08         5.60 o
  -2  24   2         45.32         46.53         6.00 o
  -1  24   2          8.50          0.25         4.17 o
   0  24   2         68.30         54.49         8.08 o
   2  24   2         22.16         20.72         6.05 o
  -2  25   2         12.78         17.31         3.91 o
  -1  25   2         22.61         19.77         5.67 o
  -1 -23   3         55.19         56.23         9.69 o
   0 -23   3        133.64        139.11        14.94 o
   1 -23   3         26.15         32.40         8.12 o
   2 -23   3         30.69         31.68         7.62 o
   3 -23   3         45.26         47.85         8.97 o
  -5 -22   3         53.69         48.66         9.30 o
  -4 -22   3          7.22          2.87         4.10 o
  -3 -22   3         47.48         50.68         7.05 o
  -2 -22   3         29.29         30.39         8.52 o
  -1 -22   3        125.23        116.91         7.28 o
   0 -22   3          3.48          4.69         2.41 o
   1 -22   3         13.26          7.09         3.72 o
   2 -22   3          7.31         14.80         4.93 o
   3 -22   3         30.81         33.09         7.12 o
  -6 -21   3         25.99         27.76         7.15 o
  -5 -21   3         64.84         58.50         6.69 o
  -4 -21   3         42.63         46.91         6.22 o
  -3 -21   3        101.45        105.64         6.91 o
  -2 -21   3         41.31         40.32         6.11 o
  -1 -21   3         69.91         74.72         8.75 o
   0 -21   3         53.33         61.52         5.34 o
   1 -21   3         13.37          8.61         2.57 o
   2 -21   3         47.30         42.43         4.52 o
   3 -21   3         21.64         21.99         4.60 o
   4 -21   3         31.51         22.20         6.79 o
  -6 -20   3         11.91         15.71         4.16 o
  -5 -20   3        173.04        166.70        14.88 o
  -4 -20   3         12.73         17.53         4.76 o
  -3 -20   3         40.00         39.59         4.48 o
  -2 -20   3        120.42        113.49         6.86 o
  -1 -20   3        395.45        396.20        12.87 o
   0 -20   3         52.04         57.24         4.93 o
   1 -20   3        151.84        153.28         7.76 o
   2 -20   3         18.68         17.77         3.32 o
   3 -20   3        217.42        230.47        12.21 o
   4 -20   3         81.61         81.37        11.31 o
   5 -20   3          9.54          3.74         3.54 o
  -7 -19   3         83.60         82.67        11.58 o
  -6 -19   3          0.69         -0.65         5.35 o
  -5 -19   3         50.36         54.72         6.30 o
  -4 -19   3         14.35         11.56         2.80 o
  -3 -19   3        365.67        351.61        11.68 o
  -2 -19   3         49.35         48.06         3.94 o
  -1 -19   3         68.84         71.85         4.61 o
   0 -19   3         66.07         69.56         4.86 o
   1 -19   3         62.76         49.79         4.13 o
   2 -19   3          1.61          0.26         2.59 o
   3 -19   3        136.57        144.51         9.43 o
   4 -19   3         75.32         82.59        10.87 o
   5 -19   3         67.54         64.07         9.62 o
  -8 -18   3        122.03        121.49        13.59 o
  -7 -18   3        111.74        119.40         8.83 o
  -6 -18   3         52.70         44.00         5.32 o
  -5 -18   3         87.07         80.07         7.22 o
  -4 -18   3          7.77          8.81         2.47 o
  -3 -18   3         10.10          8.24         2.51 o
  -2 -18   3         35.16         30.92         3.18 o
  -1 -18   3        134.02        140.76         7.82 o
   0 -18   3          4.12          2.45         1.95 o
   1 -18   3         67.62         58.41         6.08 o
   2 -18   3        136.41        140.01         7.33 o
   3 -18   3         64.74         56.46         5.89 o
   4 -18   3         84.92         89.25        11.02 o
   5 -18   3         75.04         84.08        10.67 o
  -8 -17   3         23.99         16.87         5.62 o
  -7 -17   3          2.62         -1.08         2.63 o
  -6 -17   3         25.71         27.00         4.33 o
  -5 -17   3         88.79         92.56         7.33 o
  -4 -17   3         20.52         22.93         3.31 o
  -3 -17   3         99.91         92.05         5.67 o
  -2 -17   3        227.33        223.24         8.60 o
  -1 -17   3         73.22         72.94         6.20 o
   0 -17   3         41.00         36.21         3.17 o
   1 -17   3        115.67        109.95         5.31 o
   2 -17   3        511.74        511.20        13.64 o
   3 -17   3         39.67         33.13         3.77 o
   4 -17   3        352.95        375.40        21.06 o
   5 -17   3         12.36         20.42         6.08 o
  -9 -16   3         33.28         43.12         8.28 o
  -8 -16   3        123.10        109.62        12.11 o
  -7 -16   3         41.07         43.46         5.17 o
  -6 -16   3         80.01         72.36         6.62 o
  -5 -16   3        153.67        154.30         6.76 o
  -4 -16   3         33.16         29.69         3.39 o
  -3 -16   3        175.10        175.10         7.56 o
  -2 -16   3        337.20        322.04        10.02 o
  -1 -16   3         15.97         18.70         2.72 o
   0 -16   3        284.99        277.13         7.98 o
   1 -16   3        496.74        482.34        10.65 o
   2 -16   3        172.83        167.91        10.82 o
   3 -16   3        107.26        103.39         6.02 o
   4 -16   3         76.57         83.98         5.42 o
   5 -16   3         10.71          5.02         3.55 o
  -9 -15   3         61.07         51.56         8.72 o
  -8 -15   3          1.20          4.34         4.49 o
  -7 -15   3         18.06          9.32         2.70 o
  -6 -15   3         80.33         78.72         6.69 o
  -5 -15   3        446.24        437.76        11.17 o
  -4 -15   3         29.56         25.18         3.21 o
  -3 -15   3        610.22        582.68        14.63 o
  -2 -15   3        592.36        558.70        12.93 o
  -1 -15   3        346.18        346.56         8.66 o
   0 -15   3         25.96         28.78         2.83 o
   1 -15   3        362.62        346.40        10.42 o
   2 -15   3        170.10        174.43         7.42 o
   3 -15   3         22.48         22.21         4.23 o
   4 -15   3         73.13         92.59         6.09 o
   5 -15   3        140.33        140.51        12.22 o
  -9 -14   3          1.63         -1.80         3.40 o
  -8 -14   3          2.54         -0.26         3.40 o
  -7 -14   3        174.44        186.74         9.66 o
  -6 -14   3        139.99        128.09         5.85 o
  -5 -14   3        313.88        314.52        10.00 o
  -4 -14   3          2.66          0.11         1.86 o
  -3 -14   3        409.14        418.30        10.90 o
  -2 -14   3        392.78        387.49        11.79 o
  -1 -14   3       1515.87       1464.81        18.63 o
   0 -14   3        314.22        321.81         6.57 o
   1 -14   3        387.69        394.94        10.71 o
   2 -14   3        176.78        172.04         7.49 o
   3 -14   3         60.19         51.73         4.04 o
   4 -14   3         54.45         47.75         6.38 o
   5 -14   3        198.03        187.43        13.42 o
   6 -14   3         32.67         22.76         5.24 o
  -9 -13   3        151.74        167.26        13.96 o
  -8 -13   3        110.01         99.52        10.71 o
  -7 -13   3         68.22         76.84         6.12 o
  -6 -13   3        127.08        131.21         5.86 o
  -5 -13   3        261.99        246.71         7.90 o
  -4 -13   3        435.41        429.85         9.08 o
  -3 -13   3        422.88        389.93         7.56 o
  -2 -13   3        777.42        799.22        11.81 o
  -1 -13   3        112.70        119.04         3.96 o
   0 -13   3         58.19         60.04         3.10 o
   1 -13   3         78.95         80.29         3.19 o
   2 -13   3         16.35         23.78         2.81 o
   3 -13   3        255.22        282.03         8.83 o
   4 -13   3          2.16          3.26         1.70 o
   5 -13   3         21.73         20.40         5.07 o
   6 -13   3         10.20         10.71         3.90 o
  -9 -12   3         33.76         34.34         6.62 o
  -8 -12   3        127.60        120.69        11.47 o
  -7 -12   3         89.43        100.95         6.14 o
  -6 -12   3        414.60        402.12        10.09 o
  -5 -12   3        241.24        225.04         7.39 o
  -4 -12   3         85.29         92.02         6.27 o
  -3 -12   3         73.26         74.72         3.07 o
  -2 -12   3        239.85        241.48         5.94 o
  -1 -12   3        126.66        107.74         3.21 o
   0 -12   3         57.13         47.13         2.39 o
   1 -12   3          0.53         -0.87         1.07 o
   2 -12   3        695.49        671.19        13.29 o
   3 -12   3       1179.23       1172.46        18.54 o
   4 -12   3         39.01         43.74         4.54 o
   5 -12   3         17.55         18.45         4.17 o
   6 -12   3        112.68        113.60         9.61 o
  -9 -11   3        109.88        126.49        11.55 o
  -8 -11   3         81.01         83.98         9.29 o
  -7 -11   3        220.42        213.93        10.16 o
  -6 -11   3         61.81         60.34         3.84 o
  -5 -11   3        179.46        175.73         8.28 o
  -4 -11   3         58.52         61.32         5.03 o
  -3 -11   3          2.35          3.70         0.92 o
  -2 -11   3         36.11         30.08         2.32 o
  -1 -11   3        553.36        579.80         9.17 o
   0 -11   3         71.67         70.84         2.84 o
   1 -11   3         55.42         59.70         2.55 o
   2 -11   3        384.45        353.16        11.48 o
   3 -11   3        626.82        634.96        21.29 o
   4 -11   3        810.53        901.17        27.46 o
   5 -11   3         24.17         20.58         4.41 o
   6 -11   3        316.86        318.02        15.49 o
  -9 -10   3         36.45         29.26         5.98 o
  -8 -10   3         88.06         88.38         9.35 o
  -7 -10   3        140.57        140.38         7.12 o
  -6 -10   3         22.08         23.20         2.56 o
  -5 -10   3        212.44        208.82        16.32 o
  -4 -10   3        148.27        140.78         7.14 o
  -3 -10   3        132.64        145.64         3.74 o
  -2 -10   3        373.65        433.24         8.86 o
  -1 -10   3        273.38        275.45         8.10 o
   0 -10   3          6.76          4.64         1.00 o
   1 -10   3        511.91        469.94         9.72 o
   2 -10   3        102.93        108.74         6.16 o
   3 -10   3         50.17         50.33         4.35 o
   4 -10   3        450.77        450.87        11.57 o
   5 -10   3        436.50        465.08        18.24 o
   6 -10   3         44.55         48.27         5.84 o
  -9  -9   3        221.28        240.27        14.87 o
  -8  -9   3        455.83        462.14        13.50 o
  -7  -9   3         60.96         63.03         4.81 o
  -6  -9   3        106.86         94.85         8.52 o
  -5  -9   3        942.79        949.09        19.23 o
  -4  -9   3        469.33        479.11        12.87 o
  -3  -9   3        303.72        304.02         5.63 o
  -2  -9   3        172.37        180.86         4.50 o
  -1  -9   3        498.66        485.40         8.33 o
   0  -9   3        516.30        555.51         6.83 o
   1  -9   3        446.48        454.18         8.33 o
   2  -9   3         17.99         17.76         2.78 o
   3  -9   3         41.66         49.42         3.22 o
   4  -9   3         47.25         43.11         3.91 o
   5  -9   3         60.77         58.98         6.14 o
  -9  -8   3         20.30         22.53         4.91 o
  -8  -8   3        127.74        130.71         5.37 o
  -7  -8   3          0.45          2.01         2.00 o
  -6  -8   3        102.71         88.68         8.33 o
  -5  -8   3        236.07        261.32        10.23 o
  -3  -8   3       1232.37       1195.63        17.93 o
  -2  -8   3        439.60        435.27         6.43 o
  -1  -8   3        741.78        709.06         9.67 o
   0  -8   3       1069.63       1086.12        14.86 o
   1  -8   3       2468.93       2576.35        44.55 o
   2  -8   3        506.98        531.36         7.64 o
   3  -8   3        328.78        317.02         8.18 o
   4  -8   3         73.44         77.69         4.06 o
   5  -8   3         27.50         19.16         3.87 o
  -9  -7   3         20.09         20.40         3.11 o
  -8  -7   3          2.12          3.43         1.66 o
  -7  -7   3        385.35        365.26         8.80 o
  -6  -7   3        351.69        357.79        13.53 o
  -5  -7   3        610.39        624.61        18.07 o
  -2  -7   3        956.38        956.06        10.22 o
  -1  -7   3       1282.68       1278.62        11.37 o
   0  -7   3        856.00        846.25         8.24 o
   1  -7   3        783.19        803.78         9.05 o
   2  -7   3       1158.29       1184.40        12.44 o
   3  -7   3        210.12        212.18         6.60 o
   4  -7   3         31.15         29.58         2.42 o
   5  -7   3         17.56          9.99         2.80 o
  -9  -6   3         64.57         63.20         5.07 o
  -8  -6   3        436.98        423.49         9.88 o
  -7  -6   3        237.42        235.66        13.58 o
  -6  -6   3        144.40        147.36         8.60 o
  -5  -6   3        213.18        212.02         9.90 o
  -4  -6   3        214.44        212.43         9.80 o
  -3  -6   3        579.12        601.66        10.19 o
  -2  -6   3        170.80        189.51         4.44 o
  -1  -6   3         25.00         24.53         1.99 o
   0  -6   3        883.33        914.95         8.43 o
   1  -6   3        288.23        298.23         5.05 o
   2  -6   3        192.21        194.17         4.10 o
   3  -6   3         91.78         92.32         2.85 o
   4  -6   3        201.57        174.14         8.19 o
   5  -6   3        471.92        449.03        14.31 o
  -9  -5   3          2.01          3.13         2.81 o
  -8  -5   3         40.01         39.53         3.16 o
  -7  -5   3        307.37        296.23         9.52 o
  -6  -5   3        162.84        165.62         6.70 o
  -5  -5   3         99.47         98.90         4.19 o
  -4  -5   3        642.09        610.36        15.75 o
  -3  -5   3        308.35        320.73         7.29 o
  -2  -5   3         86.85         84.85         2.61 o
  -1  -5   3        177.73        182.60         3.22 o
   0  -5   3        918.43        921.94         8.30 o
   1  -5   3        451.20        424.22         5.98 o
   2  -5   3        195.35        193.82         4.62 o
   3  -5   3        290.96        283.81         5.17 o
   4  -5   3        732.21        696.83         9.52 o
   5  -5   3        486.03        457.13         8.76 o
   6  -5   3        422.21        399.72        19.96 o
   7  -5   3          6.64         14.76         5.73 o
 -10  -4   3         88.21         93.93         9.57 o
  -9  -4   3        225.90        222.24         7.42 o
  -8  -4   3         95.91         94.03         5.73 o
  -7  -4   3        132.84        135.57         4.71 o
  -6  -4   3        130.14        139.33         4.32 o
  -5  -4   3        403.53        394.99         7.75 o
  -4  -4   3         98.67         90.08         2.73 o
  -3  -4   3        412.23        414.26         5.10 o
  -2  -4   3        417.60        453.59         7.25 o
  -1  -4   3        691.12        741.34        10.02 o
   0  -4   3        278.45        294.50         4.62 o
   1  -4   3        836.97        813.14        11.43 o
   2  -4   3        357.40        357.76         7.58 o
   3  -4   3        537.54        529.72         7.41 o
   4  -4   3        146.79        143.34         4.15 o
   5  -4   3        747.23        753.14        12.52 o
   6  -4   3         90.69         67.34         8.47 o
   7  -4   3        211.80        218.17        15.81 o
   8  -4   3        120.97        138.42        13.50 o
 -10  -3   3         25.61         27.40         5.63 o
  -9  -3   3        390.25        393.07        10.00 o
  -8  -3   3         72.14         76.20         5.37 o
  -7  -3   3        398.28        393.97         8.53 o
  -6  -3   3        519.06        527.55        13.24 o
  -5  -3   3        566.91        553.83         8.72 o
  -4  -3   3         56.17         61.60         2.72 o
  -3  -3   3        725.55        755.14        10.76 o
  -2  -3   3        705.51        706.69        11.41 o
  -1  -3   3        615.10        646.56         9.15 o
   0  -3   3        250.61        270.71         4.72 o
   1  -3   3        130.68        133.52         3.04 o
   2  -3   3         64.61         65.81         3.21 o
   3  -3   3        114.98        118.75         4.12 o
   4  -3   3        355.42        336.80         8.77 o
   5  -3   3        103.78         98.37         9.28 o
   6  -3   3          3.70          2.25         1.60 o
   7  -3   3        137.26        134.08        12.25 o
   8  -3   3         14.42          1.34         4.58 o
 -10  -2   3         19.23         24.92         5.42 o
  -9  -2   3         39.62         31.45         3.60 o
  -8  -2   3        222.20        215.06         7.19 o
  -7  -2   3         92.21         92.50         5.63 o
  -6  -2   3         34.18         39.87         2.43 o
  -5  -2   3        469.02        486.38         8.27 o
  -4  -2   3         29.36         28.51         1.60 o
  -3  -2   3        107.72         92.41         2.41 o
  -2  -2   3        285.96        275.96         5.58 o
  -1  -2   3       2268.01       2229.33        21.23 o
   0  -2   3         15.29         18.81         1.25 o
   1  -2   3        704.84        667.73        10.84 o
   2  -2   3        150.66        147.83         6.67 o
   3  -2   3         68.09         52.11         5.12 o
   4  -2   3         36.10         40.85         6.05 o
   5  -2   3         92.15         84.00         8.61 o
   6  -2   3         39.48         39.12         6.66 o
   7  -2   3         52.77         64.47         8.72 o
   8  -2   3         47.09         45.81         7.86 o
 -10  -1   3          3.99          3.27         1.85 o
  -9  -1   3        219.76        212.58         6.46 o
  -8  -1   3        400.63        395.91         8.27 o
  -7  -1   3         11.25          6.41         1.96 o
  -6  -1   3        512.39        510.90         7.25 o
  -5  -1   3        302.37        294.44         5.25 o
  -4  -1   3        953.87        941.65        14.44 o
  -3  -1   3       1166.65       1220.09        10.76 o
  -2  -1   3       4359.77       4315.33        57.52 o
  -1  -1   3        489.58        476.88         9.27 o
   0  -1   3        162.83        160.90         3.44 o
   1  -1   3        383.12        414.10         7.63 o
   2  -1   3        596.66        589.96        10.71 o
   3  -1   3         46.12         44.36         2.73 o
   4  -1   3         80.21         65.75         6.96 o
   5  -1   3        248.72        252.63        14.62 o
   6  -1   3         42.95         35.86         6.74 o
   7  -1   3        153.98        165.87        13.66 o
   8  -1   3          4.57          5.46         4.64 o
 -10   0   3         70.14         74.05         4.98 o
  -9   0   3        234.94        229.29         6.82 o
  -8   0   3         16.80         21.79         2.30 o
  -7   0   3          1.94          4.55         1.44 o
  -6   0   3        145.04        147.23         4.22 o
  -5   0   3        167.66        156.28         3.77 o
  -4   0   3        583.84        606.76         7.67 o
  -3   0   3        149.21        156.01         3.82 o
  -2   0   3        119.07        145.42         3.25 o
  -1   0   3       1240.39       1187.75        10.69 o
   0   0   3        107.37        104.91         3.04 o
   1   0   3         71.72         84.13         2.22 o
   2   0   3         41.13         47.26         2.29 o
   3   0   3         24.71         22.57         2.16 o
   4   0   3         59.90         53.80         6.37 o
   5   0   3        155.74        153.92        11.44 o
   6   0   3        327.54        341.34        18.21 o
   7   0   3         17.73         15.84         2.92 o
   8   0   3         41.98         55.18         9.07 o
 -10   1   3          4.07          2.10         2.07 o
  -9   1   3        220.93        222.09         7.52 o
  -8   1   3        401.67        424.61         9.16 o
  -7   1   3         12.59         12.48         1.63 o
  -6   1   3        526.35        524.52         7.43 o
  -5   1   3        298.30        288.87         4.61 o
  -4   1   3        936.64        942.79         7.43 o
  -3   1   3       1182.81       1228.40        12.07 o
  -2   1   3       4363.30       4378.45        36.30 o
  -1   1   3        489.98        470.15         9.86 o
   0   1   3        148.60        144.86         3.19 o
   1   1   3        375.80        407.51         7.57 o
   2   1   3        605.93        596.72         8.85 o
   3   1   3         47.85         45.39         2.59 o
   4   1   3         81.44         70.08         2.39 o
   5   1   3        245.87        229.27        13.77 o
   6   1   3         47.15         41.86         6.59 o
   7   1   3        154.41        158.08         8.38 o
   8   1   3          3.88          3.05         3.94 o
   9   1   3          9.01         14.01         4.69 o
 -10   2   3         17.74         13.47         2.10 o
  -9   2   3         38.46         36.20         3.22 o
  -8   2   3        220.06        225.67         6.59 o
  -7   2   3         95.61         95.24         3.77 o
  -6   2   3         31.12         36.59         1.76 o
  -5   2   3        475.73        474.92         5.65 o
  -4   2   3         32.47         29.10         1.54 o
  -3   2   3        118.07         97.68         1.96 o
  -2   2   3        287.26        281.48        22.93 o
  -1   2   3       2228.26       2237.86        15.80 o
   0   2   3         13.67         16.42         1.02 o
   1   2   3        717.57        689.41         8.22 o
   2   2   3        146.40        153.40         7.13 o
   3   2   3         69.22         56.54         6.70 o
   4   2   3         33.75         30.15         1.73 o
   5   2   3         88.55         88.17         5.10 o
   6   2   3         39.21         32.86         5.93 o
   7   2   3         53.19         62.14         5.53 o
   8   2   3         47.01         59.99         6.35 o
   9   2   3         17.60         19.19         6.27 o
 -10   3   3         25.46         27.44         2.87 o
  -9   3   3        386.98        384.68        15.84 o
  -8   3   3         69.17         71.99         3.89 o
  -7   3   3        385.16        360.29         7.31 o
  -6   3   3        521.25        507.25         7.09 o
  -5   3   3        576.54        561.83         6.13 o
  -4   3   3         58.73         62.53         1.72 o
  -3   3   3        705.97        735.00         7.00 o
  -2   3   3        701.54        731.45        11.32 o
  -1   3   3        618.64        660.65        11.17 o
   0   3   3        250.29        272.75         4.07 o
   1   3   3        131.31        134.93         4.19 o
   2   3   3         63.87         68.86         2.72 o
   3   3   3        115.14        110.73         4.72 o
   4   3   3        352.07        339.36         5.63 o
   5   3   3        110.69        107.87         4.71 o
   6   3   3          3.28         -2.66         2.66 o
   7   3   3        134.60        136.20         7.94 o
   8   3   3         14.08         13.22         3.18 o
   9   3   3        208.24        214.29        16.52 o
 -11   4   3         32.00         35.71         7.26 o
 -10   4   3         87.19         87.10         4.87 o
  -9   4   3        222.47        225.18         8.66 o
  -8   4   3         91.06         89.50         4.31 o
  -7   4   3        134.67        134.11         4.23 o
  -6   4   3        131.73        137.49         3.14 o
  -5   4   3        389.96        377.90         5.59 o
  -4   4   3         92.24         89.84         3.31 o
  -3   4   3        403.62        412.12         6.58 o
  -2   4   3        408.17        436.34         6.32 o
  -1   4   3        710.86        735.54        14.04 o
   0   4   3        273.36        293.42         5.68 o
   1   4   3        838.02        825.65         7.50 o
   2   4   3        354.93        359.46         7.32 o
   3   4   3        534.71        535.86        15.49 o
   4   4   3        152.24        148.08         3.93 o
   5   4   3        748.35        756.52        12.78 o
   6   4   3         91.12         91.20         6.70 o
   7   4   3        210.89        204.46        10.43 o
   8   4   3        121.13        139.47         7.25 o
   9   4   3         16.88         26.32         6.52 o
 -11   5   3         50.21         47.65         8.33 o
 -10   5   3          2.93          0.90         1.73 o
  -9   5   3          2.42          0.74         2.50 o
  -8   5   3         38.69         38.26         3.13 o
  -7   5   3        311.07        298.22         8.80 o
  -6   5   3        164.03        150.90         3.79 o
  -5   5   3         94.80         94.92         2.84 o
  -4   5   3        637.82        591.60         8.28 o
  -3   5   3        314.75        322.80         6.74 o
  -2   5   3         98.11         98.25         4.17 o
  -1   5   3        180.51        189.80         7.16 o
   0   5   3        933.33        929.95        10.00 o
   1   5   3        448.81        422.72         6.70 o
   2   5   3        206.98        209.47         4.18 o
   3   5   3        297.24        288.78         5.22 o
   4   5   3        730.01        720.66         8.74 o
   5   5   3        484.70        469.63         9.35 o
   6   5   3        425.44        411.37        13.93 o
   7   5   3          7.18          5.89         2.76 o
   8   5   3          5.47          6.83         2.37 o
   9   5   3          6.54          2.10         3.89 o
 -11   6   3         27.22         26.35         7.49 o
 -10   6   3         13.09          9.58         3.23 o
  -9   6   3         61.66         65.79         4.16 o
  -8   6   3        449.42        442.04         9.99 o
  -7   6   3        235.26        236.82         6.78 o
  -6   6   3        138.87        142.93         4.24 o
  -5   6   3        210.54        196.09         4.59 o
  -4   6   3        205.21        203.24         4.73 o
  -3   6   3        578.17        594.35         8.59 o
  -2   6   3        178.93        200.71         5.31 o
  -1   6   3         26.70         27.86         2.16 o
   0   6   3        878.26        897.52        13.46 o
   1   6   3        294.02        308.53         4.26 o
   2   6   3        194.05        175.68         5.62 o
   3   6   3         89.11         83.49         2.80 o
   4   6   3        200.49        178.89         3.98 o
   5   6   3        475.02        452.36        13.81 o
   6   6   3         16.01         23.86        12.51 o
   7   6   3         37.71         36.17         5.47 o
   8   6   3         98.95         94.90         6.19 o
 -11   7   3        100.26        113.13        13.37 o
 -10   7   3         22.71         22.13         3.04 o
  -9   7   3         22.78         20.20         2.55 o
  -8   7   3          2.37          4.04         2.38 o
  -7   7   3        391.04        384.03         8.93 o
  -6   7   3        342.34        333.94         7.68 o
  -5   7   3        601.49        617.06         9.27 o
  -4   7   3       1312.39       1335.46        39.92 o
  -3   7   3        525.45        510.85         9.15 o
  -2   7   3        943.94        933.38        11.06 o
  -1   7   3       1288.86       1309.67        15.84 o
   0   7   3        855.73        839.89        12.98 o
   1   7   3        789.48        799.00         8.30 o
   2   7   3       1163.58       1206.04        17.79 o
   3   7   3        211.93        220.19         5.19 o
   4   7   3         35.52         33.62         2.80 o
   5   7   3         17.50         10.17         2.78 o
   6   7   3          1.39          0.62         2.31 o
   7   7   3         22.23         23.00         5.34 o
   8   7   3         74.32         81.51         5.77 o
 -10   8   3          2.75         -3.05         3.33 o
  -9   8   3         20.68         18.57         2.98 o
  -8   8   3        125.06        130.02         5.68 o
  -7   8   3          0.40          2.28         1.53 o
  -6   8   3        105.17        102.90         4.37 o
  -5   8   3        237.88        255.73         5.15 o
  -4   8   3        849.03        904.97        13.80 o
  -3   8   3       1218.73       1296.67        16.47 o
  -2   8   3        439.65        437.34        12.18 o
  -1   8   3        767.42        734.94        13.26 o
   0   8   3       1060.83       1076.66        13.05 o
   1   8   3       2453.22       2520.69        22.55 o
   2   8   3        507.75        526.95         7.79 o
   3   8   3        334.04        321.60         7.44 o
   4   8   3         70.76         69.99         4.40 o
   5   8   3         28.03         24.87         3.81 o
   6   8   3         12.01         11.13         5.69 o
   7   8   3        280.61        284.94        12.37 o
   8   8   3         27.77         29.65         5.94 o
 -10   9   3         14.08         16.39         4.13 o
  -9   9   3        213.34        233.29        10.89 o
  -8   9   3        462.28        460.18        10.93 o
  -7   9   3         56.29         58.21         3.81 o
  -6   9   3        105.85         97.05         4.29 o
  -5   9   3        951.51        930.34        15.51 o
  -4   9   3        472.20        483.96         7.90 o
  -3   9   3        315.90        343.19         7.76 o
  -2   9   3        172.99        170.17         9.07 o
  -1   9   3        501.83        517.47        20.39 o
   0   9   3        517.21        570.13         8.72 o
   1   9   3        444.94        457.89         7.77 o
   2   9   3         19.58         22.18         1.67 o
   3   9   3         41.73         54.20         4.56 o
   4   9   3         45.46         37.54         4.09 o
   5   9   3         61.63         63.09         4.52 o
   6   9   3         26.16         24.01         3.69 o
   7   9   3        199.11        200.27        10.39 o
   8   9   3        139.47        130.05        13.32 o
   9   9   3         17.36         12.39         5.31 o
 -10  10   3         52.84         49.94        10.07 o
  -9  10   3         37.10         40.81         4.28 o
  -8  10   3         83.40         87.52         8.04 o
  -7  10   3        139.18        146.46         7.14 o
  -6  10   3         20.95         12.96         3.99 o
  -5  10   3        212.73        215.52         6.18 o
  -4  10   3        155.51        157.53         4.50 o
  -3  10   3        130.71        150.37         5.50 o
  -2  10   3        373.57        443.23        15.27 o
  -1  10   3        259.13        254.09         6.13 o
   0  10   3          6.08          3.71         1.00 o
   1  10   3        512.16        488.12        10.80 o
   2  10   3        100.70        101.34         3.66 o
   3  10   3         53.42         57.23         4.81 o
   4  10   3        450.21        447.31        11.30 o
   5  10   3        433.21        461.17        12.06 o
   6  10   3         46.91         43.63         4.85 o
   7  10   3        129.60        133.31         8.55 o
   8  10   3         36.14         32.77         7.44 o
  -9  11   3        110.21        118.81         9.40 o
  -8  11   3         79.43         82.94         5.67 o
  -7  11   3        223.85        222.33        15.23 o
  -6  11   3         65.85         72.54         5.75 o
  -5  11   3        175.93        171.16         7.07 o
  -4  11   3         56.17         55.11         3.29 o
  -3  11   3          1.85          2.22         1.87 o
  -2  11   3         37.77         30.06         2.02 o
  -1  11   3        562.96        601.14        10.20 o
   0  11   3         69.69         65.32         4.09 o
   1  11   3         52.29         49.92         5.28 o
   2  11   3        385.04        372.23         7.60 o
   3  11   3        627.99        616.35        15.59 o
   4  11   3        815.43        874.75        23.12 o
   5  11   3         24.53         18.19         3.45 o
   6  11   3        318.96        339.17        10.99 o
   7  11   3         62.37         83.74         6.93 o
   8  11   3          2.04          2.25         4.18 o
  -9  12   3         33.15         33.44         4.06 o
  -8  12   3        130.16        141.03         7.35 o
  -7  12   3         87.06         86.69         7.26 o
  -6  12   3        425.68        389.16        19.67 o
  -5  12   3        241.66        237.87         8.49 o
  -4  12   3         91.33         87.01         5.06 o
  -3  12   3         75.81         82.28         3.88 o
  -2  12   3        234.41        232.73         5.53 o
  -1  12   3        125.40        109.49         5.40 o
   0  12   3         58.14         43.89         3.75 o
   1  12   3          0.23          0.48         1.38 o
   2  12   3        695.84        673.64        13.29 o
   3  12   3       1185.26       1182.87        23.04 o
   4  12   3         35.59         39.85         7.53 o
   5  12   3         16.95         23.71         3.19 o
   6  12   3        111.61        115.03         6.57 o
   7  12   3         74.26         81.18        11.04 o
   8  12   3        380.52        492.03        27.69 o
  -9  13   3        155.33        159.94         8.44 o
  -8  13   3        112.79         95.12         6.86 o
  -7  13   3         71.86         75.36         6.87 o
  -6  13   3        123.17        121.65         8.17 o
  -5  13   3        271.34        271.86        11.53 o
  -4  13   3        435.26        434.09        14.03 o
  -3  13   3        421.47        396.13        12.82 o
  -2  13   3        780.96        784.93        13.35 o
  -1  13   3        110.90        119.59         4.88 o
   0  13   3         62.85         67.14         4.76 o
   1  13   3         80.75         82.06         4.03 o
   2  13   3         15.90         21.13         2.82 o
   3  13   3        254.88        284.91        10.74 o
   4  13   3          2.19          4.55         2.41 o
   5  13   3         23.63         19.41         3.16 o
   6  13   3         11.20         10.62         2.70 o
  -9  14   3          1.71         -3.31         3.31 o
  -8  14   3          2.60          9.97         5.50 o
  -7  14   3        174.52        181.92        10.80 o
  -6  14   3        137.94        129.71        16.65 o
  -5  14   3        308.77        310.70        12.60 o
  -4  14   3          2.59          1.52         2.40 o
  -3  14   3        416.55        421.90        13.62 o
  -2  14   3        391.56        404.49        12.34 o
  -1  14   3       1510.99       1445.48        19.58 o
   0  14   3        307.22        323.16        10.47 o
   1  14   3        396.57        393.27        12.09 o
   2  14   3        181.44        160.70         6.20 o
   3  14   3         56.64         40.10         4.39 o
   4  14   3         52.83         40.54         5.96 o
   5  14   3        198.09        193.46         8.34 o
   6  14   3         33.08         30.29         4.95 o
  -9  15   3         58.37         56.75         8.51 o
  -8  15   3          1.03         -0.18         2.92 o
  -7  15   3         18.18         25.47         4.71 o
  -6  15   3         80.87         93.43         7.68 o
  -5  15   3        434.98        432.05        15.41 o
  -4  15   3         29.52         31.15        12.33 o
  -3  15   3        612.35        584.29        10.65 o
  -2  15   3        594.20        585.76        17.01 o
  -1  15   3        351.53        334.56        10.15 o
   0  15   3         26.05         31.97         2.98 o
   1  15   3        359.30        356.49        11.77 o
   2  15   3        168.44        150.06         7.99 o
   3  15   3         24.48         13.66         4.61 o
   4  15   3         71.68         87.29         6.53 o
   5  15   3        140.29        155.43        11.81 o
   6  15   3          0.58         -1.59         2.85 o
  -9  16   3         32.91         33.34         7.11 o
  -7  16   3         40.77         36.06         8.29 o
  -6  16   3         75.85         69.17         9.96 o
  -5  16   3        156.29        139.41         8.92 o
  -4  16   3         35.10         34.59         9.01 o
  -3  16   3        168.81        169.79         5.62 o
  -2  16   3        343.01        330.07         8.61 o
  -1  16   3         17.59         25.39         3.17 o
   0  16   3        283.46        264.42         8.01 o
   1  16   3        492.94        487.94        14.24 o
   2  16   3        173.13        167.99         8.55 o
   3  16   3        109.39        107.56         7.16 o
   4  16   3         78.30         78.55         7.81 o
   5  16   3         11.03          9.38         2.99 o
  -7  17   3          2.83          7.22         3.91 o
  -6  17   3         23.61         20.56         4.18 o
  -5  17   3         87.60         73.11         6.85 o
  -4  17   3         23.65         22.26         3.78 o
  -3  17   3        102.66        100.40         7.34 o
  -2  17   3        220.44        211.67         9.68 o
  -1  17   3         71.65         53.37         8.02 o
   0  17   3         46.97         44.15         3.53 o
   1  17   3        115.91        112.83         7.01 o
   2  17   3        514.96        503.29        15.30 o
   3  17   3         38.86         42.51         6.02 o
   4  17   3        353.21        335.06        13.27 o
   5  17   3         11.92          6.78         6.08 o
  -6  18   3         54.61         54.59         6.47 o
  -5  18   3         85.97         81.13         7.25 o
  -4  18   3          7.76          6.68         4.60 o
  -3  18   3         11.78         13.15         3.50 o
  -2  18   3         33.18         33.94         3.28 o
  -1  18   3        134.51        140.12         6.11 o
   0  18   3          3.88          4.30         1.96 o
   1  18   3         68.94         59.84         5.41 o
   2  18   3        136.28        132.27        10.48 o
   3  18   3         66.60         61.16         5.81 o
   4  18   3         84.98         98.60         7.35 o
   5  18   3         75.81         79.72        10.85 o
  -6  19   3          0.57          0.45         2.98 o
  -5  19   3         51.44         43.16         5.67 o
  -4  19   3         13.18         11.34         8.74 o
  -3  19   3        362.40        381.86        14.64 o
  -2  19   3         50.37         54.21         5.51 o
  -1  19   3         66.78         66.20         4.42 o
   0  19   3         66.61         60.54         5.08 o
   1  19   3         63.51         54.33         5.29 o
   2  19   3          1.26          2.90         2.36 o
   3  19   3        139.28        150.06         9.19 o
   4  19   3         74.72         84.42         9.81 o
  -5  20   3        174.03        168.40        10.94 o
  -4  20   3         12.43          9.34         4.69 o
  -3  20   3         41.29         50.43        11.60 o
  -2  20   3        119.46        120.18         8.13 o
  -1  20   3        397.37        401.58        12.94 o
   0  20   3         52.29         47.68         3.89 o
   1  20   3        151.59        143.17         8.49 o
   2  20   3         18.25          8.59         2.94 o
   3  20   3        220.57        222.07        11.25 o
   4  20   3         82.89         77.96        10.84 o
  -5  21   3         65.70         61.71         6.88 o
  -4  21   3         43.92         39.47         6.51 o
  -3  21   3        101.00        110.17         8.41 o
  -2  21   3         40.95         43.34         5.08 o
  -1  21   3         69.23         66.99         6.77 o
   0  21   3         56.89         62.88         6.38 o
   1  21   3         12.58         13.16         4.16 o
   2  21   3         47.88         34.14        10.08 o
   3  21   3         20.21         24.75         4.72 o
  -4  22   3          8.59          6.75         3.09 o
  -3  22   3         48.31         42.18         5.81 o
  -2  22   3         28.91         30.34         4.67 o
  -1  22   3        123.74        124.38         8.39 o
   0  22   3          3.54          4.08         4.00 o
   1  22   3         14.01         17.81         5.29 o
   2  22   3          7.12         -1.22         4.24 o
   3  22   3         30.06         26.28         6.61 o
  -3  23   3         41.96         41.51         6.97 o
  -2  23   3         90.58         93.59         7.73 o
  -1  23   3         56.12         57.37         8.63 o
   0  23   3        132.14        130.00        12.30 o
   1  23   3         26.04         27.28         4.49 o
   2  23   3         32.65         31.42         6.84 o
   3  23   3         44.25         51.04         9.06 o
  -3  24   3         87.23         78.65        11.38 o
  -2  24   3         31.13         27.27         5.74 o
  -1  24   3         29.60         28.61         7.18 o
   0  24   3        163.05        149.10        13.41 o
   2  24   3          4.35          9.05         4.17 o
  -1  25   3         32.05         29.16         6.78 o
  -2 -22   4         48.56         54.82         8.11 o
  -1 -22   4         24.29         20.88         4.51 o
   0 -22   4        396.65        449.12        25.76 o
   1 -22   4        134.47        140.88        14.22 o
   2 -22   4        103.62         95.48        11.95 o
  -6 -21   4         53.55         38.03         7.99 o
  -5 -21   4         48.66         52.99         9.19 o
  -4 -21   4         48.42         58.60         7.04 o
  -3 -21   4        157.78        157.22         9.97 o
  -2 -21   4         19.54         20.05         3.34 o
  -1 -21   4        145.85        158.14         8.22 o
   0 -21   4         28.23         27.66         5.12 o
   1 -21   4        143.20        146.98        18.72 o
   2 -21   4         34.27         29.21         4.91 o
   3 -21   4         31.01         38.68         8.84 o
  -7 -20   4         54.12         43.78         8.43 o
  -6 -20   4         43.29         52.12         8.94 o
  -5 -20   4         71.93         77.97         7.84 o
  -4 -20   4          9.38          7.49         2.63 o
  -3 -20   4         17.51         12.86         2.97 o
  -2 -20   4          7.64          7.86         3.34 o
  -1 -20   4          1.15          3.19         2.16 o
   0 -20   4         37.08         33.19         3.92 o
   1 -20   4          3.92          2.41         2.81 o
   2 -20   4         87.87        102.68        18.20 o
   3 -20   4        200.60        182.59        16.45 o
   4 -20   4        172.18        174.07        16.15 o
  -7 -19   4          9.42         12.69         5.23 o
  -6 -19   4         40.77         52.98         6.41 o
  -5 -19   4         54.38         60.00         6.87 o
  -4 -19   4         22.44         25.90         4.10 o
  -3 -19   4         92.94         95.04         7.77 o
  -2 -19   4         24.74         20.65         3.13 o
  -1 -19   4         50.12         47.89         4.42 o
   0 -19   4         24.17         20.84         3.27 o
   1 -19   4        259.19        254.42         9.62 o
   2 -19   4          4.99          7.90         5.75 o
   3 -19   4        366.93        364.72        15.04 o
   4 -19   4        210.44        210.05        16.98 o
   5 -19   4        154.16        149.06        14.49 o
  -7 -18   4         26.19         22.34         8.46 o
  -6 -18   4        120.83        124.12        17.47 o
  -5 -18   4         22.02         24.62         4.74 o
  -4 -18   4        100.63        110.32         6.65 o
  -3 -18   4         26.03         22.42         3.22 o
  -2 -18   4         83.36         81.18         5.31 o
  -1 -18   4          3.24         -1.69         2.03 o
   0 -18   4         99.80        102.08         5.24 o
   1 -18   4         22.85         24.80         3.11 o
   2 -18   4        122.06        137.95         9.14 o
   3 -18   4         24.63         22.42         9.45 o
   4 -18   4        157.44        150.79        14.22 o
   5 -18   4          2.23         -4.58         4.58 o
  -8 -17   4        119.33        133.02        14.11 o
  -7 -17   4         54.28         54.87         6.05 o
  -6 -17   4        150.79        163.09        10.14 o
  -5 -17   4        110.96        113.56         6.32 o
  -4 -17   4        106.76        103.06         6.21 o
  -3 -17   4         33.11         27.20         3.42 o
  -2 -17   4        160.62        162.10         6.42 o
  -1 -17   4         33.54         33.16         2.99 o
   0 -17   4         67.75         68.24         4.23 o
   1 -17   4          5.74          2.92         2.61 o
   2 -17   4         38.83         45.08         4.63 o
   3 -17   4         14.66         13.25         3.41 o
   4 -17   4         31.92         38.35         7.09 o
   5 -17   4         31.83         32.60         6.29 o
  -9 -16   4         56.17         60.22        10.07 o
  -8 -16   4         13.40         20.28         6.63 o
  -7 -16   4         40.65         43.08         7.25 o
  -6 -16   4        176.96        180.01        10.32 o
  -5 -16   4         58.83         64.22         4.75 o
  -4 -16   4         37.38         38.90         3.91 o
  -3 -16   4        211.91        211.00         8.28 o
  -2 -16   4        804.17        836.62        17.46 o
  -1 -16   4        152.62        146.77         5.86 o
   0 -16   4        113.33        106.84         5.47 o
   1 -16   4         30.59         41.02         4.03 o
   2 -16   4        213.98        220.94        10.40 o
   3 -16   4         85.35         85.91         5.70 o
   4 -16   4         53.26         59.37         8.55 o
   5 -16   4          9.39          7.85         4.35 o
  -9 -15   4         12.07         11.35         4.74 o
  -8 -15   4          7.44          8.90         5.33 o
  -7 -15   4         57.98         57.92         5.98 o
  -6 -15   4         68.35         65.13         4.72 o
  -5 -15   4         59.97         67.98         4.74 o
  -4 -15   4        598.69        551.78        13.49 o
  -3 -15   4        330.44        327.80         9.99 o
  -2 -15   4        534.61        539.12        12.72 o
  -1 -15   4        261.15        259.50         7.57 o
   0 -15   4         69.11         65.37         3.85 o
   1 -15   4        398.33        386.43         9.76 o
   2 -15   4         20.49         23.42         3.10 o
   3 -15   4        108.26        109.55         6.07 o
   4 -15   4         53.85         56.37         5.86 o
   5 -15   4         90.26         96.28        10.47 o
  -9 -14   4         93.37         81.93        10.61 o
  -8 -14   4         42.33         52.95         8.38 o
  -7 -14   4        113.71        105.45        11.17 o
  -6 -14   4         91.45        101.94         8.19 o
  -5 -14   4        122.60        121.03         6.01 o
  -4 -14   4        165.84        163.87         9.18 o
  -3 -14   4        375.24        361.08        11.73 o
  -2 -14   4        168.83        173.22         6.93 o
  -1 -14   4        101.11         96.41         4.53 o
   0 -14   4         10.03         10.43         2.03 o
   1 -14   4        173.14        162.85         7.27 o
   2 -14   4          3.64          4.06         3.17 o
   3 -14   4          4.90          4.13         1.83 o
   4 -14   4         19.94         19.83         3.85 o
   5 -14   4        213.20        221.32        14.95 o
  -9 -13   4         19.69         16.60         5.50 o
  -8 -13   4         37.26         42.73         7.36 o
  -7 -13   4         30.19         29.37         3.95 o
  -6 -13   4        289.51        288.99         9.19 o
  -5 -13   4         48.08         50.90         3.95 o
  -4 -13   4         57.61         63.66         4.44 o
  -3 -13   4        362.31        338.33         9.52 o
  -2 -13   4          5.40          4.97         1.40 o
  -1 -13   4        260.08        234.61         6.58 o
   0 -13   4         84.41         85.70         3.28 o
   1 -13   4        734.64        732.15        14.71 o
   2 -13   4        101.65        100.84         5.42 o
   3 -13   4        381.93        369.59        10.40 o
   4 -13   4         90.73         91.33         9.29 o
   5 -13   4        216.85        218.54        14.25 o
  -9 -12   4          9.96          9.93         4.14 o
  -8 -12   4         49.51         61.58         8.69 o
  -7 -12   4          2.00          2.02         1.88 o
  -6 -12   4         49.99         47.53         4.22 o
  -5 -12   4        198.10        209.17         7.52 o
  -4 -12   4        177.16        172.77         6.86 o
  -3 -12   4         34.52         34.67         2.28 o
  -2 -12   4        507.18        510.32        10.44 o
  -1 -12   4          0.24          1.68         1.82 o
   0 -12   4        697.42        678.18        11.95 o
   1 -12   4        673.07        659.24        13.49 o
   2 -12   4        350.35        351.43         9.63 o
   3 -12   4         56.91         54.36         4.02 o
   4 -12   4        292.45        269.26        15.15 o
   5 -12   4         39.76         46.86         6.73 o
  -9 -11   4         79.28         78.25         9.55 o
  -8 -11   4        215.90        224.98         9.97 o
  -7 -11   4        167.04        160.39         8.27 o
  -6 -11   4        487.73        477.10        11.52 o
  -5 -11   4          7.55          7.38         2.12 o
  -4 -11   4        210.45        211.41         9.39 o
  -3 -11   4         22.06         20.50         1.73 o
  -2 -11   4        253.31        250.40         6.08 o
  -1 -11   4         47.82         44.06         2.05 o
   0 -11   4         99.38         99.94         3.00 o
   1 -11   4          0.12          0.63         1.99 o
   2 -11   4        153.09        147.02         5.97 o
   3 -11   4         61.83         77.18         5.79 o
   4 -11   4         33.75         37.24         5.87 o
   5 -11   4          2.85          5.68         3.39 o
  -9 -10   4         40.06         44.49         7.57 o
  -8 -10   4         98.50        104.70         6.81 o
  -7 -10   4        201.50        193.04         8.83 o
  -6 -10   4        160.30        163.04         8.03 o
  -5 -10   4        163.35        157.13         7.66 o
  -4 -10   4        614.91        578.62        14.50 o
  -3 -10   4        283.35        279.30         6.82 o
  -2 -10   4         52.52         50.99         2.75 o
  -1 -10   4          4.09          0.74         0.96 o
   0 -10   4        908.33        891.68        11.46 o
   1 -10   4         86.00         88.31         3.67 o
   2 -10   4         85.59         80.66         3.70 o
   3 -10   4         23.79         29.64         3.71 o
   4 -10   4        208.47        220.63        12.76 o
   5 -10   4         61.67         53.12         6.43 o
  -9  -9   4         38.53         31.09         5.93 o
  -8  -9   4        136.27        147.32         8.28 o
  -7  -9   4         12.68         16.99         4.90 o
  -6  -9   4        281.45        275.09        13.52 o
  -5  -9   4        410.45        401.39        11.78 o
  -4  -9   4         64.88         63.07         4.67 o
  -3  -9   4        176.57        178.58         6.25 o
  -2  -9   4        266.98        277.79         6.99 o
  -1  -9   4        656.41        625.94         8.60 o
   0  -9   4        539.63        526.54         8.28 o
   1  -9   4        221.54        197.66         5.92 o
   2  -9   4        223.10        212.86         5.88 o
   3  -9   4        464.38        419.80        17.22 o
   4  -9   4        244.11        248.28         8.02 o
   5  -9   4         96.83        102.85         8.17 o
  -9  -8   4        216.06        224.05        24.32 o
  -8  -8   4         24.81         22.82         3.69 o
  -7  -8   4        277.11        277.19        16.31 o
  -6  -8   4        146.83        131.47         9.30 o
  -5  -8   4        496.86        492.01        17.83 o
  -4  -8   4         66.20         60.24         4.50 o
  -3  -8   4        186.03        196.07         4.47 o
  -2  -8   4        108.87         99.27         3.42 o
  -1  -8   4        732.73        708.75         8.36 o
   0  -8   4        451.08        438.86         6.18 o
   1  -8   4         72.83         70.59         3.49 o
   2  -8   4         41.83         43.76         2.70 o
   3  -8   4        252.98        251.37         8.30 o
   4  -8   4        699.21        672.23        13.26 o
   5  -8   4         23.42         26.93         4.36 o
  -9  -7   4          1.48          3.87         2.35 o
  -8  -7   4        363.22        383.34        11.93 o
  -7  -7   4         78.59         77.00         5.23 o
  -6  -7   4        105.71        111.98         6.04 o
  -5  -7   4        488.17        493.12        17.63 o
  -4  -7   4        165.17        147.73         9.78 o
  -3  -7   4        278.86        253.24         5.17 o
  -2  -7   4        124.46        130.65         7.11 o
  -1  -7   4        180.87        184.88         3.98 o
   0  -7   4         60.84         64.90         3.37 o
   1  -7   4       1619.42       1666.62        19.51 o
   2  -7   4        128.89        133.59         3.95 o
   3  -7   4        102.61        110.32         3.61 o
   4  -7   4        529.82        517.79        10.76 o
   5  -7   4         12.97         16.77         3.34 o
  -9  -6   4         89.71         82.11         4.84 o
  -8  -6   4         31.30         33.84         4.81 o
  -7  -6   4         22.37         16.78         4.08 o
  -6  -6   4        619.86        595.10        21.61 o
  -5  -6   4        117.82        128.51         6.11 o
  -4  -6   4        452.78        424.78        15.63 o
  -3  -6   4         15.95          8.39         1.04 o
  -2  -6   4       2821.68       2780.14        33.75 o
  -1  -6   4         81.13         79.94         2.44 o
   0  -6   4       2304.82       2288.44        20.41 o
   1  -6   4        241.74        239.98         6.04 o
   2  -6   4       1373.27       1343.25        17.54 o
   3  -6   4        220.21        199.57         5.66 o
   4  -6   4         98.98         96.23         3.69 o
   5  -6   4         77.35         85.35         6.30 o
 -10  -5   4         45.49         55.30         7.75 o
  -9  -5   4        105.44        100.64         6.54 o
  -8  -5   4         60.92         53.33         4.68 o
  -7  -5   4        218.14        217.75         6.57 o
  -6  -5   4        927.01        882.36        18.33 o
  -5  -5   4         70.76         65.31         2.68 o
  -4  -5   4        131.50        116.49         3.22 o
  -3  -5   4        508.63        508.50        11.19 o
  -2  -5   4         94.59         91.90         4.45 o
  -1  -5   4        741.55        711.67        10.73 o
   0  -5   4         78.91         77.27         2.12 o
   1  -5   4        507.56        552.97         9.30 o
   2  -5   4         49.10         46.02         3.00 o
   3  -5   4          6.31          4.35         0.92 o
   4  -5   4        580.71        566.93         7.67 o
   5  -5   4        381.19        325.42        17.93 o
   6  -5   4         57.82         58.10         8.63 o
   7  -5   4         18.33         18.89         6.18 o
 -10  -4   4         50.98         47.99         7.23 o
  -9  -4   4        249.52        251.48        10.38 o
  -8  -4   4        242.56        232.81         9.50 o
  -7  -4   4        581.55        573.89        14.97 o
  -6  -4   4         37.72         37.55         2.38 o
  -5  -4   4        424.87        408.06         7.43 o
  -4  -4   4          7.04          9.80         1.13 o
  -3  -4   4       1531.83       1562.13        17.12 o
  -2  -4   4        862.66        869.29        14.38 o
  -1  -4   4        540.11        520.78        10.47 o
   0  -4   4        570.26        593.24        11.31 o
   1  -4   4        338.89        374.56         7.28 o
   2  -4   4        426.40        425.50         8.21 o
   3  -4   4        163.72        163.28         4.95 o
   4  -4   4       1317.51       1231.41        19.44 o
   5  -4   4        331.88        305.04        17.13 o
   6  -4   4        122.20        114.54        11.35 o
   7  -4   4        118.43        101.05        11.59 o
 -10  -3   4         49.55         37.16         6.64 o
  -9  -3   4         39.20         50.38         5.03 o
  -8  -3   4        125.81        118.33         6.97 o
  -7  -3   4         12.52         14.97         2.11 o
  -6  -3   4        415.12        438.18         8.60 o
  -5  -3   4        258.58        261.20         5.37 o
  -4  -3   4         21.84         21.17         1.62 o
  -3  -3   4        647.42        678.54         8.75 o
  -2  -3   4        170.38        190.06         4.35 o
  -1  -3   4        462.23        477.81         8.64 o
   0  -3   4        469.31        520.98         8.59 o
   1  -3   4       1069.36       1146.96        14.18 o
   2  -3   4       1322.72       1330.26        20.32 o
   3  -3   4        876.95        856.87        11.91 o
   4  -3   4        291.84        270.22         4.65 o
   5  -3   4          2.83          0.83         3.17 o
   6  -3   4         72.69         60.08         8.05 o
   7  -3   4         44.53         47.76         8.24 o
 -11  -2   4         86.15         85.91         9.96 o
 -10  -2   4         35.64         35.73         4.36 o
  -9  -2   4        551.38        530.47        15.72 o
  -8  -2   4          1.18          2.02         2.30 o
  -7  -2   4        316.75        315.84         7.97 o
  -6  -2   4        300.45        294.82         6.18 o
  -5  -2   4        250.40        253.22         8.30 o
  -4  -2   4         64.02         60.85         2.76 o
  -3  -2   4       6561.23       6848.56        48.67 o
  -2  -2   4        938.80        969.03        11.01 o
  -1  -2   4        554.75        629.38        10.01 o
   0  -2   4        166.73        176.30         4.33 o
   1  -2   4        384.56        391.88         6.61 o
   2  -2   4       2234.92       2364.58        24.08 o
   3  -2   4        252.94        255.84         6.60 o
   4  -2   4        273.09        256.53         5.30 o
   5  -2   4        465.00        481.47        21.40 o
   6  -2   4        110.44         84.43         9.95 o
   7  -2   4         98.95        100.88        11.15 o
   8  -2   4         20.15         18.79         5.83 o
 -11  -1   4         26.08         47.40         8.18 o
 -10  -1   4         20.34         22.02         4.99 o
  -9  -1   4         24.88         26.94         4.94 o
  -8  -1   4        162.44        159.96         8.31 o
  -7  -1   4         87.71         95.68         8.61 o
  -6  -1   4        188.79        187.43         4.92 o
  -5  -1   4         50.51         50.35         2.58 o
  -4  -1   4        569.14        591.08         9.18 o
  -3  -1   4        544.21        559.55        14.75 o
  -2  -1   4       2586.79       2717.09        22.70 o
  -1  -1   4        469.61        487.55         6.91 o
   0  -1   4        424.21        420.00         6.66 o
   1  -1   4         26.98         28.86         1.65 o
   2  -1   4        556.33        604.65         8.32 o
   3  -1   4          0.53          0.98         1.62 o
   4  -1   4        572.07        533.87         8.29 o
   5  -1   4         23.25         24.12         5.26 o
   6  -1   4         24.60         24.20         5.31 o
   7  -1   4         78.21         86.25        10.32 o
   8  -1   4        148.37        186.15        16.18 o
 -11   0   4         55.96         43.79         7.90 o
 -10   0   4        223.68        217.67        10.86 o
  -9   0   4          0.79         -1.69         1.69 o
  -8   0   4        170.50        171.07         7.16 o
  -7   0   4         21.55         19.68         1.81 o
  -6   0   4         38.60         31.72         1.98 o
  -5   0   4         28.81         32.87         1.62 o
  -4   0   4         23.62         14.21         1.68 o
  -3   0   4       4551.33       4724.42        35.44 o
  -2   0   4       9836.11      10219.23        79.86 o
  -1   0   4       1138.88       1230.04         9.89 o
   0   0   4       2909.59       2892.20        23.52 o
   1   0   4         68.64         86.21         2.51 o
   2   0   4         28.39         16.66         1.38 o
   3   0   4          5.38          9.57         2.01 o
   4   0   4       3776.77       3696.05        46.98 o
   5   0   4        105.75         90.71         9.38 o
   6   0   4         67.05         81.51         9.56 o
   7   0   4          0.37          6.62         4.27 o
   8   0   4        227.16        230.32        17.94 o
 -11   1   4         26.76         25.36         6.49 o
 -10   1   4         18.32         15.37         3.36 o
  -9   1   4         26.20         29.54         2.76 o
  -8   1   4        162.46        163.15         6.57 o
  -7   1   4         91.84         96.38         3.26 o
  -6   1   4        181.61        175.37         4.40 o
  -5   1   4         47.88         45.25         2.17 o
  -4   1   4        585.47        595.05        18.06 o
  -3   1   4        550.56        614.84        16.47 o
  -2   1   4       2612.63       2665.39        24.90 o
  -1   1   4        458.44        489.51         7.15 o
   0   1   4        427.17        423.49         8.67 o
   1   1   4         31.11         32.26         1.64 o
   2   1   4        564.36        601.87         9.88 o
   3   1   4          1.05          1.30         1.26 o
   4   1   4        568.77        535.77        10.16 o
   5   1   4         23.37         26.20         5.55 o
   6   1   4         25.33         14.70         4.97 o
   7   1   4         79.40         86.55         7.30 o
   8   1   4        146.40        172.96        23.62 o
 -11   2   4         84.06         95.44         7.75 o
 -10   2   4         35.89         28.92         4.35 o
  -9   2   4        550.23        531.19        10.80 o
  -8   2   4          1.74         -1.90         1.90 o
  -7   2   4        308.90        314.52         8.38 o
  -6   2   4        303.80        293.29         5.69 o
  -5   2   4        246.32        240.19         6.39 o
  -4   2   4         61.10         55.41         3.71 o
  -3   2   4       6605.04       6868.97        49.02 o
  -2   2   4        948.84        976.88         8.12 o
  -1   2   4        558.12        629.33         7.65 o
   0   2   4        162.42        174.53         3.35 o
   1   2   4        387.78        394.04         5.82 o
   2   2   4       2234.78       2342.65        29.12 o
   3   2   4        259.93        275.20         9.34 o
   4   2   4        268.29        266.56         6.01 o
   5   2   4        458.68        455.95        14.67 o
   6   2   4        108.36        117.66         7.96 o
   7   2   4         99.52        110.80         8.22 o
   8   2   4         20.09         29.71         5.01 o
 -11   3   4          4.04          0.18         4.19 o
 -10   3   4         48.90         47.00         4.42 o
  -9   3   4         39.05         40.80         3.20 o
  -8   3   4        125.32        121.22         7.61 o
  -7   3   4         11.30         12.14         1.35 o
  -6   3   4        415.13        417.05         5.53 o
  -5   3   4        263.73        251.42         4.18 o
  -4   3   4         23.03         24.04         1.43 o
  -3   3   4        620.10        639.76        12.22 o
  -2   3   4        174.67        197.85         4.44 o
  -1   3   4        491.55        505.80         5.86 o
   0   3   4        481.25        530.87         6.23 o
   1   3   4       1057.25       1107.51        12.25 o
   2   3   4       1310.09       1342.64        16.34 o
   3   3   4        873.26        878.96        13.73 o
   4   3   4        298.65        292.04         7.30 o
   5   3   4          2.59          2.83         2.48 o
   6   3   4         71.61         73.28         6.50 o
   7   3   4         44.59         45.20         5.62 o
   8   3   4         40.56         51.18         8.61 o
 -11   4   4         14.28         15.28         3.90 o
 -10   4   4         51.92         49.37         4.46 o
  -9   4   4        254.72        256.40         7.61 o
  -8   4   4        241.48        230.57         6.78 o
  -7   4   4        585.82        569.14         8.20 o
  -6   4   4         35.09         34.98         2.43 o
  -5   4   4        422.26        388.78         9.05 o
  -4   4   4          8.89         12.03         1.64 o
  -3   4   4       1511.29       1512.30        20.80 o
  -2   4   4        858.77        855.74        11.91 o
  -1   4   4        530.02        500.14         6.70 o
   0   4   4        556.63        572.42         7.08 o
   1   4   4        339.57        354.70         5.36 o
   2   4   4        435.88        439.64        15.45 o
   3   4   4        157.94        144.51         4.57 o
   4   4   4       1315.99       1324.13        19.86 o
   5   4   4        330.37        306.95        11.88 o
   6   4   4        123.15        121.32         8.02 o
   7   4   4        118.49        116.25         8.43 o
   8   4   4          2.69         -5.56         5.56 o
   9   4   4         80.61         72.89        10.38 o
 -11   5   4         47.85         36.58         7.57 o
 -10   5   4         47.20         56.19         4.89 o
  -9   5   4        104.65        100.93         5.51 o
  -8   5   4         67.22         67.46         3.85 o
  -7   5   4        224.80        230.51         7.06 o
  -6   5   4        930.69        912.31        13.07 o
  -5   5   4         71.11         70.71         2.71 o
  -4   5   4        125.28        116.93        10.14 o
  -3   5   4        520.19        533.05        10.76 o
  -2   5   4         89.68         81.65         3.41 o
  -1   5   4        734.76        708.82         9.22 o
   0   5   4         81.08         76.21         2.78 o
   1   5   4        511.72        537.29         6.89 o
   2   5   4         47.24         50.81         2.38 o
   3   5   4          5.65          3.51         1.34 o
   4   5   4        572.70        553.36        11.66 o
   5   5   4        386.16        362.63        13.10 o
   6   5   4         58.91         63.06         9.43 o
   7   5   4         19.51         24.01         4.27 o
   8   5   4        101.20        107.39        11.98 o
 -11   6   4          0.13          4.25         4.36 o
 -10   6   4         87.02         88.20         6.06 o
  -9   6   4         91.11         88.62         5.12 o
  -8   6   4         30.92         28.18         2.54 o
  -7   6   4         22.55         20.21         2.89 o
  -6   6   4        626.81        608.81        13.40 o
  -5   6   4        115.67        123.79         3.72 o
  -4   6   4        454.13        411.86        10.63 o
  -3   6   4         13.85         12.67         2.50 o
  -2   6   4       2818.78       2821.59        31.72 o
  -1   6   4         79.91         75.41         4.07 o
   0   6   4       2315.87       2258.36        29.03 o
   1   6   4        234.27        238.06         5.56 o
   2   6   4       1359.42       1322.99        20.51 o
   3   6   4        226.89        211.37         4.41 o
   4   6   4         95.58         85.49         3.35 o
   5   6   4         75.19         81.75         6.35 o
   6   6   4        381.11        404.80        14.74 o
   7   6   4          9.61         11.62         3.22 o
   8   6   4         31.12         32.41         6.50 o
 -11   7   4          3.56          2.14         2.90 o
 -10   7   4          1.44          6.34         2.53 o
  -9   7   4          1.71          1.37         1.60 o
  -8   7   4        357.22        354.92         8.98 o
  -7   7   4         82.10         85.47         5.00 o
  -6   7   4        110.90        108.79         4.34 o
  -5   7   4        484.19        495.37         7.92 o
  -4   7   4        172.38        168.17         5.65 o
  -3   7   4        283.57        270.02         7.76 o
  -2   7   4        119.12        139.71         8.15 o
  -1   7   4        178.58        184.55         8.51 o
   0   7   4         63.73         58.33         3.32 o
   1   7   4       1617.51       1654.70        17.99 o
   2   7   4        129.48        137.69         6.05 o
   3   7   4         97.97         94.50         3.10 o
   4   7   4        540.96        489.08        21.38 o
   5   7   4         12.69         18.97         3.82 o
   6   7   4         70.30         86.70        13.25 o
   7   7   4        103.59        115.29        10.70 o
   8   7   4         44.05         45.48         6.81 o
 -11   8   4         65.49         77.46        10.04 o
 -10   8   4         25.64         21.43         3.45 o
  -9   8   4        213.86        229.90         9.53 o
  -8   8   4         25.69         29.37         3.20 o
  -7   8   4        275.84        281.58         9.40 o
  -6   8   4        146.77        132.09         5.20 o
  -5   8   4        504.55        512.21        12.20 o
  -4   8   4         68.41         64.32         3.26 o
  -3   8   4        181.88        205.33         7.29 o
  -2   8   4        109.22        117.33         7.63 o
  -1   8   4        737.00        681.88        17.95 o
   0   8   4        451.99        442.79        10.22 o
   1   8   4         71.88         70.50         2.92 o
   2   8   4         42.95         42.23         3.99 o
   3   8   4        251.61        238.29         9.69 o
   4   8   4        695.36        675.12        17.58 o
   5   8   4         25.63         21.50         5.12 o
   6   8   4          9.88          5.86         2.57 o
   7   8   4        297.07        342.71        14.41 o
   8   8   4          7.93          2.73         2.39 o
 -10   9   4         19.09         22.05         4.52 o
  -9   9   4         38.20         47.19         6.30 o
  -8   9   4        134.58        141.76         5.94 o
  -7   9   4         12.98         21.01         2.58 o
  -6   9   4        285.97        288.09         9.33 o
  -5   9   4        407.21        398.62         8.70 o
  -4   9   4         65.03         60.83         3.71 o
  -3   9   4        185.60        191.74         5.27 o
  -2   9   4        272.42        294.12        12.34 o
  -1   9   4        643.21        627.71        17.29 o
   0   9   4        549.33        547.64         9.53 o
   1   9   4        226.29        215.09         5.13 o
   2   9   4        218.20        193.40         3.95 o
   3   9   4        470.51        476.32        14.71 o
   4   9   4        242.34        239.25        10.32 o
   5   9   4         95.05        100.35         7.20 o
   6   9   4         12.97         12.93         3.54 o
   7   9   4          3.84          2.00         2.59 o
   8   9   4         31.77         32.86         7.19 o
 -10  10   4         38.62         35.71         5.97 o
  -9  10   4         40.73         38.57         4.45 o
  -8  10   4         96.75        104.73         5.25 o
  -7  10   4        199.67        210.79         8.53 o
  -6  10   4        160.31        167.05         7.33 o
  -5  10   4        156.41        141.52         6.36 o
  -4  10   4        607.37        602.75        12.10 o
  -3  10   4        279.14        288.95         8.09 o
  -2  10   4         47.41         45.31         3.25 o
  -1  10   4          3.15          2.18         1.54 o
   0  10   4        910.98        898.19        15.95 o
   1  10   4         86.27         78.59         3.22 o
   2  10   4         80.46         78.18         7.87 o
   3  10   4         21.62         23.26         3.59 o
   4  10   4        210.78        214.66         9.90 o
   5  10   4         60.97         51.75         5.35 o
   6  10   4         82.40         79.86         7.14 o
   7  10   4         83.35         89.90         7.63 o
   8  10   4         27.39         15.25         5.25 o
  -9  11   4         80.36         81.52         8.52 o
  -8  11   4        214.27        219.79         8.19 o
  -7  11   4        164.04        164.92         7.67 o
  -6  11   4        478.86        480.61        12.69 o
  -5  11   4          6.99         10.12         3.00 o
  -4  11   4        212.83        201.30         7.00 o
  -3  11   4         21.50         20.63         2.54 o
  -2  11   4        247.69        250.59         9.08 o
  -1  11   4         48.41         44.36         3.68 o
   0  11   4         98.55        100.95         4.97 o
   1  11   4          0.16          1.58         0.93 o
   2  11   4        155.15        149.17         5.73 o
   3  11   4         63.00         65.20         7.58 o
   4  11   4         34.66         40.34         4.91 o
   5  11   4          3.10          0.81         2.23 o
   6  11   4        162.65        176.88        10.10 o
   7  11   4         30.93         32.16         6.70 o
  -9  12   4          9.84          9.24         3.67 o
  -8  12   4         49.58         53.96         4.69 o
  -7  12   4          1.56          6.28         2.58 o
  -6  12   4         47.71         50.73         4.56 o
  -5  12   4        196.18        208.00        10.42 o
  -4  12   4        181.66        169.49         5.81 o
  -3  12   4         31.86         33.84         3.12 o
  -2  12   4        515.66        522.54        11.16 o
  -1  12   4          0.31          0.21         1.37 o
   0  12   4        693.65        688.55        14.01 o
   1  12   4        676.40        666.22        12.13 o
   2  12   4        350.58        333.29         7.83 o
   3  12   4         54.51         56.47         7.34 o
   4  12   4        290.29        274.13        11.53 o
   5  12   4         41.55         40.72         4.99 o
   6  12   4        107.92        126.20         8.68 o
  -9  13   4         20.00         24.31         4.70 o
  -8  13   4         39.78         34.09         7.80 o
  -7  13   4         29.17         28.17         3.70 o
  -6  13   4        290.36        300.35        10.38 o
  -5  13   4         50.96         48.15         4.25 o
  -4  13   4         55.48         57.37         4.43 o
  -3  13   4        366.19        340.43         9.66 o
  -2  13   4          5.06          3.27         1.78 o
  -1  13   4        266.16        232.97         8.47 o
   0  13   4         84.74         89.58         7.94 o
   1  13   4        726.33        721.99        17.23 o
   2  13   4        103.55         97.43         4.46 o
   3  13   4        386.70        377.67        13.21 o
   4  13   4         91.20        100.50         7.22 o
   5  13   4        214.27        219.89        11.22 o
   6  13   4         58.60         53.91         5.92 o
  -8  14   4         39.76         42.53         9.26 o
  -7  14   4        116.91        119.74        10.37 o
  -6  14   4         95.53         93.36         7.57 o
  -5  14   4        119.71        117.67         6.34 o
  -4  14   4        162.68        151.61         6.92 o
  -3  14   4        371.22        345.91        11.99 o
  -2  14   4        170.74        185.01         6.88 o
  -1  14   4         98.05         87.26         5.94 o
   0  14   4         10.13         10.03         2.40 o
   1  14   4        173.05        174.82        16.09 o
   2  14   4          3.80          0.87         3.18 o
   3  14   4          4.74          1.80         2.50 o
   4  14   4         19.92         19.98         4.32 o
   5  14   4        213.74        222.77        11.31 o
   6  14   4         33.06         28.64         5.80 o
  -8  15   4          7.01          5.16         3.33 o
  -7  15   4         58.28         58.78         9.00 o
  -6  15   4         68.37         77.15         7.58 o
  -5  15   4         60.40         63.84         6.15 o
  -4  15   4        601.62        587.61        17.57 o
  -3  15   4        326.93        314.84        17.33 o
  -2  15   4        530.36        515.67        15.49 o
  -1  15   4        256.44        258.85        10.37 o
   0  15   4         68.66         65.64         4.65 o
   1  15   4        401.49        407.62        19.11 o
   2  15   4         21.48         24.47         3.91 o
   3  15   4        105.63        113.61         7.70 o
   4  15   4         52.61         57.85         6.02 o
   5  15   4         91.89        106.40         7.99 o
  -7  16   4         38.60         42.82         5.75 o
  -6  16   4        179.61        186.38        15.70 o
  -5  16   4         61.56         65.73         6.41 o
  -4  16   4         33.85         31.01         4.51 o
  -3  16   4        215.69        202.60        17.87 o
  -2  16   4        798.81        803.40        32.52 o
  -1  16   4        154.86        159.64         6.38 o
   0  16   4        114.40        107.32         5.28 o
   1  16   4         30.75         47.98         5.03 o
   2  16   4        209.51        226.36        10.39 o
   3  16   4         85.89         92.55         7.04 o
   4  16   4         54.84         49.36         5.51 o
   5  16   4          8.33          7.62         3.25 o
  -7  17   4         55.79         59.84         7.01 o
  -6  17   4        150.55        153.65        10.20 o
  -5  17   4        114.15        112.55         8.37 o
  -4  17   4        106.26        110.77         8.09 o
  -3  17   4         31.65         20.90         3.89 o
  -2  17   4        165.90        164.12         9.05 o
  -1  17   4         32.84         30.47         3.44 o
   0  17   4         67.11         72.42         5.11 o
   1  17   4          5.60          8.56         3.91 o
   2  17   4         38.53         38.15         4.64 o
   3  17   4         14.41         13.17         3.44 o
   4  17   4         32.79         41.28         5.17 o
   5  17   4         32.56         32.00         6.34 o
  -6  18   4        120.68        105.24         8.79 o
  -5  18   4         21.09         30.06         7.86 o
  -4  18   4        101.30        108.64        12.95 o
  -3  18   4         28.12         28.52         4.41 o
  -2  18   4         86.51         77.73         8.69 o
  -1  18   4          3.56          0.74         2.53 o
   0  18   4        100.14        105.48         5.49 o
   1  18   4         23.03         19.68         3.56 o
   2  18   4        119.68        134.60        13.88 o
   3  18   4         25.34         32.99         4.88 o
   4  18   4        155.85        169.03        10.00 o
  -6  19   4         40.21         47.19        13.35 o
  -5  19   4         53.26         43.88         7.30 o
  -4  19   4         22.13         23.03         4.33 o
  -3  19   4         93.16         86.43        18.63 o
  -2  19   4         23.67         37.17        12.19 o
  -1  19   4         50.87         47.16         4.23 o
   0  19   4         23.56         18.55         5.46 o
   1  19   4        259.73        263.94        11.72 o
   2  19   4          4.99          4.11         3.89 o
   3  19   4        363.40        359.87        14.57 o
   4  19   4        211.27        239.23        18.33 o
  -5  20   4         70.53         63.11         6.72 o
  -4  20   4          9.79         11.58         4.10 o
  -3  20   4         17.43         12.87         3.64 o
  -2  20   4          8.18         11.30         8.16 o
  -1  20   4          1.41          0.96         3.98 o
   0  20   4         37.79         32.86         4.25 o
   1  20   4          3.91          5.73         3.07 o
   2  20   4         87.23         97.84         7.67 o
   3  20   4        199.39        210.47        11.38 o
  -5  21   4         51.09         50.32         9.12 o
  -4  21   4         46.48         55.43         6.63 o
  -3  21   4        157.72        172.65        10.40 o
  -2  21   4         19.94         21.24         8.73 o
  -1  21   4        146.84        159.25        13.86 o
   0  21   4         28.78         44.17         8.07 o
   1  21   4        140.60        128.28         8.65 o
   2  21   4         33.10         30.87         4.65 o
   3  21   4         31.97         36.66         5.43 o
  -4  22   4        373.37        417.34        24.87 o
  -3  22   4         13.86         19.67         4.48 o
  -2  22   4         49.32         64.59         6.64 o
  -1  22   4         26.04         27.72         6.34 o
   0  22   4        390.69        425.27        22.52 o
   1  22   4        135.92        135.64         8.95 o
   2  22   4        104.15        103.76         8.18 o
  -3  23   4          4.44          1.83         4.52 o
  -2  23   4         11.89          9.30         5.47 o
  -1  23   4         20.11         24.04         6.34 o
   0  23   4          8.26         20.78         6.24 o
   2  23   4          1.06         -3.40         3.40 o
  -3  24   4          1.12          3.13         4.11 o
  -1  24   4        101.13         97.84        11.66 o
   0  24   4         15.76         19.22         6.20 o
   1 -22   5          4.99          2.55         3.67 o
  -3 -21   5         16.09         20.34         6.63 o
  -2 -21   5         33.46         46.61         6.34 o
  -1 -21   5         32.12         39.47         5.71 o
   0 -21   5         67.05         70.66         7.55 o
   1 -21   5         41.47         48.15         8.85 o
   2 -21   5         35.27         28.99         6.70 o
  -5 -20   5         28.78         38.95         8.35 o
  -4 -20   5         66.72         66.38         7.34 o
  -3 -20   5         33.23         28.91         5.30 o
  -2 -20   5         47.36         52.51         6.20 o
  -1 -20   5          1.97          4.42         3.29 o
   0 -20   5         19.11         23.83         6.12 o
   1 -20   5         34.08         26.04         6.70 o
   2 -20   5        106.25        113.23         8.92 o
   3 -20   5         94.77         98.55        12.61 o
  -7 -19   5         68.81         67.70         9.99 o
  -6 -19   5         39.66         40.48         8.37 o
  -5 -19   5          3.49          6.19         3.06 o
  -4 -19   5         45.11         47.39         6.24 o
  -3 -19   5        148.86        153.59        10.39 o
  -2 -19   5         22.32         26.21         4.77 o
  -1 -19   5         18.50         11.38         5.97 o
   0 -19   5         18.35         20.86         4.42 o
   1 -19   5         14.70          9.68         3.64 o
   2 -19   5         81.01         86.02         7.68 o
   3 -19   5         16.87         22.79         7.08 o
   4 -19   5         25.86         27.47         6.88 o
  -7 -18   5         30.40         34.20         7.38 o
  -6 -18   5         45.69         47.83         6.33 o
  -5 -18   5         21.52         23.70         3.53 o
  -4 -18   5        136.77        132.28         9.43 o
  -3 -18   5         69.26         69.01         5.12 o
  -2 -18   5         10.51          6.87         2.80 o
  -1 -18   5         16.65         17.33         3.08 o
   0 -18   5        128.44        124.37         8.86 o
   1 -18   5         25.01         25.06         4.67 o
   2 -18   5        120.68        124.24         8.86 o
   3 -18   5         88.23         90.81        11.32 o
   4 -18   5         43.57         42.98         8.07 o
  -7 -17   5         42.99         44.95         6.15 o
  -6 -17   5         63.52         66.59         7.67 o
  -5 -17   5          4.08          1.73         2.42 o
  -4 -17   5        118.64        125.96         9.02 o
  -3 -17   5         25.14         21.49         3.28 o
  -2 -17   5        237.83        226.05         7.62 o
  -1 -17   5         72.99         72.27         4.37 o
   0 -17   5        336.13        354.48        11.67 o
   1 -17   5        321.21        312.00        10.95 o
   2 -17   5        227.31        237.28        11.59 o
   3 -17   5         12.77         13.79         5.76 o
   4 -17   5         94.76         94.15        11.09 o
  -8 -16   5         35.59         33.55         7.58 o
  -7 -16   5         59.25         69.99        10.18 o
  -6 -16   5         57.57         55.52         4.72 o
  -5 -16   5         61.96         48.70         4.48 o
  -4 -16   5        320.08        318.50        13.85 o
  -3 -16   5        117.07        118.38         6.29 o
  -2 -16   5        128.90        122.80         5.54 o
  -1 -16   5          1.63         -0.38         1.58 o
   0 -16   5        279.32        268.39         7.92 o
   1 -16   5         97.15         96.79         6.62 o
   2 -16   5        120.02        125.08         6.84 o
   3 -16   5         67.06         73.65         9.46 o
   4 -16   5         27.26         34.27         6.94 o
  -9 -15   5         43.05         37.62         7.56 o
  -8 -15   5         73.49         89.44        11.33 o
  -7 -15   5        114.12        124.00        12.86 o
  -6 -15   5        120.93        116.11         6.45 o
  -5 -15   5         15.47         17.09         3.64 o
  -4 -15   5        181.56        174.60        10.03 o
  -3 -15   5        431.84        447.35        17.46 o
  -2 -15   5        586.52        588.95        14.36 o
  -1 -15   5         81.07         77.22         4.16 o
   0 -15   5         30.24         27.71         2.79 o
   1 -15   5        153.00        143.35         5.58 o
   2 -15   5         57.58         70.93         5.03 o
   3 -15   5         42.84         54.96         5.80 o
   4 -15   5        126.76        135.32        12.34 o
  -9 -14   5         33.80         22.40         6.47 o
  -8 -14   5         22.81         31.48         7.47 o
  -7 -14   5          2.09          3.70         2.60 o
  -6 -14   5         75.67         74.03         5.25 o
  -5 -14   5         21.49         20.51         3.01 o
  -4 -14   5        131.47        142.18         8.86 o
  -3 -14   5        344.81        345.24        12.56 o
  -2 -14   5        481.09        478.45        10.18 o
  -1 -14   5         57.80         68.02         3.87 o
   0 -14   5         27.02         22.20         2.35 o
   1 -14   5         35.54         35.96         2.97 o
   2 -14   5         39.68         34.95         3.48 o
   3 -14   5        253.24        273.04         9.37 o
   4 -14   5         50.61         53.11         7.59 o
  -9 -13   5        102.87         96.39        11.82 o
  -8 -13   5         81.65         92.63        11.03 o
  -7 -13   5         25.04         20.55         3.63 o
  -6 -13   5        225.37        219.46         8.58 o
  -5 -13   5          9.80          9.43         2.32 o
  -4 -13   5         65.94         69.95         7.51 o
  -3 -13   5        367.58        360.36         9.95 o
  -2 -13   5         75.69         63.38         4.02 o
  -1 -13   5          7.95          9.40         1.88 o
   0 -13   5        439.58        432.13         9.07 o
   1 -13   5        236.19        222.25         6.47 o
   2 -13   5        123.92        120.45         6.07 o
   3 -13   5         23.53         23.48         2.88 o
   4 -13   5        122.84        114.68        10.60 o
  -9 -12   5        100.83        102.07        11.53 o
  -8 -12   5         48.43         49.51         5.24 o
  -7 -12   5         41.57         34.36         4.42 o
  -6 -12   5        163.03        148.53         8.43 o
  -5 -12   5        166.78        153.99         6.94 o
  -4 -12   5        187.44        185.87         7.47 o
  -3 -12   5         37.60         27.74         6.30 o
  -2 -12   5         21.21         16.72         1.79 o
  -1 -12   5          8.19          9.37         1.71 o
   0 -12   5        156.65        162.57         5.28 o
   1 -12   5          3.31          9.08         2.37 o
   2 -12   5        505.21        477.63        12.01 o
   3 -12   5         21.26         26.69         3.00 o
   4 -12   5         18.53         23.33         5.12 o
 -10 -11   5          1.15         -0.80         3.37 o
  -9 -11   5         26.10         12.39         4.89 o
  -8 -11   5          4.34          2.37         7.16 o
  -7 -11   5         17.77         10.79         2.92 o
  -6 -11   5        226.03        239.37        10.41 o
  -5 -11   5         15.39         10.35         2.63 o
  -4 -11   5         57.17         60.33         6.71 o
  -3 -11   5         27.29         34.93         3.94 o
  -2 -11   5        271.18        275.16         7.34 o
  -1 -11   5        324.15        303.53         6.92 o
   0 -11   5        625.43        614.25        13.99 o
   1 -11   5        392.34        362.72         7.99 o
   2 -11   5        358.63        356.93         9.70 o
   3 -11   5        249.77        254.19         8.13 o
   4 -11   5        199.90        217.67        13.48 o
 -10 -10   5         49.56         59.41         8.49 o
  -9 -10   5         50.55         42.83         5.19 o
  -8 -10   5         82.16         90.73         6.81 o
  -7 -10   5         19.20         17.11         3.61 o
  -6 -10   5        207.79        209.03        12.87 o
  -5 -10   5        107.70        104.80         9.02 o
  -4 -10   5         27.54         26.03         2.16 o
  -3 -10   5        509.73        503.47        11.20 o
  -2 -10   5        180.52        167.71         5.82 o
  -1 -10   5          7.48          8.84         2.04 o
   0 -10   5          5.55          6.11         2.27 o
   1 -10   5        379.31        377.47         7.96 o
   2 -10   5        359.34        363.79        12.30 o
   3 -10   5        272.46        287.36        15.13 o
   4 -10   5         60.26         57.81         7.10 o
 -10  -9   5         56.01         55.80         8.34 o
  -9  -9   5        173.53        168.10         9.44 o
  -8  -9   5        103.83        102.86         7.07 o
  -7  -9   5        196.41        200.70        12.75 o
  -6  -9   5         71.61         82.05         8.10 o
  -5  -9   5        208.25        193.57        12.06 o
  -4  -9   5        374.71        345.04         5.98 o
  -3  -9   5        126.87        124.30         4.03 o
  -2  -9   5        290.47        272.04         9.49 o
  -1  -9   5        272.10        270.91         5.59 o
   0  -9   5        119.19        119.98         4.24 o
   1  -9   5        439.43        437.34         8.40 o
   2  -9   5        146.36        142.82         5.23 o
   3  -9   5         12.12         13.58         4.14 o
   4  -9   5         49.83         60.40         6.73 o
 -10  -8   5        167.21        177.35        14.17 o
  -9  -8   5         16.35         20.73         3.77 o
  -8  -8   5         46.05         45.96         4.53 o
  -7  -8   5         72.98         72.05         8.01 o
  -6  -8   5        163.73        171.87        11.51 o
  -5  -8   5        200.06        195.90        12.02 o
  -4  -8   5        480.55        447.73         7.02 o
  -3  -8   5          0.50          0.00         0.88 o
  -2  -8   5        599.34        570.35        12.89 o
  -1  -8   5        433.12        413.50         8.05 o
   0  -8   5        909.75        924.32        11.12 o
   1  -8   5        160.66        157.10         5.53 o
   2  -8   5        192.47        175.38         5.74 o
   3  -8   5          8.31         12.92         3.84 o
   4  -8   5        107.98        108.48         8.48 o
 -10  -7   5         16.55         12.87         3.16 o
  -9  -7   5        237.21        232.76        10.21 o
  -8  -7   5         83.99         88.87         6.29 o
  -7  -7   5         60.85         73.69         5.51 o
  -6  -7   5        295.46        300.95        10.60 o
  -5  -7   5        389.27        329.57         8.87 o
  -4  -7   5        135.28        138.91         4.22 o
  -3  -7   5         27.89         29.25         2.14 o
  -2  -7   5         82.72         76.83         6.41 o
  -1  -7   5        460.23        468.58         9.33 o
   0  -7   5        553.97        540.92         7.51 o
   1  -7   5        582.30        564.09        10.62 o
   2  -7   5        130.07        129.77         4.84 o
   3  -7   5        358.95        348.61        15.00 o
   4  -7   5         62.90         67.12         6.45 o
 -10  -6   5         52.28         47.48         5.32 o
  -9  -6   5         79.51         80.12         6.20 o
  -8  -6   5        207.91        219.44         9.59 o
  -7  -6   5         95.28        104.54        14.00 o
  -6  -6   5        469.43        441.56        13.20 o
  -5  -6   5        145.51        139.46         4.10 o
  -4  -6   5         92.13         83.25         3.53 o
  -3  -6   5        457.56        476.70        12.91 o
  -2  -6   5        222.20        215.57         6.68 o
  -1  -6   5        304.00        298.27         7.23 o
   0  -6   5         21.53         19.61         2.08 o
   1  -6   5         31.56         30.40         2.46 o
   2  -6   5        148.80        149.30         6.17 o
   3  -6   5         97.59        101.69         4.15 o
 -10  -5   5         63.31         73.58         9.38 o
  -9  -5   5         90.39         85.98         6.50 o
  -8  -5   5         46.96         44.01         4.67 o
  -7  -5   5          1.37          2.89         2.84 o
  -6  -5   5        118.56        119.68         4.70 o
  -5  -5   5         28.78         29.28         3.66 o
  -4  -5   5         68.44         73.98         3.17 o
  -3  -5   5        368.86        353.98        10.92 o
  -2  -5   5        351.46        335.83        11.92 o
  -1  -5   5        107.52        122.24         7.04 o
   0  -5   5        609.73        598.11        12.32 o
   1  -5   5         87.21         89.94         4.63 o
   2  -5   5        369.66        346.61        12.83 o
   3  -5   5       1032.37        922.26        22.12 o
   4  -5   5        429.66        418.03        20.20 o
   5  -5   5         99.80         88.27         9.73 o
   6  -5   5         84.61         98.41        11.31 o
 -11  -4   5         27.36         27.99         5.79 o
 -10  -4   5         82.78         73.19         6.21 o
  -9  -4   5         79.89         82.23         6.41 o
  -8  -4   5         41.80         32.09         9.33 o
  -7  -4   5        121.88        111.46         4.41 o
  -6  -4   5         38.76         39.47         2.66 o
  -5  -4   5        381.05        362.20        11.16 o
  -4  -4   5        243.60        218.84         6.40 o
  -3  -4   5         17.64         17.76         2.21 o
  -2  -4   5        117.92        113.63         6.76 o
  -1  -4   5        428.95        407.26        12.21 o
   0  -4   5        226.25        213.25         6.78 o
   1  -4   5        287.44        275.35         8.54 o
   2  -4   5        199.96        183.91         7.16 o
   3  -4   5        736.42        693.06        11.47 o
   4  -4   5        386.33        386.61        19.11 o
   5  -4   5         61.87         70.45         8.79 o
   6  -4   5         73.76         65.69         9.30 o
   7  -4   5         65.83         90.85        11.41 o
 -11  -3   5         23.21         19.29         5.44 o
 -10  -3   5        285.09        296.87        12.55 o
  -9  -3   5        117.55        112.01        16.53 o
  -8  -3   5        169.40        179.95         8.93 o
  -7  -3   5         20.67         17.77         2.09 o
  -6  -3   5        517.73        477.88         9.57 o
  -5  -3   5         48.79         54.08         2.94 o
  -4  -3   5        244.28        241.89         7.20 o
  -3  -3   5         11.71         10.67         2.78 o
  -2  -3   5        497.50        473.85        14.67 o
  -1  -3   5        212.08        208.99         7.84 o
   0  -3   5        288.06        281.88         7.50 o
   1  -3   5         59.86         60.90         2.49 o
   2  -3   5         31.06         31.21         2.18 o
   3  -3   5        197.59        184.96         5.58 o
   4  -3   5         10.24          6.14         2.54 o
   5  -3   5          4.17          3.37         3.62 o
   6  -3   5         41.24         44.19         7.73 o
   7  -3   5         99.07        126.50        13.44 o
 -11  -2   5          3.84          6.20         4.87 o
 -10  -2   5         51.85         61.59         6.06 o
  -9  -2   5        206.89        203.81        19.47 o
  -8  -2   5         55.85         57.49         5.32 o
  -7  -2   5        183.47        163.26         8.22 o
  -6  -2   5         55.24         51.27         4.83 o
  -5  -2   5         23.68         20.73         1.71 o
  -4  -2   5          0.11          3.53         1.44 o
  -3  -2   5       2632.45       2623.60        41.39 o
  -2  -2   5        329.43        293.43         8.36 o
  -1  -2   5        154.33        142.87         5.73 o
   0  -2   5        269.00        268.15         5.84 o
   1  -2   5        645.54        628.24        11.37 o
   2  -2   5         44.58         38.00         2.12 o
   3  -2   5        137.71        132.70         5.74 o
   4  -2   5          1.14         -3.30         3.51 o
   5  -2   5         97.64         96.21        10.19 o
   6  -2   5         49.78         53.10         8.45 o
   7  -2   5         12.79          4.40         5.09 o
 -11  -1   5          9.92         16.42         5.66 o
 -10  -1   5         70.95         67.85         6.26 o
  -9  -1   5         11.01          9.92         2.78 o
  -8  -1   5         32.03         35.15         4.48 o
  -7  -1   5        209.03        209.54         9.38 o
  -6  -1   5         34.16         32.50         3.35 o
  -5  -1   5         85.61         90.29         3.36 o
  -4  -1   5        924.54        919.29        13.04 o
  -3  -1   5        273.74        274.42         7.72 o
  -2  -1   5        392.83        392.17        13.98 o
  -1  -1   5         42.63         32.34         1.91 o
   0  -1   5        329.23        326.05        11.96 o
   1  -1   5        371.94        359.80         6.69 o
   2  -1   5        136.46        121.82         4.96 o
   3  -1   5         69.68         63.77         4.04 o
   4  -1   5        339.83        325.76        16.56 o
   5  -1   5        133.48        129.93        11.60 o
   6  -1   5        102.14        101.14        10.82 o
   7  -1   5          3.85          9.95         4.37 o
 -11   0   5         60.41         59.37        11.77 o
 -10   0   5        271.03        268.35        12.48 o
  -9   0   5          0.16         -2.03         2.88 o
  -8   0   5         56.78         57.55         4.16 o
  -7   0   5         51.43         53.17         3.55 o
  -6   0   5        503.82        472.57        10.02 o
  -5   0   5        142.62        149.96         4.37 o
  -4   0   5       1693.80       1738.46        24.03 o
  -3   0   5       1406.43       1318.15        19.62 o
  -2   0   5        259.09        269.33        16.51 o
  -1   0   5         41.87         36.93         1.91 o
   0   0   5          1.23          3.66         1.11 o
   1   0   5         49.79         53.76         3.10 o
   2   0   5          1.02          0.30         0.98 o
   3   0   5        114.40        118.22         4.86 o
   4   0   5        514.71        496.45        23.11 o
   5   0   5         72.55         69.26         6.18 o
   6   0   5         58.73         54.46         5.86 o
   7   0   5         10.84         19.40         4.55 o
 -11   1   5         10.63          9.71         3.11 o
 -10   1   5         72.00         74.91         6.84 o
  -9   1   5         10.03          9.08         2.31 o
  -8   1   5         32.94         32.95         3.27 o
  -7   1   5        213.19        200.50         4.96 o
  -6   1   5         34.18         35.43         2.78 o
  -5   1   5         85.91         93.47         4.54 o
  -4   1   5        908.55        887.90        15.51 o
  -3   1   5        271.10        260.16        10.48 o
  -2   1   5        381.73        384.77         5.91 o
  -1   1   5         42.89         32.89         2.02 o
   0   1   5        338.16        323.44         7.04 o
   1   1   5        364.96        358.27         7.11 o
   2   1   5        133.98        117.22         4.87 o
   3   1   5         72.78         67.42         3.79 o
   4   1   5        352.28        341.13        11.33 o
   5   1   5        130.32        136.85         8.59 o
   6   1   5        102.63        107.76         8.02 o
   7   1   5          4.31          4.22         3.03 o
 -11   2   5          4.25         -2.96         2.96 o
 -10   2   5         51.58         47.72         6.70 o
  -9   2   5        204.65        209.36         8.27 o
  -8   2   5         54.82         62.28         4.41 o
  -7   2   5        183.52        166.57         4.84 o
  -6   2   5         57.40         52.11         2.08 o
  -5   2   5         22.83         21.71         2.09 o
  -4   2   5          0.33          0.73         1.73 o
  -3   2   5       2614.99       2499.15       157.00 o
  -2   2   5        331.29        309.73        11.45 o
  -1   2   5        155.33        141.55         4.06 o
   0   2   5        266.96        268.58         6.23 o
   1   2   5        649.30        646.03        10.30 o
   2   2   5         47.47         42.98         2.49 o
   3   2   5        145.52        136.75         5.43 o
   4   2   5          0.69         -2.02         2.02 o
   5   2   5        100.03        102.72         7.42 o
   6   2   5         50.16         46.48         6.53 o
   7   2   5         11.49          8.93         3.12 o
 -11   3   5         22.67         14.54         4.83 o
 -10   3   5        278.75        280.80        13.17 o
  -9   3   5        119.17        124.47         6.56 o
  -8   3   5        172.06        190.85         7.60 o
  -7   3   5         17.26         15.80         2.39 o
  -6   3   5        512.64        474.88         7.77 o
  -5   3   5         50.24         49.31         1.95 o
  -3   3   5         13.73          8.97         1.68 o
  -2   3   5        489.63        489.60        16.79 o
  -1   3   5        208.26        210.34         5.11 o
   0   3   5        288.60        282.49         6.48 o
   1   3   5         59.84         57.77         2.96 o
   2   3   5         30.77         37.96         2.99 o
   3   3   5        201.82        199.90         5.62 o
   4   3   5         10.37         13.41         3.63 o
   5   3   5          5.03         -2.94         7.86 o
   6   3   5         40.35         35.34         4.90 o
   7   3   5        101.03        112.97        14.56 o
 -11   4   5         26.70         18.67         5.83 o
 -10   4   5         82.73         82.58         5.74 o
  -9   4   5         80.08         82.68         5.47 o
  -8   4   5         40.52         45.81         4.07 o
  -7   4   5        119.45        120.24         4.38 o
  -6   4   5         37.97         37.82         3.08 o
  -5   4   5        387.94        374.95         8.16 o
  -4   4   5        245.14        217.26         9.98 o
  -3   4   5         17.70         11.46         1.17 o
  -2   4   5        117.51        117.17         4.36 o
  -1   4   5        433.97        406.03         7.48 o
   0   4   5        227.51        226.29         5.77 o
   1   4   5        292.77        293.23         7.17 o
   2   4   5        203.50        197.53         6.09 o
   3   4   5        728.10        691.51        13.94 o
   4   4   5        393.21        380.13        16.32 o
   5   4   5         63.33         73.88         6.41 o
   6   4   5         73.89         91.54        12.63 o
   7   4   5         67.68         59.07         6.66 o
   8   4   5         46.84         47.74         8.83 o
 -11   5   5         16.63          6.95         3.80 o
 -10   5   5         64.63         71.02         5.52 o
  -9   5   5         91.53         90.67         6.75 o
  -8   5   5         46.57         51.31         4.27 o
  -7   5   5          1.47          4.35         1.46 o
  -6   5   5        118.79        122.42         3.54 o
  -5   5   5         26.62         24.84         1.61 o
  -4   5   5         67.75         67.34         5.15 o
  -3   5   5        372.12        367.91         7.35 o
  -2   5   5        369.57        345.14         8.46 o
  -1   5   5        104.50        112.22         3.91 o
   0   5   5        613.57        610.89        12.28 o
   1   5   5         82.28         76.63         3.59 o
   2   5   5        362.66        347.58         8.02 o
   3   5   5       1034.97        974.35        13.07 o
   4   5   5        427.80        433.57        18.48 o
   5   5   5         95.75        105.06         7.60 o
   6   5   5         86.14         85.34         7.26 o
   7   5   5          8.13          7.45         2.98 o
   8   5   5          1.44          6.26         5.36 o
 -11   6   5          7.71          1.31         4.41 o
 -10   6   5         54.10         63.77         5.42 o
  -9   6   5         80.14         96.92         6.15 o
  -8   6   5        209.91        208.49         8.46 o
  -7   6   5         93.37         86.45         5.30 o
  -6   6   5        467.69        468.44         6.78 o
  -5   6   5        145.14        134.66         3.74 o
  -4   6   5         85.58         76.16         3.37 o
  -3   6   5        467.03        510.21        10.08 o
  -2   6   5        220.90        213.10         6.81 o
  -1   6   5        306.76        303.24         8.34 o
   0   6   5         20.90         26.22         4.35 o
   1   6   5         31.01         30.03         2.45 o
   2   6   5        150.99        145.78         4.43 o
   3   6   5         97.48         98.92         4.19 o
   4   6   5        255.12        257.57        11.05 o
   5   6   5         31.49         42.57         5.27 o
   6   6   5         92.62         92.76         7.60 o
   7   6   5          8.82          5.73         3.83 o
 -10   7   5         15.27         12.89         4.29 o
  -9   7   5        243.45        247.15         9.86 o
  -8   7   5         82.57         80.99         5.49 o
  -7   7   5         60.72         74.13         5.07 o
  -6   7   5        288.08        285.97         6.89 o
  -5   7   5        380.65        355.72         7.06 o
  -4   7   5        133.15        140.56         4.65 o
  -3   7   5         24.69         24.95         1.97 o
  -2   7   5         75.75         71.84         4.63 o
  -1   7   5        456.78        475.14        15.23 o
   0   7   5        541.28        553.63        12.33 o
   1   7   5        579.95        565.38        10.66 o
   2   7   5        137.49        142.16         4.29 o
   3   7   5        351.42        335.37         7.45 o
   4   7   5         66.20         71.27         6.15 o
   5   7   5         35.26         34.76         8.72 o
   6   7   5        213.85        210.20        11.29 o
   7   7   5         48.70         57.67         9.14 o
 -11   8   5         50.65         46.38         8.37 o
 -10   8   5        165.72        178.42         9.04 o
  -9   8   5         16.77         23.62         3.75 o
  -8   8   5         45.85         42.23         4.51 o
  -7   8   5         73.84         76.45         5.08 o
  -6   8   5        162.84        172.19         8.79 o
  -5   8   5        201.44        181.08         5.16 o
  -4   8   5        479.32        452.40         9.95 o
  -3   8   5          0.16          2.20         1.34 o
  -2   8   5        610.84        617.96        11.76 o
  -1   8   5        427.04        434.12        11.27 o
   0   8   5        909.14        907.98        16.71 o
   1   8   5        168.58        173.19         5.47 o
   2   8   5        188.99        192.38         5.49 o
   3   8   5          7.07          7.10         1.14 o
   4   8   5        112.14         94.01         8.07 o
   5   8   5         90.55         80.83         6.66 o
   6   8   5         85.26        104.99         8.17 o
   7   8   5         45.34         38.30         7.40 o
 -10   9   5         55.78         73.83         7.35 o
  -9   9   5        165.60        166.52         8.43 o
  -8   9   5        103.54        111.56         6.56 o
  -7   9   5        196.56        190.63        10.37 o
  -6   9   5         73.60         75.19         5.02 o
  -5   9   5        218.34        226.59         9.67 o
  -4   9   5        369.17        366.48         7.99 o
  -3   9   5        133.41        140.39         4.55 o
  -2   9   5        292.93        300.12         8.08 o
  -1   9   5        273.42        267.04         8.84 o
   0   9   5        116.23        135.44         6.01 o
   1   9   5        442.26        451.58        11.44 o
   2   9   5        149.72        160.30         5.24 o
   3   9   5         13.22         17.00         3.44 o
   4   9   5         47.35         39.87         4.79 o
   5   9   5         12.09         10.93         3.81 o
   6   9   5         25.56         26.60         6.57 o
   7   9   5        148.29        161.45        14.21 o
 -10  10   5         46.73         49.21         8.37 o
  -9  10   5         52.42         47.99         4.98 o
  -8  10   5         79.14         82.29         5.84 o
  -7  10   5         18.55         21.89         3.38 o
  -6  10   5        211.40        228.88         8.76 o
  -5  10   5        107.88        106.38         5.40 o
  -4  10   5         30.34         33.47         2.67 o
  -3  10   5        511.56        536.79        11.74 o
  -2  10   5        184.35        181.36         6.41 o
  -1  10   5          6.29          8.62         1.78 o
   0  10   5          6.23          8.19         2.95 o
   1  10   5        378.00        369.53         9.37 o
   2  10   5        363.96        363.28        12.04 o
   3  10   5        275.15        286.25        11.68 o
   4  10   5         62.02         63.52         6.07 o
   5  10   5        197.01        200.20        19.29 o
   6  10   5          7.76          6.18         2.98 o
   7  10   5         40.59         39.15         7.86 o
  -9  11   5         26.41         33.14         4.38 o
  -8  11   5          4.10         -0.02         2.51 o
  -7  11   5         18.42         20.55         3.34 o
  -6  11   5        225.87        238.75         9.04 o
  -5  11   5         16.56         13.81         2.21 o
  -4  11   5         58.59         70.17         3.78 o
  -3  11   5         24.87         29.57         3.08 o
  -2  11   5        263.64        276.91         8.14 o
  -1  11   5        315.70        293.61         7.97 o
   0  11   5        629.39        625.36        13.80 o
   1  11   5        397.38        372.96         9.32 o
   2  11   5        355.12        357.12        18.05 o
   3  11   5        243.55        253.39        11.14 o
   4  11   5        204.23        211.80        10.66 o
   5  11   5        140.84        155.91         9.56 o
   6  11   5        211.68        225.57        12.07 o
   7  11   5         38.52         42.93         7.75 o
  -9  12   5        104.39        115.01         7.47 o
  -8  12   5         52.67         58.09         5.35 o
  -7  12   5         40.15         43.85         5.32 o
  -6  12   5        161.78        169.36         7.81 o
  -5  12   5        172.51        172.29         7.63 o
  -4  12   5        183.27        197.24         6.28 o
  -3  12   5         40.24         29.25         3.80 o
  -2  12   5         21.50         25.76         2.93 o
  -1  12   5          7.77          5.91         1.62 o
   0  12   5        154.67        158.03         6.69 o
   1  12   5          4.00          6.32         1.61 o
   2  12   5        500.63        480.31        21.36 o
   3  12   5         22.23         27.08         4.19 o
   4  12   5         17.19         18.56         6.70 o
   5  12   5         79.59         66.68        14.40 o
   6  12   5         88.08         82.69        10.30 o
  -9  13   5        102.63        115.45        12.66 o
  -8  13   5         82.55         94.75         6.64 o
  -7  13   5         27.48         23.91         3.49 o
  -6  13   5        228.17        238.58         9.45 o
  -5  13   5         11.26          7.36         3.04 o
  -4  13   5         63.84         60.27         4.51 o
  -3  13   5        361.02        350.22        12.45 o
  -2  13   5         76.61         67.69         4.23 o
  -1  13   5          6.83          8.02         1.82 o
   0  13   5        439.56        435.47         9.48 o
   1  13   5        234.53        215.57        14.13 o
   2  13   5        124.94        109.34        10.35 o
   3  13   5         22.94         26.25         4.29 o
   4  13   5        120.15        105.97         7.87 o
   5  13   5         84.20        105.73         8.13 o
   6  13   5         42.23         54.21         8.75 o
  -8  14   5         22.92         23.14         3.81 o
  -7  14   5          2.30          4.23         2.86 o
  -6  14   5         73.49         69.22         5.50 o
  -5  14   5         20.66         20.88         3.40 o
  -4  14   5        132.16        148.84         8.47 o
  -3  14   5        346.06        336.42        10.08 o
  -2  14   5        481.63        474.93        16.25 o
  -1  14   5         63.68         70.02         4.21 o
   0  14   5         24.20         19.04         4.43 o
   1  14   5         31.30         26.30         5.93 o
   2  14   5         42.76         36.39         6.64 o
   3  14   5        252.92        256.42        11.84 o
   4  14   5         50.39         38.74        13.81 o
   5  14   5          0.59          0.09         3.50 o
   6  14   5          6.99         13.41         5.19 o
  -8  15   5         71.09         75.19        10.41 o
  -7  15   5        111.45        118.31         9.11 o
  -6  15   5        118.15        126.87         7.24 o
  -5  15   5         17.51         10.08         2.79 o
  -4  15   5        184.70        179.56         9.44 o
  -3  15   5        436.73        442.97        11.82 o
  -2  15   5        582.50        579.63        13.09 o
  -1  15   5         82.47         82.20         6.11 o
   0  15   5         32.73         29.22         3.59 o
   1  15   5        155.82        153.97        12.65 o
   2  15   5         56.20         59.26         8.23 o
   3  15   5         42.45         47.00         7.53 o
   4  15   5        126.12        118.80         8.59 o
   5  15   5         59.88         71.25         9.72 o
  -7  16   5         56.15         59.21         8.23 o
  -6  16   5         55.99         58.68         6.61 o
  -5  16   5         62.24         54.74         6.18 o
  -4  16   5        324.95        333.57        12.93 o
  -3  16   5        114.37        118.11        16.51 o
  -2  16   5        133.16        133.09         8.21 o
  -1  16   5          1.68          1.84         1.99 o
   0  16   5        279.19        288.55        11.12 o
   1  16   5         98.76        106.31        10.92 o
   2  16   5        121.74        116.49        11.38 o
   3  16   5         67.43         67.25         8.90 o
   4  16   5         26.54         35.16         5.19 o
   5  16   5         41.79         43.06         7.67 o
  -7  17   5         42.37         40.41         5.85 o
  -6  17   5         62.76         65.73         7.04 o
  -5  17   5          4.51          5.45         3.47 o
  -4  17   5        116.86        128.73         9.95 o
  -3  17   5         27.28         23.38         5.37 o
  -2  17   5        238.58        216.94        10.56 o
  -1  17   5         69.06         60.64         7.20 o
   0  17   5        333.18        343.55        19.56 o
   1  17   5        321.83        323.96        19.16 o
   2  17   5        235.22        225.66        16.02 o
   3  17   5         12.46         14.66         5.47 o
   4  17   5         95.09         84.47        10.32 o
   5  17   5          8.56          5.23         3.99 o
  -6  18   5         45.85         42.92         6.11 o
  -5  18   5         20.74         18.96         6.78 o
  -4  18   5        132.95        140.71        17.12 o
  -3  18   5         67.32         68.43         9.12 o
  -2  18   5          9.27          4.76         2.42 o
  -1  18   5         17.67         26.82         4.11 o
   0  18   5        126.95        106.95        11.25 o
   1  18   5         27.18         28.55         6.46 o
   2  18   5        117.42        137.98        13.08 o
   3  18   5         88.04         86.58        10.49 o
   4  18   5         43.58         35.17         7.09 o
  -5  19   5          2.64          0.63         5.32 o
  -4  19   5         42.69         43.56         5.88 o
  -3  19   5        147.18        148.68        18.68 o
  -2  19   5         21.45         29.88         4.67 o
  -1  19   5         17.31         19.35         4.10 o
   0  19   5         18.96         16.87         5.40 o
   1  19   5         14.79         18.63         5.98 o
   2  19   5         79.08         62.63         9.19 o
   3  19   5         17.43         35.78         7.54 o
   4  19   5         27.00         30.77         7.30 o
  -5  20   5         28.37         31.61         7.45 o
  -4  20   5         66.28         61.01         9.39 o
  -3  20   5         33.65         30.80         5.03 o
  -2  20   5         46.19         33.74         6.12 o
  -1  20   5          2.96          2.31         4.13 o
   0  20   5         19.48         10.00         5.18 o
   1  20   5         34.83         34.10         7.43 o
   2  20   5        106.40         91.36        10.97 o
   3  20   5         92.86         75.83        10.19 o
  -4  21   5         24.39         27.24         7.27 o
  -3  21   5         16.46         15.85         8.62 o
  -2  21   5         34.61         35.10         4.90 o
  -1  21   5         31.91         30.69         7.19 o
   0  21   5         68.44         72.68        10.25 o
   1  21   5         41.83         39.12         7.66 o
   2  21   5         34.67         34.50         7.69 o
   3  21   5        114.11        108.17        12.30 o
  -4  22   5         26.40         30.04         7.67 o
  -3  22   5         18.27         13.60         5.40 o
  -2  22   5         77.74         80.14        10.99 o
   0  22   5          8.60         -2.19         4.03 o
   1  22   5          4.91          9.37         5.90 o
  -3  23   5         22.26         19.24         5.99 o
   0 -21   6         61.92         45.56         8.92 o
   1 -21   6         39.61         55.95         9.50 o
  -2 -20   6         49.07         41.33         8.02 o
  -1 -20   6         24.40         33.55         8.89 o
   0 -20   6         12.70          4.53         4.28 o
   1 -20   6          2.96          8.55         5.16 o
  -5 -19   6         18.41         17.23         3.95 o
  -4 -19   6          0.73          1.72         2.82 o
  -3 -19   6         76.84         67.98         7.35 o
  -2 -19   6         22.18         25.41         4.88 o
  -1 -19   6         44.09         50.68         8.80 o
   0 -19   6         41.75         41.37         5.74 o
   1 -19   6        211.39        238.89        12.83 o
   2 -19   6        194.97        205.58        17.45 o
  -6 -18   6         39.29         33.58         4.83 o
  -5 -18   6         71.64         70.57         5.77 o
  -4 -18   6         43.25         42.92         5.84 o
  -3 -18   6         19.15         19.50         4.36 o
  -2 -18   6         49.51         45.27         5.96 o
  -1 -18   6         75.21         70.85         7.51 o
   0 -18   6        147.16        152.92        10.08 o
   1 -18   6         47.60         53.74         6.86 o
   2 -18   6        202.80        217.16        17.72 o
   3 -18   6         76.09         71.68        10.33 o
  -6 -17   6         15.17         10.68         3.41 o
  -5 -17   6         45.54         46.18         4.69 o
  -4 -17   6        145.35        130.28         9.65 o
  -3 -17   6         16.60         19.44         3.48 o
  -2 -17   6         28.01         31.22         4.09 o
  -1 -17   6         54.70         39.05         6.14 o
   0 -17   6          6.44         10.07         2.64 o
   1 -17   6         10.57         10.29         6.93 o
   2 -17   6          3.07          4.74         2.77 o
   3 -17   6          7.18          1.83         3.81 o
  -7 -16   6          7.49         11.35         5.67 o
  -6 -16   6         40.03         44.01         4.56 o
  -5 -16   6         31.96         35.65         4.22 o
  -4 -16   6        117.22        120.36         8.98 o
  -3 -16   6        197.68        192.22         9.25 o
  -2 -16   6          0.52          3.66         2.50 o
  -1 -16   6        130.25        136.65         7.41 o
   0 -16   6        144.88        138.81         7.39 o
   1 -16   6         13.76         20.81         3.41 o
   2 -16   6         64.22         57.28         6.07 o
   3 -16   6         60.41         51.44         8.59 o
   4 -16   6         46.25         41.93         7.48 o
  -8 -15   6         45.51         41.68         8.29 o
  -7 -15   6         67.91         75.46        13.51 o
  -6 -15   6         59.91         55.00         9.19 o
  -5 -15   6        143.57        135.78         7.41 o
  -4 -15   6        148.08        155.84        10.00 o
  -3 -15   6        226.04        236.86        12.12 o
  -2 -15   6         73.33         72.62         5.45 o
  -1 -15   6        141.79        142.83         7.32 o
   0 -15   6         78.99         80.72         7.81 o
   1 -15   6         57.09         59.26         4.78 o
   2 -15   6         19.17         19.77         3.03 o
   3 -15   6         80.15         83.93        10.37 o
   4 -15   6         45.93         35.45         6.65 o
  -9 -14   6         26.17         23.34         6.69 o
  -8 -14   6          2.86         -5.13         5.13 o
  -7 -14   6        218.08        222.99        11.30 o
  -6 -14   6         36.33         33.05         4.73 o
  -5 -14   6        222.87        221.01         9.00 o
  -4 -14   6        557.30        553.44        18.21 o
  -3 -14   6         80.69         89.37         7.37 o
  -2 -14   6          3.54          2.31         2.48 o
  -1 -14   6         52.29         55.70         4.71 o
   0 -14   6         46.35         50.62         4.31 o
   1 -14   6          8.94         10.26         2.69 o
   2 -14   6         46.35         48.85         4.30 o
   3 -14   6         25.26         26.70         4.08 o
   4 -14   6         62.92         63.96         8.56 o
  -9 -13   6         62.20         50.25         8.75 o
  -8 -13   6        101.34        103.49         7.90 o
  -7 -13   6         46.34         43.09         5.16 o
  -6 -13   6         13.64         16.57         3.37 o
  -5 -13   6        183.66        187.97         8.26 o
  -4 -13   6         94.01         94.57         5.96 o
  -3 -13   6        153.74        145.56        13.46 o
  -2 -13   6          0.50         -0.27         3.07 o
  -1 -13   6        111.03        124.47         6.45 o
   0 -13   6        257.30        264.26         9.21 o
   1 -13   6         72.24         59.29         4.48 o
   2 -13   6         39.23         36.88         3.70 o
   3 -13   6        132.12        128.83         8.31 o
   4 -13   6        108.51        112.90        10.90 o
 -10 -12   6         43.51         36.96         7.89 o
  -9 -12   6         15.38         20.39         6.21 o
  -8 -12   6         74.91         75.74         6.60 o
  -7 -12   6          4.57          2.62         2.42 o
  -6 -12   6         51.96         51.92         5.49 o
  -5 -12   6         74.64         64.04         7.93 o
  -4 -12   6        330.71        339.59        12.87 o
  -3 -12   6        146.83        152.85        12.76 o
  -2 -12   6         68.68         68.77         4.89 o
  -1 -12   6        302.72        293.66         9.60 o
   0 -12   6         67.97         51.52         5.12 o
   1 -12   6        168.15        187.94         7.53 o
   2 -12   6        127.93        139.42         6.50 o
   3 -12   6         49.75         46.23         7.29 o
   4 -12   6         88.32         94.70         9.72 o
 -10 -11   6         19.82         10.35         5.07 o
  -9 -11   6        129.98        138.66         9.00 o
  -8 -11   6         52.63         50.30         5.56 o
  -7 -11   6         84.78         79.46         8.88 o
  -6 -11   6        145.45        118.62        10.67 o
  -5 -11   6         29.37         22.01         4.83 o
  -4 -11   6         72.60         77.40         6.29 o
  -3 -11   6         28.92         16.52         4.46 o
  -2 -11   6        126.11        126.88         7.45 o
  -1 -11   6         52.95         48.63         5.19 o
   0 -11   6        250.37        249.86         8.43 o
   1 -11   6         47.96         45.51         3.79 o
   2 -11   6          4.68          7.96         2.02 o
   3 -11   6         78.77         71.82         8.42 o
   4 -11   6         11.16          7.63         3.41 o
 -10 -10   6        154.82        159.79        14.63 o
  -9 -10   6         12.11         20.63         3.99 o
  -8 -10   6          4.98          6.94         4.27 o
  -7 -10   6        109.96        111.85        10.47 o
  -6 -10   6        162.17        160.03        11.98 o
  -5 -10   6         29.62         29.89         5.71 o
  -4 -10   6          4.78          5.55         1.50 o
  -3 -10   6         83.95         82.24        13.39 o
  -2 -10   6        170.59        167.38         8.24 o
  -1 -10   6         43.33         39.89         2.62 o
   0 -10   6        440.41        399.84        16.25 o
   1 -10   6         13.94         16.98         3.14 o
   2 -10   6        377.03        379.26        10.15 o
   3 -10   6         55.77         50.52         6.92 o
   4 -10   6        152.14        159.07        11.72 o
 -10  -9   6         37.17         51.15         8.61 o
  -9  -9   6         10.58         16.81         5.24 o
  -8  -9   6          0.97          3.84         3.39 o
  -7  -9   6         56.00         59.81         7.78 o
  -6  -9   6         26.10         36.56         6.39 o
  -5  -9   6        234.36        234.82        14.24 o
  -4  -9   6         29.05         31.05         2.73 o
  -3  -9   6        163.28        162.97         5.33 o
  -2  -9   6        118.79        122.11         6.97 o
  -1  -9   6        793.16        793.72        17.84 o
   0  -9   6         14.90         15.09         1.59 o
   1  -9   6        371.18        365.05        11.94 o
   2  -9   6        134.52        128.86         5.72 o
   3  -9   6        288.05        302.06        15.79 o
 -10  -8   6         14.19         18.88         6.35 o
  -9  -8   6        131.25        126.63         8.05 o
  -8  -8   6        117.23        139.24        11.79 o
  -7  -8   6        188.35        195.95        13.20 o
  -6  -8   6        171.59        178.79        12.48 o
  -5  -8   6        145.89        133.50        10.79 o
  -4  -8   6          8.00         10.16         1.46 o
  -3  -8   6        395.00        366.20         9.10 o
  -2  -8   6        396.88        392.78        18.32 o
  -1  -8   6        187.93        184.54         8.34 o
   0  -8   6         83.02         78.88         5.41 o
   1  -8   6         20.50         22.29         3.31 o
   2  -8   6        171.35        164.89         7.86 o
 -10  -7   6        130.59        126.25        12.11 o
  -9  -7   6         54.01         51.80         5.44 o
  -8  -7   6        173.01        175.95        25.96 o
  -7  -7   6        131.50        131.50         7.82 o
  -6  -7   6        109.88         97.24         6.57 o
  -5  -7   6         67.14         67.95         3.09 o
  -4  -7   6        246.27        239.27         7.41 o
  -3  -7   6        240.79        231.13         6.28 o
  -1  -7   6        476.03        486.90        16.52 o
   0  -7   6         17.56         20.59         4.09 o
   1  -7   6        157.40        157.87         9.73 o
 -10  -6   6          1.26          2.49         3.76 o
  -9  -6   6         20.86         14.03         3.29 o
  -8  -6   6         33.47         26.70         4.07 o
  -7  -6   6        273.88        254.77        19.97 o
  -6  -6   6        201.68        187.05         5.39 o
  -5  -6   6        447.24        445.18         8.53 o
  -4  -6   6        143.64        143.83         6.83 o
  -3  -6   6         10.61          9.70         2.19 o
  -1  -6   6        547.97        544.97        12.55 o
   0  -6   6        373.11        383.84        14.10 o
   1  -6   6         48.69         42.94         4.71 o
 -11  -5   6         65.00         76.92        10.01 o
 -10  -5   6         61.31         62.51         8.62 o
  -9  -5   6         27.85         25.87         4.06 o
  -8  -5   6        141.11        134.27         9.22 o
  -7  -5   6        141.63        145.55         8.10 o
  -6  -5   6        261.07        266.95         7.03 o
  -5  -5   6          8.26         11.99         1.70 o
  -4  -5   6        684.04        667.07        11.72 o
  -3  -5   6        162.72        160.39         6.55 o
  -1  -5   6        248.44        251.58         7.99 o
   0  -5   6         44.50         39.40         4.33 o
   1  -5   6        393.47        352.08        20.06 o
   2  -5   6        204.49        189.16         7.30 o
 -11  -4   6         31.25         33.42         7.43 o
 -10  -4   6         14.28          8.02         5.34 o
  -9  -4   6         39.46         46.46        11.45 o
  -8  -4   6        337.54        336.61        22.51 o
  -7  -4   6        171.40        160.50        12.58 o
  -6  -4   6         35.10         28.90         2.57 o
  -5  -4   6         51.71         48.92         4.60 o
  -4  -4   6        114.07        106.33         4.64 o
  -3  -4   6         19.55         27.99         5.36 o
  -1  -4   6        138.76        135.75         5.56 o
   0  -4   6        255.51        262.63         8.19 o
   1  -4   6        240.45        207.47         5.12 o
   2  -4   6        106.22         98.97         4.54 o
   3  -4   6        292.32        277.66        15.91 o
   4  -4   6         83.77         87.62         9.80 o
   5  -4   6         50.00         60.01         9.03 o
   6  -4   6         71.01         83.30        11.35 o
 -11  -3   6         49.65         50.38         8.77 o
 -10  -3   6         18.11         12.59         5.00 o
  -9  -3   6          2.82          2.49         3.23 o
  -8  -3   6         38.15         40.02         4.86 o
  -7  -3   6         30.99         31.39         4.08 o
  -6  -3   6         23.77         26.39         3.87 o
  -5  -3   6         65.28         65.92         4.39 o
  -4  -3   6         23.30         26.17         2.59 o
  -3  -3   6       1176.73       1225.77        22.66 o
  -2  -3   6          8.68          7.35         3.07 o
  -1  -3   6        478.94        476.84        12.83 o
   0  -3   6        454.42        432.31        10.28 o
   1  -3   6        334.76        324.55        10.29 o
   2  -3   6        249.86        251.12         7.42 o
   3  -3   6       1169.90       1169.09        34.44 o
   4  -3   6         33.65         37.89         6.66 o
   5  -3   6        237.21        248.60        17.05 o
   6  -3   6         12.88         11.97         5.35 o
 -11  -2   6         60.30         80.47        10.67 o
 -10  -2   6         58.88         57.50         7.52 o
  -9  -2   6         41.55         37.84         4.94 o
  -8  -2   6         10.56         10.85         3.10 o
  -7  -2   6        158.42        168.40         8.84 o
  -6  -2   6        156.31        143.09        17.27 o
  -5  -2   6         22.03         16.22         2.08 o
  -4  -2   6        377.88        442.79        11.11 o
  -3  -2   6        518.14        532.08        18.05 o
  -2  -2   6         64.92         56.09         6.30 o
  -1  -2   6        140.94        135.95        10.55 o
   0  -2   6          6.84          4.21         2.03 o
   1  -2   6        444.10        439.86         8.35 o
   2  -2   6        286.14        298.65         7.40 o
   3  -2   6        203.09        219.68        10.28 o
   4  -2   6         31.36         24.08         5.46 o
   5  -2   6         25.77         13.11         5.16 o
   6  -2   6          4.68         -0.91         3.23 o
 -11  -1   6         42.53         56.73        11.91 o
 -10  -1   6        186.57        176.87        13.86 o
  -9  -1   6         73.65         79.46         6.75 o
  -8  -1   6        153.85        154.36         6.55 o
  -7  -1   6         22.25         22.97         3.97 o
  -6  -1   6         55.15         63.73         6.53 o
  -5  -1   6        208.09        205.86         8.98 o
  -4  -1   6       2086.59       2099.83        32.10 o
  -3  -1   6        198.70        213.57        12.20 o
  -2  -1   6        310.39        283.57        13.29 o
  -1  -1   6        101.19         98.21         3.96 o
   0  -1   6        139.64        136.54         6.37 o
   1  -1   6          3.37          1.29         3.70 o
   2  -1   6        122.10        129.41         4.87 o
   3  -1   6        326.83        332.98        12.57 o
   4  -1   6        133.98        151.21        14.05 o
   5  -1   6         18.46         20.78         8.14 o
   6  -1   6         74.70         89.51         7.80 o
 -11   0   6         20.78         18.81         3.87 o
 -10   0   6         23.13         31.58         4.93 o
  -9   0   6          1.24          1.94         2.56 o
  -8   0   6          0.16          0.66         1.87 o
  -7   0   6         27.17         29.64         3.07 o
  -6   0   6         27.28         29.29         2.86 o
  -5   0   6          6.98         10.58         2.76 o
  -4   0   6         31.50         51.72         4.55 o
  -3   0   6       2778.36       2823.37        53.51 o
  -2   0   6         37.10         38.12         2.85 o
  -1   0   6         14.62         12.93         1.95 o
   0   0   6        180.65        182.97         7.31 o
   1   0   6         44.45         50.58         4.39 o
   2   0   6         90.66         89.86         4.40 o
   3   0   6        397.80        388.98        13.51 o
   4   0   6          5.53          9.62         3.42 o
   5   0   6         38.24         40.83         7.54 o
   6   0   6         43.17         43.46         5.85 o
 -11   1   6         43.69         44.11         7.88 o
 -10   1   6        186.50        180.74        10.69 o
  -9   1   6         70.60         63.45         6.23 o
  -8   1   6        149.64        155.13         6.77 o
  -7   1   6         24.01         23.66         3.96 o
  -6   1   6         54.60         58.16         3.80 o
  -5   1   6        215.69        217.95         9.26 o
  -4   1   6       2090.73       2145.11        28.16 o
  -3   1   6        193.08        216.59        12.07 o
  -2   1   6        314.39        304.48         5.04 o
  -1   1   6        100.40        100.81         3.17 o
   0   1   6        134.89        129.77         5.03 o
   1   1   6          2.65          1.30         2.73 o
   2   1   6        118.49        118.70         4.93 o
   3   1   6        328.82        367.63        13.13 o
   4   1   6        133.96        153.58         9.07 o
   5   1   6         18.10         24.55         4.21 o
   6   1   6         72.77         82.28         7.68 o
 -11   2   6         58.50         51.75         9.04 o
 -10   2   6         58.90         65.37         6.63 o
  -9   2   6         39.29         30.42         3.54 o
  -8   2   6          9.81          8.77         2.21 o
  -7   2   6        156.08        156.92         6.68 o
  -6   2   6        156.68        140.16         6.84 o
  -5   2   6         20.40         15.37         2.16 o
  -4   2   6        385.05        419.71        28.82 o
  -3   2   6        531.12        523.76        29.80 o
  -2   2   6         62.91         48.17         2.03 o
  -1   2   6        138.41        129.02         3.58 o
   0   2   6          8.08          9.08         1.80 o
   1   2   6        442.46        455.64        12.88 o
   2   2   6        282.52        310.71        11.34 o
   3   2   6        198.82        193.13         7.03 o
   4   2   6         33.57         31.94         4.68 o
   5   2   6         26.56         23.64         4.35 o
   6   2   6          4.16          4.55         2.89 o
 -11   3   6         49.56         29.88         7.07 o
 -10   3   6         17.71         16.09         3.92 o
  -9   3   6          2.71          0.04         2.17 o
  -8   3   6         37.54         41.84         3.99 o
  -7   3   6         31.66         33.68         5.20 o
  -6   3   6         22.47         19.46         2.83 o
  -5   3   6         61.23         64.18         4.64 o
  -4   3   6         25.52         33.56         4.05 o
  -3   3   6       1178.82       1215.78        11.84 o
  -2   3   6          6.85          7.38         1.02 o
  -1   3   6        475.84        481.70         7.26 o
   0   3   6        449.91        441.64         9.38 o
   1   3   6        340.51        346.30         8.60 o
   2   3   6        249.83        260.82        10.43 o
   3   3   6       1161.04       1138.17        27.59 o
   4   3   6         33.47         28.57         4.40 o
   5   3   6        238.95        252.93        12.28 o
   6   3   6         11.85          8.20         3.41 o
 -11   4   6         31.59         22.66         6.44 o
 -10   4   6         15.12         12.68         3.78 o
  -9   4   6         40.89         40.97         5.17 o
  -8   4   6        343.83        343.83        10.70 o
  -7   4   6        172.56        159.78         6.99 o
  -6   4   6         32.00         27.99         2.61 o
  -5   4   6         49.06         38.02         1.69 o
  -4   4   6        114.95        103.13         2.96 o
  -3   4   6         19.95         23.20         1.34 o
  -2   4   6         22.79         19.88         1.62 o
  -1   4   6        140.70        136.96         3.80 o
   0   4   6        257.90        262.72         6.74 o
   1   4   6        240.22        253.79         8.67 o
   2   4   6        104.28        102.73         4.86 o
   3   4   6        294.70        315.39        12.16 o
   4   4   6         86.66         94.86         7.57 o
   5   4   6         49.41         52.91         5.78 o
   6   4   6         70.96         72.13         7.01 o
 -11   5   6         65.70         64.03        10.24 o
 -10   5   6         63.81         63.31         5.32 o
  -9   5   6         28.21         25.41         4.48 o
  -8   5   6        141.46        145.78         7.16 o
  -7   5   6        146.88        165.28         7.32 o
  -6   5   6        257.14        251.03         8.96 o
  -5   5   6          9.12          8.10         1.62 o
  -4   5   6        683.25        639.74        13.37 o
  -3   5   6        167.21        168.11         4.37 o
  -2   5   6        108.34        100.01         3.15 o
  -1   5   6        253.54        244.53         5.52 o
   0   5   6         46.39         42.31         2.63 o
   1   5   6        391.36        392.01         9.15 o
   2   5   6        207.08        189.98         5.50 o
   3   5   6         46.89         45.18         3.34 o
   4   5   6        131.18        122.66         8.26 o
   5   5   6         58.11         53.34         5.77 o
   6   5   6         58.17         64.39         6.68 o
 -10   6   6          1.34          1.62         2.22 o
  -9   6   6         21.13         19.27         3.18 o
  -8   6   6         33.03         39.08         4.11 o
  -7   6   6        275.13        278.08         9.59 o
  -6   6   6        205.55        203.55         5.36 o
  -5   6   6        444.86        433.91         8.59 o
  -4   6   6        144.14        144.64         5.15 o
  -3   6   6          8.95          9.08         1.50 o
  -2   6   6        246.38        239.69         6.31 o
  -1   6   6        557.34        552.18         9.29 o
   0   6   6        371.39        383.59         7.67 o
   1   6   6         45.47         45.35         3.66 o
   2   6   6        323.60        313.88         8.24 o
   3   6   6        152.06        138.21         5.52 o
   4   6   6          0.86          0.78         2.60 o
   5   6   6         52.41         62.95         7.40 o
   6   6   6         38.65         44.78         5.81 o
 -10   7   6        130.11        137.50         9.63 o
  -9   7   6         53.46         62.55         5.28 o
  -8   7   6        173.02        176.35         8.11 o
  -7   7   6        129.02        121.97         9.07 o
  -6   7   6        112.18        108.63         5.58 o
  -5   7   6         66.62         63.96         2.76 o
  -4   7   6        243.66        240.22         7.37 o
  -3   7   6        238.75        247.07         6.15 o
  -2   7   6        539.31        521.56         9.24 o
  -1   7   6        475.55        455.49         8.50 o
   0   7   6         16.74         20.93         2.07 o
   1   7   6        152.27        148.98         5.53 o
   2   7   6         21.14         17.28         2.15 o
   3   7   6         85.50         79.72         6.28 o
   4   7   6          0.09          2.22         2.61 o
   5   7   6        185.84        198.65        11.02 o
   6   7   6         39.87         41.01         6.23 o
 -10   8   6         12.75         14.83         3.94 o
  -9   8   6        128.25        143.50         7.84 o
  -8   8   6        120.09        136.94         7.35 o
  -7   8   6        187.69        190.69         8.24 o
  -6   8   6        173.42        166.62         8.29 o
  -5   8   6        153.77        140.68         5.21 o
  -4   8   6          6.61          5.66         1.50 o
  -3   8   6        388.42        388.96        10.04 o
  -2   8   6        397.03        384.05         9.56 o
  -1   8   6        191.17        193.77         6.59 o
   0   8   6         82.59         76.02         3.49 o
   1   8   6         19.99         22.99         2.47 o
   2   8   6        173.47        168.49         5.86 o
   3   8   6        331.75        329.42        12.83 o
   4   8   6          2.59          0.68         4.44 o
   5   8   6         23.96         27.01         4.61 o
   6   8   6        106.23        123.99        13.01 o
 -10   9   6         36.62         48.27         8.31 o
  -9   9   6         11.09         16.41         3.34 o
  -8   9   6          1.08         -0.64         2.31 o
  -7   9   6         57.06         58.59         4.87 o
  -6   9   6         25.53         30.01         3.62 o
  -5   9   6        235.00        219.29         6.61 o
  -4   9   6         26.59         25.34         2.31 o
  -3   9   6        159.53        171.56         6.71 o
  -2   9   6        123.45        122.24         5.53 o
  -1   9   6        795.66        818.04        14.50 o
   0   9   6         12.56         15.81         1.93 o
   1   9   6        374.06        371.65         8.90 o
   2   9   6        131.27        145.39        12.83 o
   3   9   6        290.56        293.79        12.36 o
   4   9   6         22.25         24.81         4.43 o
   5   9   6        174.04        195.84        11.10 o
   6   9   6          8.01          7.80         4.54 o
 -10  10   6        155.47        176.79        15.43 o
  -9  10   6         13.27         13.98         3.27 o
  -8  10   6          4.43          3.93         2.34 o
  -7  10   6        111.17        122.71         6.89 o
  -6  10   6        159.14        157.77         7.48 o
  -5  10   6         30.34         39.05         3.04 o
  -4  10   6          5.63          9.50         1.88 o
  -3  10   6         83.61         85.46         4.96 o
  -2  10   6        167.37        160.46         6.41 o
  -1  10   6         46.86         42.22         3.38 o
   0  10   6        437.31        441.64        10.00 o
   1  10   6         12.18         12.94         2.04 o
   2  10   6        386.62        424.95        18.03 o
   3  10   6         55.98         57.03         5.76 o
   4  10   6        151.85        167.47        19.56 o
   5  10   6         63.62         69.51         9.32 o
   6  10   6         33.06         31.54         7.25 o
  -9  11   6        127.47        132.08         7.92 o
  -8  11   6         54.53         55.56         5.14 o
  -7  11   6         83.04         85.44         5.97 o
  -6  11   6        145.63        154.43         8.50 o
  -5  11   6         26.59         27.02         2.75 o
  -4  11   6         72.45         69.82         5.94 o
  -3  11   6         31.29         32.98         3.38 o
  -2  11   6        127.50        124.34         5.67 o
  -1  11   6         52.89         48.23         3.60 o
   0  11   6        247.73        243.16         7.24 o
   1  11   6         47.39         51.03         3.76 o
   2  11   6          4.47          4.84         2.75 o
   3  11   6         77.33         71.25         9.85 o
   4  11   6         11.79         12.56         3.69 o
   5  11   6          9.08          7.30         4.28 o
   6  11   6        140.80        143.87        14.00 o
  -9  12   6         14.71         12.97         6.36 o
  -8  12   6         72.78         80.28         6.56 o
  -7  12   6          4.45          9.39         3.02 o
  -6  12   6         50.02         50.57         4.64 o
  -5  12   6         76.16         65.43         6.15 o
  -4  12   6        340.48        355.00        10.71 o
  -3  12   6        149.86        154.07         6.76 o
  -2  12   6         66.19         60.90         5.76 o
  -1  12   6        303.63        319.38        10.28 o
   0  12   6         67.49         69.36         3.97 o
   1  12   6        172.61        191.95        14.02 o
   2  12   6        126.19        125.12         8.14 o
   3  12   6         49.48         57.05         9.73 o
   4  12   6         86.37         86.56         7.47 o
   5  12   6         26.30         12.30         5.07 o
   6  12   6         25.62         31.76         7.74 o
  -8  13   6        101.05        109.48         7.25 o
  -7  13   6         48.02         44.17         4.75 o
  -6  13   6         13.27         16.63         3.37 o
  -5  13   6        183.74        179.10         9.88 o
  -4  13   6         91.45        100.46         5.96 o
  -3  13   6        155.40        148.55         6.77 o
  -2  13   6          0.26          1.27         1.89 o
  -1  13   6        110.88        110.95         5.38 o
   0  13   6        262.65        264.41         7.92 o
   1  13   6         69.71         69.69         8.83 o
   2  13   6         36.86         37.89         4.87 o
   3  13   6        129.84        118.78         8.57 o
   4  13   6        111.29        107.69         8.41 o
   5  13   6         53.92         47.17         8.63 o
  -8  14   6          2.41          1.49         2.34 o
  -7  14   6        218.13        224.75         9.95 o
  -6  14   6         38.79         39.96         4.26 o
  -5  14   6        221.92        240.84        11.60 o
  -4  14   6        554.21        539.58        20.57 o
  -3  14   6         76.42         84.38         6.05 o
  -2  14   6          2.97         -2.14         2.14 o
  -1  14   6         51.63         54.31         4.80 o
   0  14   6         47.15         54.91         5.04 o
   1  14   6          9.07          3.91         3.74 o
   2  14   6         46.82         61.15         6.17 o
   3  14   6         25.96         34.19         5.01 o
   4  14   6         63.27         68.49         6.93 o
   5  14   6         53.27         52.33         8.83 o
  -7  15   6         69.80         75.52         6.08 o
  -6  15   6         59.98         60.28         5.29 o
  -5  15   6        138.58        131.46         7.27 o
  -4  15   6        147.53        159.05        11.81 o
  -3  15   6        225.24        245.49         8.98 o
  -2  15   6         69.66         70.21         4.73 o
  -1  15   6        144.33        144.79         6.23 o
   0  15   6         79.53         79.83         6.01 o
   1  15   6         54.88         55.09         8.09 o
   2  15   6         19.55         18.61         5.91 o
   3  15   6         82.97         70.92         7.48 o
   4  15   6         45.29         49.92         8.69 o
   5  15   6         32.83         41.10         8.00 o
  -7  16   6          6.81          7.60         2.96 o
  -6  16   6         41.56         41.30         4.61 o
  -5  16   6         32.55         35.18         4.11 o
  -4  16   6        113.38        106.79         8.72 o
  -3  16   6        199.37        202.96         9.01 o
  -2  16   6          0.54         -1.11         1.90 o
  -1  16   6        127.47        132.93         8.18 o
   0  16   6        145.88        137.36        12.92 o
   1  16   6         15.38         15.70         5.41 o
   2  16   6         63.89         70.67         9.78 o
   3  16   6         61.03         75.31         7.26 o
   4  16   6         48.26         42.92         7.91 o
  -6  17   6         13.26         16.43         4.06 o
  -5  17   6         48.46         52.72         4.79 o
  -4  17   6        148.73        143.68         9.10 o
  -3  17   6         16.44         10.87         3.27 o
  -2  17   6         28.63         21.79         4.89 o
  -1  17   6         55.23         54.33         5.50 o
   0  17   6          6.46          3.14         3.42 o
   1  17   6         10.58         24.94         6.55 o
   2  17   6          3.25          2.20         4.29 o
   3  17   6          7.32          7.46         3.60 o
   4  17   6         33.88         34.15         7.35 o
  -6  18   6         41.29         34.27         7.59 o
  -5  18   6         73.48         78.97         7.61 o
  -4  18   6         43.46         44.56         5.78 o
  -3  18   6         18.03         16.32         3.85 o
  -2  18   6         52.58         64.37         6.37 o
  -1  18   6         77.84         78.34        10.60 o
   0  18   6        146.44        166.05        14.61 o
   1  18   6         46.35         48.98         8.73 o
   2  18   6        200.51        213.52        16.81 o
   3  18   6         76.44         65.56         9.80 o
  -5  19   6         17.89         12.99         5.70 o
  -4  19   6          0.47         -0.91         2.82 o
  -3  19   6         78.45         85.92        10.26 o
  -2  19   6         24.13         19.64         4.16 o
  -1  19   6         45.30         54.86         9.21 o
   0  19   6         41.43         50.21         9.22 o
   1  19   6        208.87        221.86        17.36 o
   2  19   6        196.92        193.97        16.44 o
  -4  20   6         13.12         17.50         5.66 o
  -3  20   6         34.81         40.53         7.57 o
  -2  20   6         50.21         44.95         8.49 o
  -1  20   6         23.39         18.29         5.84 o
   0  20   6         12.46         21.01         6.47 o
   1  20   6          2.87          5.22         3.68 o
  -4  21   6         19.31         40.55         8.05 o
  -3  21   6         94.25        104.70        11.65 o
  -5 -20   7          9.01          5.21         4.07 o
  -5 -19   7         39.01         45.05         8.05 o
  -2 -19   7          2.80          6.15         4.48 o
  -1 -19   7         22.37         22.96         6.10 o
   0 -19   7         36.16         24.95         6.61 o
   1 -19   7         49.28         53.95         8.72 o
  -6 -18   7          4.12          2.96         3.59 o
  -5 -18   7         62.45         61.48         8.96 o
  -4 -18   7         19.92         25.09         4.98 o
  -3 -18   7        157.19        167.96        15.01 o
  -2 -18   7         30.19         33.67         9.85 o
  -1 -18   7         17.51         22.32         7.84 o
   0 -18   7         92.81        116.86         9.32 o
   1 -18   7         58.67         69.92         7.86 o
  -6 -17   7         33.99         32.16         6.84 o
  -5 -17   7          9.52         13.68         3.26 o
  -4 -17   7        181.96        195.71        12.02 o
  -3 -17   7          2.70         10.16         3.73 o
  -2 -17   7          5.24          4.04         3.09 o
  -1 -17   7        139.02        141.59         9.93 o
   0 -17   7         20.37         19.81         6.85 o
   1 -17   7        130.35        141.75         9.70 o
   2 -17   7        133.19        126.78        13.76 o
   3 -17   7          4.06          7.30         4.61 o
  -7 -16   7        100.81         99.36        10.96 o
  -6 -16   7          4.27          1.06         3.18 o
  -5 -16   7        125.14        131.91         7.72 o
  -4 -16   7        109.04        112.87         7.18 o
  -3 -16   7         86.31        103.58         7.53 o
  -2 -16   7         12.92         13.58         3.11 o
  -1 -16   7         34.06         32.28         4.09 o
   0 -16   7         48.90         52.18         4.89 o
   1 -16   7          1.84          3.19         3.05 o
   2 -16   7         11.43         13.95         5.89 o
   3 -16   7         41.16         45.23         7.94 o
  -7 -15   7         56.23         57.90         6.40 o
  -6 -15   7         89.99         87.20        10.63 o
  -5 -15   7         64.37         60.78         6.45 o
  -4 -15   7         39.25         44.50         4.73 o
  -3 -15   7        339.17        342.16        11.90 o
  -2 -15   7         57.86         60.65         5.94 o
  -1 -15   7         73.04         78.88         5.69 o
   0 -15   7         19.42         21.90         3.41 o
   1 -15   7         56.21         61.01         5.04 o
   2 -15   7         18.81         24.11         6.27 o
   3 -15   7         74.68         73.48         9.96 o
  -8 -14   7         19.70         17.20         4.69 o
  -7 -14   7         45.35         41.81         5.65 o
  -6 -14   7          3.30          5.06         3.28 o
  -5 -14   7          5.66          7.78         4.83 o
  -4 -14   7        404.85        417.26        14.68 o
  -3 -14   7        144.44        166.01         8.11 o
  -2 -14   7         34.86         38.10         5.62 o
  -1 -14   7        354.68        380.00        11.87 o
   0 -14   7          8.35          9.21         2.47 o
   1 -14   7        108.63        103.41         7.04 o
   2 -14   7         26.26         30.02         4.67 o
   3 -14   7        175.95        203.02        15.64 o
  -8 -13   7         25.11         29.67         5.41 o
  -7 -13   7         22.02         26.22         4.21 o
  -6 -13   7         46.44         49.72         6.05 o
  -5 -13   7        156.29        177.23        13.88 o
  -4 -13   7         80.03         75.44         6.92 o
  -3 -13   7        251.82        285.48        16.97 o
  -2 -13   7         35.09         37.74         5.43 o
  -1 -13   7         21.94         16.59         2.87 o
   0 -13   7        144.27        117.09         6.46 o
   1 -13   7         47.82         50.28         4.43 o
   2 -13   7         41.69         44.28         6.78 o
   3 -13   7         15.21         10.25         4.26 o
  -9 -12   7         42.76         54.98         6.23 o
  -8 -12   7         28.89         32.36         4.64 o
  -7 -12   7         29.51         35.32         6.81 o
  -6 -12   7          0.06         -3.80         3.86 o
  -5 -12   7        127.33        152.37        12.69 o
  -4 -12   7        147.62        150.47        12.75 o
  -3 -12   7        102.18        111.19        11.38 o
  -2 -12   7        190.19        173.82         9.30 o
  -1 -12   7          9.32          4.85         2.63 o
   0 -12   7        209.55        201.44         8.16 o
   1 -12   7         67.66         67.64         4.87 o
   2 -12   7        107.54        112.46         7.78 o
   3 -12   7         12.84          8.86         3.90 o
  -9 -11   7         14.91         12.95         3.40 o
  -8 -11   7         12.14         17.10         5.61 o
  -7 -11   7          5.87          9.74         3.90 o
  -6 -11   7          7.48         10.81         4.53 o
  -5 -11   7         97.98        101.94        10.39 o
  -4 -11   7         64.14         55.29         8.02 o
  -2 -11   7         24.05         17.90         3.43 o
  -1 -11   7        247.12        230.05        10.24 o
   0 -11   7         22.21         20.65         3.38 o
   1 -11   7        267.18        254.39         8.88 o
   2 -11   7        102.34        109.45         5.84 o
 -10 -10   7         32.99         14.14         6.05 o
  -9 -10   7         74.42         75.83         9.80 o
  -8 -10   7         65.84         61.19         8.47 o
  -7 -10   7        117.18        134.58        12.12 o
  -6 -10   7         56.55         69.89         8.64 o
  -5 -10   7        104.99        102.86        10.27 o
  -4 -10   7          1.37          7.32         4.45 o
  -2 -10   7         62.34         66.19         5.08 o
  -1 -10   7        356.83        356.39        16.40 o
   0 -10   7         19.70         20.63         4.26 o
   1 -10   7          4.11          3.25         1.96 o
   2 -10   7        156.40        169.55        11.69 o
 -10  -9   7          8.93         12.40         4.86 o
  -9  -9   7         52.31         59.44         8.98 o
  -8  -9   7         74.35         87.56         9.89 o
  -7  -9   7        222.92        227.48        15.47 o
  -6  -9   7         42.46         45.54         7.20 o
  -5  -9   7         49.61         56.76         7.88 o
  -4  -9   7        302.38        301.94         9.41 o
  -2  -9   7          6.87          5.57         2.15 o
  -1  -9   7        120.89        116.04         8.90 o
   0  -9   7        141.95        145.17        10.13 o
   1  -9   7         31.85         31.47         5.49 o
   2  -9   7         39.97         42.95         5.89 o
 -10  -8   7        141.38        131.59        13.02 o
  -9  -8   7         11.33         13.11         4.94 o
  -8  -8   7         29.51         24.73         5.85 o
  -7  -8   7         15.62         20.41         5.69 o
  -6  -8   7        118.68        117.68        11.01 o
  -5  -8   7         78.09         75.48         8.94 o
  -4  -8   7         22.03         22.05         2.79 o
  -3  -8   7         39.30         37.94         6.84 o
  -2  -8   7        316.72        314.68        13.96 o
  -1  -8   7        105.98        113.41         6.27 o
   0  -8   7        245.74        259.58        12.99 o
   1  -8   7         94.52         93.14         8.16 o
 -10  -7   7         82.50         81.39        10.35 o
  -9  -7   7         65.01         63.39         6.21 o
  -8  -7   7         76.91         80.29         6.88 o
  -7  -7   7         55.96         55.65         6.06 o
  -6  -7   7         77.67         86.85         9.56 o
  -5  -7   7        199.72        191.81        13.57 o
  -4  -7   7        178.49        159.26        12.20 o
  -3  -7   7        193.27        208.48        13.75 o
  -2  -7   7        366.40        347.72        10.39 o
  -1  -7   7        260.29        257.41         9.14 o
   0  -7   7         64.88         57.92         6.16 o
   1  -7   7         76.61         83.85         7.43 o
 -10  -6   7         67.21         72.97         6.91 o
  -9  -6   7         63.31         59.26         6.61 o
  -8  -6   7         43.30         49.96         5.62 o
  -7  -6   7        411.57        405.80        24.71 o
  -6  -6   7         34.59         42.89         4.98 o
  -5  -6   7         51.93         51.84         8.12 o
  -4  -6   7         48.26         45.26         6.84 o
  -3  -6   7        598.47        541.85        21.94 o
  -2  -6   7        114.74        106.00         5.54 o
  -1  -6   7        172.08        164.14         7.05 o
   0  -6   7         25.35         21.50         2.97 o
 -10  -5   7         26.70         31.84         4.79 o
  -9  -5   7         16.14         13.62         3.39 o
  -8  -5   7          3.42         12.51         4.65 o
  -7  -5   7        100.32        101.91         7.44 o
  -6  -5   7        178.51        176.51         9.29 o
  -5  -5   7         88.05         93.60         5.27 o
  -4  -5   7         28.92         32.40         6.33 o
  -3  -5   7        239.80        242.85        14.16 o
  -2  -5   7        256.12        259.32         8.33 o
  -1  -5   7         54.49         63.37         4.33 o
   0  -5   7        230.88        223.60         8.25 o
   1  -5   7        299.80        292.52        16.80 o
 -10  -4   7         13.67         14.46         3.59 o
  -9  -4   7         31.28         25.90         4.28 o
  -8  -4   7         15.34         13.52         3.52 o
  -7  -4   7         61.55         59.00         5.70 o
  -6  -4   7         21.45         27.68         2.59 o
  -5  -4   7        104.57        113.47         7.49 o
  -4  -4   7         55.95         50.14         4.89 o
  -3  -4   7         43.95         46.71         6.47 o
  -2  -4   7         93.73         85.66         4.07 o
  -1  -4   7         93.49         95.47         4.95 o
   0  -4   7        291.17        295.75        14.66 o
   1  -4   7        267.18        289.83        16.54 o
   2  -4   7        304.42        311.41        18.06 o
   3  -4   7          7.97          2.64         6.03 o
   4  -4   7        122.50        127.95         8.93 o
   5  -4   7         46.54         42.06         5.88 o
 -10  -3   7        142.95        144.29        10.68 o
  -9  -3   7         13.84         16.70         3.94 o
  -8  -3   7        105.85        106.13         7.62 o
  -7  -3   7         46.49         46.86         5.18 o
  -6  -3   7         38.74         30.97         2.85 o
  -5  -3   7        509.54        528.99        24.64 o
  -4  -3   7        220.49        212.79        13.41 o
  -3  -3   7        109.35        108.02         6.01 o
  -2  -3   7        169.27        152.86         5.13 o
  -1  -3   7        207.28        196.36         8.38 o
   0  -3   7         25.09         29.02         5.81 o
   1  -3   7        110.12         95.00        14.76 o
   2  -3   7        100.97         84.11         6.52 o
   3  -3   7         15.16         11.36         3.25 o
   4  -3   7          2.73          4.39         2.75 o
   5  -3   7         24.22         22.64         4.58 o
 -11  -2   7         36.40         38.87         7.62 o
 -10  -2   7         28.90         23.71         4.84 o
  -9  -2   7         38.91         42.92         5.68 o
  -8  -2   7         43.86         42.98         5.27 o
  -7  -2   7         85.46         69.49         6.42 o
  -6  -2   7          6.34          7.34         3.02 o
  -5  -2   7        240.14        252.46        10.74 o
  -4  -2   7        397.30        423.55        13.60 o
  -3  -2   7        156.00        144.09         5.96 o
  -2  -2   7        131.90        130.81         4.43 o
  -1  -2   7        249.68        239.56         6.00 o
   0  -2   7         76.26         70.53         8.38 o
   1  -2   7        183.12        179.26         8.54 o
   2  -2   7        220.24        244.81        10.82 o
   3  -2   7        132.96        136.14        12.05 o
   4  -2   7         54.64         54.80         6.09 o
   5  -2   7         89.95         88.40         7.81 o
 -11  -1   7          8.04         18.76         6.75 o
 -10  -1   7         29.00         33.33         5.02 o
  -9  -1   7         78.41         89.97         7.57 o
  -8  -1   7         76.32         72.62         8.09 o
  -7  -1   7         84.59         83.05         4.91 o
  -6  -1   7         27.58         24.55         4.01 o
  -5  -1   7        167.94        175.97        11.74 o
  -4  -1   7       1526.14       1537.77        27.86 o
  -3  -1   7        131.96        122.43         5.51 o
  -2  -1   7        100.30         88.14         3.30 o
  -1  -1   7        313.62        298.15         9.37 o
   0  -1   7        215.00        230.75         8.98 o
   1  -1   7         40.52         40.97         4.28 o
   2  -1   7        335.48        331.65        12.47 o
   3  -1   7         57.17         61.31         6.04 o
   4  -1   7         69.96         59.23         6.31 o
   5  -1   7         37.82         37.56         5.75 o
 -11   0   7         41.70         31.74         7.64 o
 -10   0   7         43.00         47.72         6.00 o
  -9   0   7          1.88          3.26         4.50 o
  -8   0   7         81.47         80.80         5.05 o
  -7   0   7        146.48        162.35         6.83 o
  -6   0   7        148.63        169.90        10.28 o
  -5   0   7       1883.32       1888.10        24.80 o
  -4   0   7         57.43         95.01         5.26 o
  -3   0   7          4.47          5.44         2.08 o
  -2   0   7         53.99         48.50         3.74 o
  -1   0   7        173.85        154.21         7.91 o
   0   0   7          2.05          0.29         1.62 o
   1   0   7         32.08         26.48         3.75 o
   2   0   7         57.40         60.06         5.53 o
   3   0   7        141.47        134.22        13.24 o
   4   0   7         33.84         37.97         6.73 o
   5   0   7         43.81         55.12        10.18 o
 -11   1   7          7.91          7.59         5.14 o
 -10   1   7         29.62         31.72         5.40 o
  -9   1   7         78.42         82.91        11.01 o
  -8   1   7         76.40         84.00         5.27 o
  -7   1   7         84.53         81.96         5.16 o
  -6   1   7         26.24         26.87         3.02 o
  -5   1   7        169.71        192.19         9.34 o
  -4   1   7       1520.86       1530.62        21.72 o
  -3   1   7        125.87        126.80         5.62 o
  -2   1   7        105.01         96.81         3.73 o
  -1   1   7        313.68        299.67         6.59 o
   0   1   7        219.86        236.96         7.41 o
   1   1   7         43.10         37.47         4.19 o
   2   1   7        339.12        322.79        12.39 o
   3   1   7         56.95         58.91         6.65 o
   4   1   7         72.13         71.38         6.76 o
   5   1   7         37.43         38.08         5.49 o
 -11   2   7         35.45         29.15         7.30 o
 -10   2   7         29.95         28.35         4.95 o
  -9   2   7         39.08         44.20         5.58 o
  -8   2   7         43.08         37.09         3.83 o
  -7   2   7         85.05         74.28         4.97 o
  -6   2   7          7.12          5.19         2.27 o
  -5   2   7        233.76        248.61         8.87 o
  -4   2   7        397.86        414.51        10.49 o
  -3   2   7        157.55        160.70         6.34 o
  -2   2   7        131.54        129.40         3.94 o
  -1   2   7        248.99        241.80         6.27 o
   0   2   7         73.35         79.65         5.44 o
   1   2   7        190.92        195.36         7.67 o
   2   2   7        224.96        246.50        10.84 o
   3   2   7        134.55        134.17         8.51 o
   4   2   7         51.10         46.02         7.50 o
   5   2   7         90.87        110.41         8.87 o
 -10   3   7        140.94        139.18        12.74 o
  -9   3   7         12.79         11.88         3.42 o
  -8   3   7        105.61        103.84         6.03 o
  -7   3   7         47.70         51.12         6.40 o
  -6   3   7         41.23         43.39         4.45 o
  -5   3   7        513.98        533.13        12.26 o
  -4   3   7        212.27        198.84         5.24 o
  -3   3   7        107.82        109.18         3.24 o
  -2   3   7        169.96        158.31         4.09 o
  -1   3   7        210.40        196.98         5.86 o
   0   3   7         26.00         29.85         3.13 o
   1   3   7        109.54        100.34         5.12 o
   2   3   7        101.78         93.65         5.09 o
   3   3   7         15.70         17.35         8.83 o
   4   3   7          2.59          2.89         5.16 o
   5   3   7         24.92         18.85         3.74 o
 -10   4   7         14.64         14.17         4.64 o
  -9   4   7         32.85         28.89         3.63 o
  -8   4   7         15.86         18.07         4.03 o
  -7   4   7         59.64         55.81         6.75 o
  -6   4   7         22.33         26.42         2.71 o
  -5   4   7        101.59        102.29         4.27 o
  -4   4   7         57.06         60.16         3.66 o
  -3   4   7         44.86         45.09         2.01 o
  -2   4   7         98.76         93.97         3.23 o
  -1   4   7         89.34         84.50         3.75 o
   0   4   7        287.37        308.22         8.41 o
   1   4   7        261.54        258.75         7.96 o
   2   4   7        306.09        284.82         8.65 o
   3   4   7          8.14         11.04         2.37 o
   4   4   7        122.68        138.80         9.20 o
   5   4   7         47.92         51.60         6.08 o
 -10   5   7         27.13         46.75         9.03 o
  -9   5   7         16.78         13.84         3.04 o
  -8   5   7          3.07          5.97         2.50 o
  -7   5   7        100.35        104.96         6.10 o
  -6   5   7        179.13        161.62         5.76 o
  -5   5   7         86.07         90.82         4.06 o
  -4   5   7         31.32         29.16         1.77 o
  -3   5   7        243.47        238.76         5.17 o
  -2   5   7        260.61        252.65         5.40 o
  -1   5   7         54.09         59.77         3.25 o
   0   5   7        230.35        229.37         8.08 o
   1   5   7        301.65        274.12         8.19 o
   2   5   7        109.94        108.18         5.34 o
   3   5   7        358.81        365.53        21.98 o
   4   5   7        158.99        181.13        10.42 o
   5   5   7         78.22         97.17         8.27 o
 -10   6   7         69.51         71.86         7.10 o
  -9   6   7         63.13         69.78         6.28 o
  -8   6   7         43.70         50.29         4.65 o
  -7   6   7        408.27        426.07        12.24 o
  -6   6   7         31.47         32.53         2.69 o
  -5   6   7         49.06         48.16         3.09 o
  -4   6   7         51.85         46.87         3.47 o
  -3   6   7        598.45        563.56        13.41 o
  -2   6   7        110.38        101.66         4.14 o
  -1   6   7        169.90        169.80         5.39 o
   0   6   7         25.85         22.00         2.22 o
   1   6   7         51.83         50.81         3.63 o
   2   6   7        274.30        269.66         8.25 o
   3   6   7        132.02        135.56         8.64 o
   4   6   7         32.93         37.42         5.13 o
   5   6   7          2.35         -3.31         3.31 o
 -10   7   7         84.25         78.99         9.81 o
  -9   7   7         67.09         73.67         8.23 o
  -8   7   7         73.66         76.58         6.42 o
  -7   7   7         57.33         59.70         5.02 o
  -6   7   7         75.97         77.14         5.19 o
  -5   7   7        193.75        183.86         6.81 o
  -4   7   7        180.99        180.40         8.29 o
  -3   7   7        198.33        193.95         6.25 o
  -2   7   7        356.83        348.27         7.73 o
  -1   7   7        256.22        242.47         6.51 o
   0   7   7         69.35         62.22         3.37 o
   1   7   7         75.43         86.20         4.56 o
   2   7   7         96.92         91.87         6.18 o
   3   7   7         29.27         26.36         4.37 o
   4   7   7         29.69         30.71         4.93 o
   5   7   7         58.51         63.96         6.92 o
 -10   8   7        140.39        165.17        14.24 o
  -9   8   7         11.47          8.85         2.50 o
  -8   8   7         28.87         34.91         6.23 o
  -7   8   7         15.05         15.11         3.14 o
  -6   8   7        119.69        106.05         6.07 o
  -5   8   7         80.19         74.40         5.02 o
  -4   8   7         24.19         32.66         4.23 o
  -3   8   7         35.90         34.47         2.61 o
  -2   8   7        313.58        294.98         7.27 o
  -1   8   7        105.92        104.56         4.37 o
   0   8   7        248.46        252.57         6.72 o
   1   8   7         94.88         97.67         4.87 o
   2   8   7         55.22         50.91         5.31 o
   3   8   7         33.83         44.25         5.20 o
   4   8   7         31.55         28.03         4.86 o
   5   8   7        132.51        134.76         9.73 o
 -10   9   7          9.54          8.70         4.65 o
  -9   9   7         49.68         51.51         5.05 o
  -8   9   7         75.67         82.78         6.26 o
  -7   9   7        223.55        225.64         9.38 o
  -6   9   7         43.68         47.60         4.49 o
  -5   9   7         50.40         50.78         4.38 o
  -4   9   7        309.50        313.01        13.06 o
  -3   9   7         43.22         38.09         4.68 o
  -2   9   7          6.12         11.72         2.46 o
  -1   9   7        121.96        128.48         4.92 o
   0   9   7        144.87        137.79         5.03 o
   1   9   7         31.19         28.39         3.18 o
   2   9   7         39.07         44.80         5.31 o
   3   9   7         20.53         22.28         4.31 o
   4   9   7          0.09          3.22         3.47 o
   5   9   7        129.15        135.80        13.90 o
  -9  10   7         73.68         75.14        10.19 o
  -8  10   7         65.10         70.34         7.09 o
  -7  10   7        119.53        134.94         7.42 o
  -6  10   7         58.93         64.74         6.39 o
  -5  10   7        102.88        104.96         6.12 o
  -4  10   7          0.86         -0.93         2.02 o
  -3  10   7         34.21         27.19         4.43 o
  -2  10   7         61.32         54.00         4.04 o
  -1  10   7        356.89        347.86         8.18 o
   0  10   7         18.63         18.00         2.13 o
   1  10   7          4.00          3.99         2.75 o
   2  10   7        155.13        164.84         9.48 o
   3  10   7         59.63         72.13         6.70 o
   4  10   7         99.97        123.85        13.88 o
  -9  11   7         15.02         10.78         4.86 o
  -8  11   7         12.34         18.89         3.71 o
  -7  11   7          5.70         12.66         3.52 o
  -6  11   7          7.98         13.13         3.98 o
  -5  11   7         95.39         92.24         5.92 o
  -4  11   7         62.10         63.01         5.29 o
  -3  11   7         16.81         11.69         2.49 o
  -2  11   7         26.52         28.33         3.21 o
  -1  11   7        243.94        237.83         8.00 o
   0  11   7         19.86         16.92         2.10 o
   1  11   7        266.12        240.78        12.27 o
   2  11   7        104.74        119.53         8.35 o
   3  11   7        211.99        231.04        11.90 o
   4  11   7         54.81         51.68         6.27 o
  -8  12   7         28.64         30.28         4.29 o
  -7  12   7         28.64         17.25         4.20 o
  -6  12   7          0.20          1.76         3.47 o
  -5  12   7        127.18        133.57         7.12 o
  -4  12   7        142.72        147.27         7.20 o
  -3  12   7        100.51         99.01         5.66 o
  -2  12   7        189.65        192.89         7.54 o
  -1  12   7          9.62          8.85         2.95 o
   0  12   7        213.59        195.35         9.41 o
   1  12   7         68.45         63.64         6.12 o
   2  12   7        105.94        101.72         7.82 o
   3  12   7         13.42          9.29         3.21 o
   4  12   7         35.35         37.24         5.60 o
  -8  13   7         24.27         17.99         6.95 o
  -7  13   7         20.23         25.98         5.23 o
  -6  13   7         47.60         45.57         4.63 o
  -5  13   7        156.82        160.46         7.89 o
  -4  13   7         80.25         72.71         5.32 o
  -3  13   7        247.35        247.78         9.04 o
  -2  13   7         36.42         33.57         3.51 o
  -1  13   7         23.88         21.84         3.68 o
   0  13   7        143.48        136.40         7.92 o
   1  13   7         49.92         49.18         5.59 o
   2  13   7         41.52         39.41         5.31 o
   3  13   7         14.86         10.78         3.84 o
   4  13   7         47.80         34.14         7.20 o
  -7  14   7         45.74         50.99         5.20 o
  -6  14   7          3.71          5.72         2.57 o
  -5  14   7          5.65          6.52         2.40 o
  -4  14   7        406.29        417.73        12.49 o
  -3  14   7        145.60        157.88         7.41 o
  -2  14   7         32.86         34.26         3.70 o
  -1  14   7        353.49        360.26        27.22 o
   0  14   7          9.18         11.79         4.77 o
   1  14   7        109.03        117.28         8.34 o
   2  14   7         25.16         25.03         4.41 o
   3  14   7        173.77        186.71        11.31 o
  -7  15   7         55.76         55.38         6.70 o
  -6  15   7         91.61         97.69         6.69 o
  -5  15   7         64.39         65.53         7.83 o
  -4  15   7         40.43         38.59         5.55 o
  -3  15   7        345.13        367.94        11.44 o
  -2  15   7         58.56         58.12         6.78 o
  -1  15   7         70.15         57.83         5.81 o
   0  15   7         18.27         20.19         6.18 o
   1  15   7         54.12         57.41         6.22 o
   2  15   7         18.65         20.54         4.31 o
   3  15   7         73.52         80.74         7.58 o
  -7  16   7        101.90        105.74        12.34 o
  -6  16   7          4.32         10.14         3.00 o
  -5  16   7        125.00        117.37         8.68 o
  -4  16   7        112.50        108.60         6.68 o
  -3  16   7         84.67         95.57         6.01 o
  -2  16   7         11.61          7.23         2.88 o
  -1  16   7         34.48         27.45         6.92 o
   0  16   7         48.76         66.45         9.93 o
   1  16   7          1.90         -0.32         2.74 o
   2  16   7         11.29          7.54         3.29 o
  -6  17   7         32.92         32.34         7.00 o
  -5  17   7          9.98          2.80         2.92 o
  -4  17   7        181.81        178.95         8.55 o
  -3  17   7          2.19          2.26         2.01 o
  -2  17   7          4.20          1.76         2.64 o
  -1  17   7        138.05        128.16        13.43 o
   0  17   7         23.04         18.40         6.90 o
   1  17   7        130.12        133.83        13.75 o
   2  17   7        132.99        134.58        13.78 o
  -6  18   7          4.49          0.84         4.40 o
  -5  18   7         61.57         55.58         6.38 o
  -4  18   7         19.57         19.52         4.05 o
  -3  18   7        154.19        148.53         9.92 o
  -2  18   7         29.68         33.67        11.16 o
  -1  18   7         18.39         21.44         6.26 o
   0  18   7         93.49         98.85        12.18 o
  -4  19   7         25.96         16.43         5.56 o
  -3  19   7          8.92         -1.16         3.93 o
  -4  20   7         10.00         -0.61         4.52 o
  -3  20   7          8.13          9.97         4.73 o
   0 -18   8         66.66         73.67        10.81 o
  -5 -17   8         27.24         24.50         6.61 o
  -4 -17   8         20.56         20.82         6.77 o
  -3 -17   8         21.26         18.31         6.30 o
  -2 -17   8         75.87         71.15        10.65 o
  -1 -17   8          6.78         14.49         5.85 o
   0 -17   8         77.55         83.25        10.93 o
  -6 -16   8         29.65         21.09         6.15 o
  -5 -16   8        134.90        131.37        13.35 o
  -4 -16   8         25.16         22.94         4.57 o
  -3 -16   8          8.19          8.05         3.32 o
  -2 -16   8         76.91         82.10         8.08 o
  -1 -16   8         28.11         27.01         5.00 o
   0 -16   8          6.27          5.89         3.13 o
   1 -16   8         19.33         20.24         6.63 o
   2 -16   8         26.53         39.37         7.94 o
  -7 -15   8         35.57         31.76         6.89 o
  -6 -15   8          9.69          4.75         4.30 o
  -5 -15   8        129.39        142.18        10.08 o
  -4 -15   8         67.61         68.81         5.75 o
  -3 -15   8          8.89          4.11         4.04 o
  -2 -15   8         93.96         90.13         7.51 o
  -1 -15   8         73.28         76.21         5.74 o
   0 -15   8         43.40         40.45         4.35 o
   1 -15   8         16.04         10.89         5.62 o
   2 -15   8        109.63        134.50        13.77 o
  -8 -14   8         38.76         35.09         7.39 o
  -7 -14   8         12.29          6.84         4.69 o
  -6 -14   8        190.65        183.70        19.74 o
  -5 -14   8          5.63         11.64         4.13 o
  -4 -14   8         32.92         39.04         4.83 o
  -3 -14   8         10.41         10.32         6.35 o
  -2 -14   8         80.43         85.74         6.08 o
  -1 -14   8         17.72         21.35         3.19 o
   0 -14   8         18.22         14.24         2.89 o
   1 -14   8         17.82         21.77         3.40 o
  -8 -13   8         51.89         49.46         8.59 o
  -7 -13   8         11.31         11.45         4.68 o
  -6 -13   8          2.40          3.49         4.45 o
  -5 -13   8        346.60        358.92        20.81 o
  -4 -13   8         34.17         45.00         7.93 o
  -3 -13   8         14.30         23.24         5.55 o
  -2 -13   8         29.90         26.45         5.99 o
  -1 -13   8          6.57          2.37         2.49 o
   0 -13   8         25.95         27.72         4.32 o
   1 -13   8         68.04         79.70         9.12 o
  -8 -12   8         10.84         10.18         4.88 o
  -7 -12   8         19.70         15.77         4.87 o
  -6 -12   8          9.84          2.52         4.03 o
  -5 -12   8         35.05         46.61         7.90 o
  -4 -12   8        129.76        146.23        13.36 o
  -3 -12   8          2.58          5.00         3.84 o
  -2 -12   8         22.44         18.68         3.26 o
  -1 -12   8         98.84         88.68         9.17 o
   0 -12   8         67.79         70.92         6.06 o
   1 -12   8         56.44         63.16         8.98 o
  -9 -11   8         12.05         15.10         5.53 o
  -8 -11   8         58.54         46.88         8.10 o
  -7 -11   8         74.21         84.27        10.35 o
  -6 -11   8         96.11        103.80        11.17 o
  -5 -11   8         16.63         24.43         6.33 o
  -4 -11   8         92.12        106.68        11.13 o
  -3 -11   8         62.53         77.41         8.55 o
  -2 -11   8         37.60         41.38         4.43 o
  -1 -11   8         32.90         22.73         3.63 o
   0 -11   8         50.84         58.55         7.28 o
   1 -11   8        108.54        109.52        10.49 o
  -9 -10   8         50.51         41.66         7.54 o
  -8 -10   8         54.31         45.86         8.08 o
  -7 -10   8         46.39         37.79         7.18 o
  -6 -10   8         61.80         71.53         9.37 o
  -5 -10   8         68.74         56.11         8.29 o
  -4 -10   8          3.00          3.84         5.02 o
  -3 -10   8        132.84        139.80         6.25 o
  -2 -10   8        308.52        293.39        16.02 o
  -1 -10   8          7.96         16.33         3.26 o
   0 -10   8        167.33        186.58        12.30 o
   1 -10   8         38.78         33.56         5.84 o
  -9  -9   8         34.67         33.93         7.31 o
  -8  -9   8          7.91          6.95         4.71 o
  -7  -9   8         51.38         50.12         8.21 o
  -6  -9   8          7.11         21.26         6.40 o
  -5  -9   8          1.78          2.55         3.91 o
  -4  -9   8        123.43        131.68        12.08 o
  -3  -9   8        201.03        203.98         7.38 o
  -2  -9   8        130.08        116.17        16.07 o
  -1  -9   8        100.75         96.71         6.25 o
   0  -9   8        133.07        125.23         7.44 o
   1  -9   8        270.54        283.53        14.99 o
  -9  -8   8         34.67         24.16         6.32 o
  -8  -8   8         89.34         91.31        10.69 o
  -7  -8   8          6.77         16.60         6.01 o
  -6  -8   8         36.49         37.77         7.25 o
  -5  -8   8         73.95         64.80         8.86 o
  -4  -8   8        132.51        157.59        12.94 o
  -3  -8   8        156.14        152.02         6.29 o
  -2  -8   8         88.09         91.06         5.73 o
  -1  -8   8          4.68          4.27         2.18 o
   0  -8   8         44.33         49.40         5.07 o
   1  -8   8         20.50         17.37         4.86 o
 -10  -7   8         34.65         40.85         8.05 o
  -9  -7   8         49.68         37.49         8.12 o
  -8  -7   8         33.90         39.63         7.53 o
  -7  -7   8         43.15         43.12         7.67 o
  -6  -7   8        159.32        167.84        13.49 o
  -5  -7   8         55.75         74.48         9.48 o
  -4  -7   8         52.07         49.17         6.62 o
  -3  -7   8        218.85        219.83         7.37 o
  -2  -7   8        296.16        303.01        10.14 o
  -1  -7   8        174.97        184.63         8.05 o
   0  -7   8          6.24          7.49         2.40 o
   1  -7   8         95.93        100.89        10.65 o
   2  -7   8         38.98         19.10         5.96 o
   3  -7   8         28.76         23.18         5.51 o
 -10  -6   8          5.96          3.17         3.87 o
  -9  -6   8          2.61          3.14         3.08 o
  -8  -6   8          2.06          0.59         5.14 o
  -7  -6   8         76.33         68.46         6.98 o
  -6  -6   8         14.15         22.74         5.88 o
  -5  -6   8         97.93        110.04        10.88 o
  -4  -6   8         90.37         97.29        10.73 o
  -3  -6   8         48.70         56.57         3.78 o
  -2  -6   8        379.24        382.18         9.99 o
  -1  -6   8        106.18        109.53         6.03 o
   0  -6   8        139.06        132.98         9.94 o
   1  -6   8         69.62         77.69         9.67 o
   2  -6   8        311.69        323.96        20.05 o
   3  -6   8          6.27          1.16         4.57 o
 -10  -5   8          0.54         -0.43         4.13 o
  -9  -5   8        147.67        148.58        21.87 o
  -8  -5   8        177.11        156.15         9.96 o
  -7  -5   8         26.69         30.86         4.64 o
  -6  -5   8         95.63         87.55         7.08 o
  -5  -5   8         39.37         48.34         7.81 o
  -4  -5   8         19.59         12.84         7.85 o
  -3  -5   8         86.58         88.56         4.49 o
  -2  -5   8        145.48        158.23         7.08 o
  -1  -5   8        125.69        121.50         6.03 o
   0  -5   8          6.88          1.83         3.55 o
   1  -5   8        115.51        116.20        11.73 o
   2  -5   8         24.81         25.89         6.68 o
   3  -5   8         39.55         49.82         8.81 o
   4  -5   8         16.70         28.72         7.23 o
 -10  -4   8         50.57         50.37         8.97 o
  -9  -4   8         75.61         77.95        13.66 o
  -8  -4   8         38.59         41.79         5.42 o
  -7  -4   8         80.35         81.27         7.05 o
  -6  -4   8         35.79         43.29        10.14 o
  -5  -4   8        113.25        108.70         7.79 o
  -4  -4   8         98.75         98.83         6.17 o
  -3  -4   8        181.22        181.09         6.17 o
  -2  -4   8          9.39          6.00         1.69 o
  -1  -4   8         59.86         60.35         4.43 o
   0  -4   8         39.25         31.99         6.22 o
   1  -4   8        175.96        208.24        14.99 o
   2  -4   8        105.06         94.71        10.95 o
   3  -4   8         37.52         44.02         8.38 o
   4  -4   8         46.29         53.81         9.64 o
 -11  -3   8         15.31         11.90         5.03 o
 -10  -3   8          4.35          4.48         4.55 o
  -9  -3   8         39.75         31.41         7.42 o
  -8  -3   8         22.71         18.39         4.27 o
  -7  -3   8         40.58         45.04         5.50 o
  -6  -3   8         21.45         28.76         7.08 o
  -5  -3   8        142.82        150.89         6.46 o
  -4  -3   8          6.37          5.09         2.15 o
  -3  -3   8         49.05         52.18         3.63 o
  -2  -3   8        222.26        225.22         6.62 o
  -1  -3   8         89.64         94.55         7.26 o
   0  -3   8        163.31        167.78        12.92 o
   1  -3   8        188.16        164.98        13.44 o
   2  -3   8        110.66        102.52        14.65 o
   3  -3   8         43.13         42.28         7.51 o
   4  -3   8         29.50         35.34         5.27 o
 -10  -2   8          4.57          4.82         4.37 o
  -9  -2   8         17.84         16.15         3.90 o
  -8  -2   8         13.14         17.73         4.09 o
  -7  -2   8         11.91         10.47         3.35 o
  -6  -2   8         86.73         89.19         4.98 o
  -5  -2   8        423.94        411.00        12.13 o
  -4  -2   8        242.77        252.80         9.98 o
  -3  -2   8         17.58         17.50         2.34 o
  -2  -2   8          1.17          0.66         1.29 o
  -1  -2   8        108.70         96.25        11.28 o
   0  -2   8          6.73          5.12         3.76 o
   1  -2   8        207.22        210.77         9.95 o
   2  -2   8        165.69        162.30         9.34 o
   3  -2   8         21.88         24.21         4.21 o
   4  -2   8         25.89         35.40        11.32 o
 -10  -1   8          4.65         -1.08         4.94 o
  -9  -1   8         21.01         27.04         4.80 o
  -8  -1   8         36.62         37.06         8.71 o
  -7  -1   8         40.00         49.69         5.77 o
  -6  -1   8         18.48         21.98         2.93 o
  -5  -1   8        118.97        135.54         6.26 o
  -4  -1   8        343.63        361.46        10.14 o
  -3  -1   8         48.60         51.38         2.65 o
  -2  -1   8         31.09         39.17         4.37 o
  -1  -1   8         68.76         65.99         5.56 o
   0  -1   8          0.24          1.34         1.82 o
   1  -1   8         28.49         21.43         3.44 o
   2  -1   8        112.37        115.77        12.72 o
   3  -1   8          6.62         10.15         5.90 o
   4  -1   8         47.89         51.89         6.27 o
 -10   0   8          0.32          6.92         4.80 o
  -9   0   8          1.90         -0.09         2.51 o
  -8   0   8         17.59         21.67         5.39 o
  -7   0   8         48.82         39.24         6.35 o
  -6   0   8        153.65        137.49         6.44 o
  -5   0   8         64.88         61.04         6.46 o
  -4   0   8         12.38         20.80         2.95 o
  -3   0   8        187.06        160.82         8.72 o
  -2   0   8        172.71        177.89        11.46 o
  -1   0   8          8.03          3.64         1.77 o
   0   0   8         52.48         57.79         4.85 o
   1   0   8         14.14          5.78         4.31 o
   2   0   8        125.44        136.18         8.62 o
   3   0   8        157.91        179.49        10.37 o
   4   0   8         58.02         60.81         6.78 o
 -10   1   8          4.88         -2.08         4.85 o
  -9   1   8         20.79         22.20         5.68 o
  -8   1   8         35.48         40.47         3.99 o
  -7   1   8         40.58         43.59         8.28 o
  -6   1   8         16.98         18.92         2.82 o
  -5   1   8        124.20        139.38         6.47 o
  -4   1   8        350.45        365.04        10.35 o
  -3   1   8         50.56         51.36         4.07 o
  -2   1   8         29.37         28.12         3.23 o
  -1   1   8         66.45         55.90         4.64 o
   0   1   8          0.31          0.10         1.82 o
   1   1   8         29.83         33.29         3.62 o
   2   1   8        115.44        120.15         8.15 o
   3   1   8          5.82          6.74         2.89 o
   4   1   8         47.24         58.15         6.80 o
 -10   2   8          4.78         11.05         5.61 o
  -9   2   8         17.99         13.17         4.56 o
  -8   2   8         12.78         20.08         3.52 o
  -7   2   8         10.58          7.91         4.42 o
  -6   2   8         86.48         85.86         5.24 o
  -5   2   8        426.28        415.61        11.34 o
  -4   2   8        249.39        280.21         9.12 o
  -3   2   8         19.47         17.94         2.98 o
  -2   2   8          0.82         -0.32         1.39 o
  -1   2   8        106.92        100.77         5.00 o
   0   2   8          6.47          0.95         1.97 o
   1   2   8        208.99        229.10         8.82 o
   2   2   8        166.16        183.11         7.62 o
   3   2   8         20.77         20.29         8.42 o
   4   2   8         25.23         19.21         9.63 o
 -10   3   8          4.57          7.57         5.49 o
  -9   3   8         39.34         44.84         9.15 o
  -8   3   8         22.54         26.52         3.58 o
  -7   3   8         40.65         35.68         4.94 o
  -6   3   8         20.56         19.06         3.07 o
  -5   3   8        143.94        158.11         7.09 o
  -4   3   8          7.50         10.75         2.67 o
  -3   3   8         46.00         47.34         3.07 o
  -2   3   8        222.52        221.57         6.21 o
  -1   3   8         95.23         96.18         4.94 o
   0   3   8        160.00        161.93         6.56 o
   1   3   8        184.32        175.04         7.10 o
   2   3   8        111.72        113.43         5.99 o
   3   3   8         46.51         48.09         5.64 o
   4   3   8         29.59         31.75         8.28 o
  -9   4   8         75.12         79.66         5.89 o
  -8   4   8         38.13         41.85         4.35 o
  -7   4   8         78.22         66.84         6.46 o
  -6   4   8         36.68         39.83         3.87 o
  -5   4   8        111.10        120.66         8.66 o
  -4   4   8         94.27        102.60         5.75 o
  -3   4   8        177.08        164.35         4.95 o
  -2   4   8          9.97          6.94         2.01 o
  -1   4   8         59.20         57.82         3.40 o
   0   4   8         41.67         36.37         4.20 o
   1   4   8        172.10        175.50         7.15 o
   2   4   8        104.90        100.17         6.91 o
   3   4   8         36.98         48.75         5.67 o
   4   4   8         45.78         63.44         6.83 o
  -9   5   8        149.06        150.91         8.66 o
  -8   5   8        175.16        179.87         8.45 o
  -7   5   8         27.20         35.54         5.13 o
  -6   5   8         92.58         95.62         5.85 o
  -5   5   8         39.97         44.97         4.13 o
  -4   5   8         17.66         19.29         3.01 o
  -3   5   8         91.13         93.10         3.84 o
  -2   5   8        145.07        151.13         5.23 o
  -1   5   8        125.10        124.46         4.93 o
   0   5   8          7.19          4.46         1.76 o
   1   5   8        116.67        103.02         6.28 o
   2   5   8         24.00         17.35         3.82 o
   3   5   8         38.64         42.29         8.95 o
   4   5   8         16.46         15.20         6.22 o
  -9   6   8          2.50          3.07         2.45 o
  -8   6   8          2.24          4.17         2.56 o
  -7   6   8         76.26         62.76         6.41 o
  -6   6   8         13.46         17.31         3.17 o
  -5   6   8         96.20         97.33         8.54 o
  -4   6   8         93.19         97.96         5.73 o
  -3   6   8         49.35         51.31         3.04 o
  -2   6   8        382.40        378.02         8.71 o
  -1   6   8        102.53         99.87         4.48 o
   0   6   8        137.07        137.71         7.45 o
   1   6   8         72.71         70.26         4.52 o
   2   6   8        307.27        324.37        13.39 o
   3   6   8          4.98         12.89         3.78 o
   4   6   8        136.70        156.19        10.44 o
  -9   7   8         51.30         42.72         9.08 o
  -8   7   8         35.49         40.15         4.41 o
  -7   7   8         42.32         57.63         6.35 o
  -6   7   8        163.31        179.80         8.11 o
  -5   7   8         56.32         52.00         4.46 o
  -4   7   8         49.20         47.04         4.16 o
  -3   7   8        223.36        217.19         6.21 o
  -2   7   8        299.99        293.79         7.53 o
  -1   7   8        171.51        170.76         5.82 o
   0   7   8          5.88          5.32         1.97 o
   1   7   8         93.43         85.09         4.96 o
   2   7   8         41.70         40.08         4.99 o
   3   7   8         28.87         27.92        10.52 o
   4   7   8         10.74         12.27         4.91 o
 -10   8   8         68.15         83.01        10.56 o
  -9   8   8         34.26         33.61         7.18 o
  -8   8   8         91.42         94.06         7.06 o
  -7   8   8          6.62          5.56         3.35 o
  -6   8   8         37.01         37.67         4.13 o
  -5   8   8         75.99         72.02         5.21 o
  -4   8   8        130.05        135.54         9.22 o
  -3   8   8        156.47        149.16         5.29 o
  -2   8   8         89.75        104.42         4.57 o
  -1   8   8          4.96          5.88         1.95 o
   0   8   8         45.93         47.63         3.31 o
   1   8   8         20.47         21.94         3.70 o
   2   8   8         65.02         66.73         6.36 o
   3   8   8         39.41         44.98         5.71 o
   4   8   8         21.03         15.23         5.73 o
  -9   9   8         34.53         42.36         7.36 o
  -8   9   8          7.61          7.77         2.68 o
  -7   9   8         52.42         48.74         9.23 o
  -6   9   8          6.78         16.10         3.28 o
  -5   9   8          1.93          0.26         2.38 o
  -4   9   8        122.20        137.27         6.85 o
  -3   9   8        198.41        200.75         9.80 o
  -2   9   8        135.24        129.74         5.17 o
  -1   9   8        101.89        111.42         5.57 o
   0   9   8        132.01        142.63         5.48 o
   1   9   8        278.28        287.50        14.82 o
   2   9   8         35.21         36.96         4.94 o
   3   9   8         50.19         55.71         6.40 o
  -9  10   8         52.03         50.54         8.50 o
  -8  10   8         53.13         47.98         6.39 o
  -7  10   8         46.94         54.75         5.20 o
  -6  10   8         59.14         60.41         6.29 o
  -5  10   8         67.40         65.20         6.99 o
  -4  10   8          3.15         -1.16         2.48 o
  -3  10   8        131.62        137.65         8.73 o
  -2  10   8        306.18        289.68         7.87 o
  -1  10   8          8.69         10.48         2.04 o
   0  10   8        168.34        176.94         7.50 o
   1  10   8         37.49         41.32         5.24 o
   2  10   8         11.24         13.13         3.54 o
   3  10   8         63.78         61.53         6.75 o
  -8  11   8         59.50         68.58         7.09 o
  -7  11   8         74.20         89.24         6.45 o
  -6  11   8         98.65        102.21         7.59 o
  -5  11   8         18.85         25.21         4.64 o
  -4  11   8         91.74         89.07         5.81 o
  -3  11   8         61.85         59.26         4.11 o
  -2  11   8         36.68         40.99         3.16 o
  -1  11   8         31.26         24.48         2.61 o
   0  11   8         52.06         54.59         4.40 o
   1  11   8        107.46        121.09         8.31 o
   2  11   8         39.23         40.24         5.31 o
   3  11   8          1.40          2.57         3.88 o
  -8  12   8         11.12          2.31         4.28 o
  -7  12   8         19.87         17.18         3.52 o
  -6  12   8         10.45         13.62         2.81 o
  -5  12   8         36.08         40.24         4.23 o
  -4  12   8        131.86        137.61         7.21 o
  -3  12   8          3.32          1.66         2.83 o
  -2  12   8         22.42         23.16         2.48 o
  -1  12   8        100.88         95.19         5.68 o
   0  12   8         64.22         69.84         6.31 o
   1  12   8         54.08         54.68         6.03 o
   2  12   8         96.27         98.39         8.74 o
   3  12   8         21.62         22.37         6.41 o
  -7  13   8         12.20          8.44         2.72 o
  -6  13   8          2.76          6.26         3.21 o
  -5  13   8        347.22        352.02        12.04 o
  -4  13   8         36.17         30.36         3.91 o
  -3  13   8         13.05         12.39         2.71 o
  -2  13   8         29.68         34.21         4.33 o
  -1  13   8          5.59          5.33         2.11 o
   0  13   8         26.86         26.28         4.18 o
   1  13   8         67.96         84.88         9.38 o
   2  13   8         17.70         18.83         8.09 o
  -7  14   8         12.58         12.04         5.54 o
  -6  14   8        189.09        175.43        11.04 o
  -5  14   8          4.92          9.92         3.09 o
  -4  14   8         30.53         27.49         3.59 o
  -3  14   8         11.05          6.90         2.42 o
  -2  14   8         83.08         85.38         7.20 o
  -1  14   8         16.96         15.69         4.77 o
   0  14   8         17.87          5.98         3.68 o
   1  14   8         17.93         22.66         4.52 o
   2  14   8          3.99          2.30         4.38 o
  -6  15   8         10.37          5.58         3.00 o
  -5  15   8        127.28        117.45         9.08 o
  -4  15   8         65.00         68.31         5.56 o
  -3  15   8          9.49          6.53         2.86 o
  -2  15   8         93.18         97.84         7.85 o
  -1  15   8         74.81         77.07         6.91 o
   0  15   8         46.45         43.89         5.53 o
   1  15   8         16.25          7.83         3.74 o
   2  15   8        109.24        118.27        12.86 o
  -6  16   8         29.60         31.72         7.60 o
  -5  16   8        133.94        130.18         9.33 o
  -4  16   8         24.03         22.20         3.64 o
  -3  16   8          7.20          1.35         2.53 o
  -2  16   8         79.19         81.65         8.88 o
  -1  16   8         29.31         33.08         7.73 o
   0  16   8          5.90          9.62         3.85 o
   1  16   8         20.61         28.62         6.95 o
  -6  17   8        109.00        109.08        12.34 o
  -5  17   8         27.37         31.15         5.78 o
  -4  17   8         21.07         21.05         6.32 o
  -3  17   8         22.57         22.69         6.01 o
   0  17   8         76.46         70.62         9.60 o
   1  17   8         25.52         26.27         6.99 o
  -5  18   8         62.72         57.27         8.73 o
  -4  18   8         23.97         22.08         6.43 o
  -3  18   8          6.41          2.42         3.76 o
   0  18   8         66.91         70.96         9.85 o
  -2 -15   9         52.02         61.01        10.34 o
  -1 -15   9          4.28          4.11         3.70 o
   0 -15   9         42.94         51.22         8.86 o
  -4 -14   9        132.43        127.58        13.44 o
  -3 -14   9         16.11         37.13         8.27 o
  -2 -14   9         32.81         17.00         5.90 o
  -1 -14   9         17.33         17.51         5.91 o
   0 -14   9         42.00         53.04         6.22 o
  -6 -13   9         90.60         99.49        12.09 o
  -5 -13   9        146.66        170.23        15.26 o
  -4 -13   9         43.20         49.53         5.83 o
  -1 -13   9          1.69          2.53         2.74 o
   0 -13   9         26.85         29.70         4.68 o
  -6 -12   9         83.05         72.14        10.37 o
  -5 -12   9         90.90        103.27        11.88 o
  -4 -12   9         10.20         16.71         4.13 o
  -3 -12   9         29.28         39.61         7.50 o
  -1 -12   9         31.42         29.70         6.33 o
   0 -12   9         39.68         33.69         7.98 o
   1 -12   9          7.00          2.52         4.19 o
  -7 -11   9          7.87          9.12         5.48 o
  -6 -11   9         32.35         33.18         7.74 o
  -5 -11   9          2.17          1.85         4.08 o
  -4 -11   9          7.38         13.22         3.67 o
  -3 -11   9         49.96         55.13         9.07 o
  -2 -11   9         85.95         89.53         9.29 o
  -1 -11   9         64.64         63.32         8.54 o
   0 -11   9          1.35          7.10         4.91 o
   1 -11   9        147.45        154.31        14.42 o
  -7 -10   9         58.85         72.85        10.07 o
  -6 -10   9         10.22         14.98         5.89 o
  -5 -10   9         19.46         14.55         5.55 o
  -4 -10   9         23.03         26.99         6.98 o
  -3 -10   9         25.93         28.18         7.46 o
  -2 -10   9         67.78         82.26         8.90 o
  -1 -10   9         41.35         40.04         7.00 o
   0 -10   9         40.69         39.50         7.56 o
   1 -10   9         36.97         35.92         7.29 o
  -8  -9   9         52.30         53.26         8.97 o
  -7  -9   9         21.07         21.44         6.35 o
  -6  -9   9         56.35         65.53         9.69 o
  -5  -9   9         11.01          3.40         4.77 o
  -4  -9   9         63.55         94.24        11.03 o
  -3  -9   9         73.17         72.57         6.06 o
  -2  -9   9         18.92         20.00         5.05 o
  -1  -9   9         16.52         15.70         5.33 o
   0  -9   9         74.68         83.51        10.48 o
   1  -9   9         10.25          8.85         4.33 o
   2  -9   9         29.73         47.09         8.46 o
  -8  -8   9         12.36         18.46         6.30 o
  -7  -8   9         43.24         43.92         8.09 o
  -6  -8   9         22.35         24.59         6.48 o
  -5  -8   9         19.84         17.13         5.37 o
  -4  -8   9         14.31         25.27         6.63 o
  -3  -8   9          4.77          3.01         2.21 o
  -2  -8   9         63.15         68.82         8.38 o
  -1  -8   9         18.74         25.08         5.84 o
   0  -8   9        100.35         99.49        11.00 o
   1  -8   9          6.44         13.44         5.69 o
   2  -8   9         16.77         18.83         6.13 o
  -8  -7   9        107.22        103.08        11.99 o
  -7  -7   9         24.92         21.04         6.71 o
  -6  -7   9          6.69          2.99         3.48 o
  -5  -7   9          1.67          8.02         4.61 o
  -4  -7   9        136.88        120.74        11.89 o
  -3  -7   9         29.28         30.78         4.11 o
  -2  -7   9         63.15         63.56         6.03 o
  -1  -7   9         30.06         29.92         5.89 o
   0  -7   9         12.52         10.51         4.91 o
   1  -7   9          2.50          6.42         3.74 o
   2  -7   9         15.35         14.85         5.33 o
  -9  -6   9         51.09         51.27         9.06 o
  -8  -6   9         33.26         31.85         7.11 o
  -7  -6   9         33.44         48.03         8.48 o
  -6  -6   9         36.24         26.18         6.48 o
  -5  -6   9        123.87        127.62        12.41 o
  -4  -6   9         18.75         19.13         7.43 o
  -3  -6   9        150.20        158.17         8.71 o
  -2  -6   9         32.26         36.83         6.86 o
  -1  -6   9          4.89         10.98         4.08 o
   0  -6   9          8.73          9.25         4.48 o
   1  -6   9         63.99         72.50         9.81 o
   2  -6   9         87.25         91.13        11.60 o
  -9  -5   9          3.82          7.03         5.05 o
  -8  -5   9         80.46         93.49         8.72 o
  -7  -5   9          1.47          2.84         2.98 o
  -6  -5   9          9.75          2.00         3.55 o
  -5  -5   9         25.70         29.20         6.85 o
  -4  -5   9         82.55         78.79         8.76 o
  -3  -5   9         25.53         31.16         4.27 o
  -2  -5   9        121.30        114.03         8.02 o
  -1  -5   9        126.88        127.22         8.87 o
   0  -5   9        107.03        126.54        12.11 o
   1  -5   9        150.96        177.17        15.06 o
   2  -5   9         10.88         12.08         5.57 o
  -9  -4   9         27.19         47.88         9.19 o
  -8  -4   9          8.86         12.07         4.77 o
  -7  -4   9          1.84          3.60         3.27 o
  -6  -4   9         98.04        114.98         8.47 o
  -5  -4   9         78.93         68.96         5.59 o
  -4  -4   9         67.46         71.50         5.72 o
  -3  -4   9         91.60         91.20         6.85 o
  -2  -4   9         11.64         15.36         3.70 o
  -1  -4   9         71.97         76.57         6.46 o
   0  -4   9        209.19        215.16        15.65 o
   1  -4   9        108.53        111.23        12.00 o
   2  -4   9         33.85         54.40         9.26 o
  -9  -3   9          3.89         10.86         5.01 o
  -8  -3   9         68.53         81.86         7.71 o
  -7  -3   9         58.21         62.53         6.59 o
  -6  -3   9        116.21        114.27         8.54 o
  -5  -3   9        275.61        261.63         9.11 o
  -4  -3   9         48.56         55.35         6.85 o
  -3  -3   9         27.63         26.26         3.97 o
  -2  -3   9        192.88        196.66         9.84 o
  -1  -3   9          3.86          5.32         2.92 o
   0  -3   9        117.88        124.18        12.05 o
   1  -3   9         47.68         40.50         8.12 o
   2  -3   9        155.07        179.85        15.68 o
  -9  -2   9          9.70         10.82         5.55 o
  -8  -2   9         22.08         16.13         4.74 o
  -7  -2   9         19.71         15.36         4.08 o
  -6  -2   9        165.87        183.48        14.46 o
  -5  -2   9         94.66         94.10         5.56 o
  -4  -2   9         93.87         88.82         6.40 o
  -3  -2   9         43.73         38.87         4.61 o
  -2  -2   9        310.91        299.11        13.43 o
  -1  -2   9         72.70         81.78        10.01 o
   0  -2   9         30.98         37.70         4.91 o
   1  -2   9        183.05        170.65        14.40 o
   2  -2   9        114.39        123.16         8.81 o
   3  -2   9         53.99         40.81         7.56 o
  -9  -1   9         72.35         61.41         9.75 o
  -8  -1   9         50.01         60.20         6.83 o
  -7  -1   9         10.90         23.42         4.86 o
  -6  -1   9        461.26        440.61        12.09 o
  -5  -1   9        247.19        221.83         8.55 o
  -4  -1   9          5.07          3.36         1.97 o
  -3  -1   9         31.63         38.00         4.73 o
  -2  -1   9         25.32         28.07         4.42 o
  -1  -1   9         69.58         70.11         6.06 o
   0  -1   9         57.16         62.56         5.99 o
   1  -1   9        206.01        212.96         8.59 o
   2  -1   9         44.23         39.49         5.16 o
   3  -1   9         16.28         13.44         3.89 o
  -9   0   9         89.12         84.55        11.63 o
  -8   0   9         11.21         11.48         3.86 o
  -7   0   9        220.06        228.70        12.13 o
  -6   0   9         59.84         68.05         5.14 o
  -5   0   9        178.35        178.77         7.75 o
  -4   0   9         10.45          7.23         3.57 o
  -3   0   9         89.39         95.21         7.67 o
  -2   0   9         79.33         84.00         6.46 o
  -1   0   9          8.72          5.77         2.55 o
   0   0   9        189.82        177.59         7.44 o
   1   0   9         10.12         14.11         5.02 o
   2   0   9          5.46          1.21         2.28 o
   3   0   9         20.61         11.45         4.28 o
  -9   1   9         72.35         74.22        11.05 o
  -8   1   9         49.23         52.59         7.43 o
  -7   1   9         10.90         16.38         3.86 o
  -6   1   9        460.39        446.97        12.49 o
  -5   1   9        242.80        234.36         8.94 o
  -4   1   9          5.94          6.61         2.41 o
  -3   1   9         32.95         33.66         5.65 o
  -2   1   9         25.61         29.38         4.03 o
  -1   1   9         71.19         69.40         6.03 o
   0   1   9         56.48         48.13         3.98 o
   1   1   9        207.93        225.71         8.66 o
   2   1   9         45.82         37.35         3.99 o
   3   1   9         16.95         11.95         4.91 o
  -9   2   9         10.30         12.52         5.83 o
  -8   2   9         22.77         23.07         4.75 o
  -7   2   9         20.11         23.25         3.73 o
  -6   2   9        164.49        169.05         9.28 o
  -5   2   9         92.91         99.70         6.00 o
  -4   2   9         93.33        100.42         5.93 o
  -3   2   9         44.60         39.48         4.15 o
  -2   2   9        311.57        322.97        12.48 o
  -1   2   9         74.54         72.70         5.58 o
   0   2   9         34.05         35.35         3.59 o
   1   2   9        183.18        194.94         8.07 o
   2   2   9        114.33        116.31         7.81 o
   3   2   9         55.48         43.62         7.71 o
  -9   3   9          3.61          1.66         3.87 o
  -8   3   9         70.18         89.99         6.22 o
  -7   3   9         57.79         69.43         5.19 o
  -6   3   9        114.30        121.77         8.16 o
  -5   3   9        280.69        277.08         9.86 o
  -4   3   9         47.41         56.78         4.57 o
  -3   3   9         27.35         26.69         3.45 o
  -2   3   9        191.77        199.48         8.18 o
  -1   3   9          3.48          2.20         1.79 o
   0   3   9        118.49        118.62         6.22 o
   1   3   9         48.29         41.57         4.61 o
   2   3   9        155.03        158.00        23.04 o
   3   3   9         17.73         16.40         5.78 o
  -8   4   9          9.31         10.42         3.79 o
  -7   4   9          1.60         -1.30         2.58 o
  -6   4   9        100.33        115.42         6.57 o
  -5   4   9         78.70         85.61         5.71 o
  -4   4   9         69.59         75.84         6.43 o
  -3   4   9         90.34         86.99         5.60 o
  -2   4   9         12.09         16.13         3.34 o
  -1   4   9         72.81         72.57         6.34 o
   0   4   9        207.81        191.95         7.68 o
   1   4   9        104.58        101.65         5.92 o
   2   4   9         34.57         42.89         9.41 o
   3   4   9         14.99          8.17         4.21 o
  -8   5   9         79.34         72.21         5.80 o
  -7   5   9          1.47         -1.11         2.55 o
  -6   5   9          9.10         10.74         3.97 o
  -5   5   9         26.93         28.01         3.60 o
  -4   5   9         84.81         78.36         5.41 o
  -3   5   9         27.04         31.77         3.72 o
  -2   5   9        120.22        107.51         6.06 o
  -1   5   9        125.82        126.14         6.00 o
   0   5   9        104.02        103.35         5.66 o
   1   5   9        153.33        146.94         6.95 o
   2   5   9         10.04          6.00         3.55 o
   3   5   9        127.63        138.30        13.20 o
  -9   6   9         50.17         64.50         9.08 o
  -8   6   9         33.82         33.21         4.24 o
  -7   6   9         32.53         30.67         3.86 o
  -6   6   9         34.46         39.92         4.22 o
  -5   6   9        127.26        142.14         7.31 o
  -4   6   9         19.36         22.92         3.64 o
  -3   6   9        147.58        148.88         7.44 o
  -2   6   9         32.92         32.77         3.69 o
  -1   6   9          4.75          4.19         1.77 o
   0   6   9          8.93          7.70         2.30 o
   1   6   9         63.77         54.98         5.96 o
   2   6   9         86.73         85.44         7.36 o
   3   6   9          1.57          0.70         3.88 o
  -9   7   9         33.61         33.74         6.93 o
  -8   7   9        106.16        123.91         7.56 o
  -7   7   9         24.28         16.82         3.14 o
  -6   7   9          6.56          3.02         2.66 o
  -5   7   9          2.10          4.29         2.38 o
  -4   7   9        134.53        125.67         6.92 o
  -3   7   9         28.85         28.08         3.50 o
  -2   7   9         60.44         59.05         4.68 o
  -1   7   9         29.71         32.03         2.92 o
   0   7   9         13.58          8.02         3.51 o
   1   7   9          2.19          1.08         2.48 o
   2   7   9         16.56         21.63         4.28 o
   3   7   9         12.85         18.30         5.68 o
  -9   8   9          4.27          9.38         5.27 o
  -8   8   9         12.46         12.06         4.08 o
  -7   8   9         43.76         39.07         4.44 o
  -6   8   9         21.53         19.88         4.56 o
  -5   8   9         19.00         22.85         3.58 o
  -4   8   9         15.09         17.56         3.02 o
  -3   8   9          4.14          0.81         2.05 o
  -2   8   9         61.54         59.94         4.75 o
  -1   8   9         20.29         18.38         2.41 o
   0   8   9         98.24        101.84         7.47 o
   1   8   9          7.30         11.32         3.36 o
   2   8   9         18.99         17.86         5.27 o
   3   8   9         50.23         61.66         9.34 o
  -8   9   9         52.44         46.40         8.63 o
  -7   9   9         22.52         20.15         3.47 o
  -6   9   9         56.53         53.99         5.00 o
  -5   9   9          9.94          7.51         2.27 o
  -4   9   9         61.84         68.99         5.36 o
  -3   9   9         71.72         70.10         5.20 o
  -2   9   9         20.09         14.64         2.62 o
  -1   9   9         17.47         13.25         2.08 o
   0   9   9         74.28         68.63         6.18 o
   1   9   9         10.48         13.76         3.82 o
   2   9   9         30.39         31.76         6.79 o
   3   9   9          0.91         -3.62         3.62 o
  -8  10   9         26.84         28.34         7.16 o
  -7  10   9         59.89         70.59        10.38 o
  -6  10   9          9.40         12.28         2.96 o
  -5  10   9         20.55         18.98         3.29 o
  -4  10   9         23.72         27.54         3.65 o
  -3  10   9         26.08         33.12         3.90 o
  -2  10   9         66.40         72.57         5.22 o
  -1  10   9         40.02         33.98         3.62 o
   0  10   9         41.37         39.90         4.98 o
   1  10   9         37.26         34.42         4.86 o
   2  10   9        115.14        120.17        12.16 o
  -7  11   9          7.72          2.03         3.97 o
  -6  11   9         32.82         41.54         4.76 o
  -5  11   9          1.94         -0.44         2.32 o
  -4  11   9          7.75          9.58         2.56 o
  -3  11   9         49.10         57.62         4.83 o
  -2  11   9         85.49         87.92         5.69 o
  -1  11   9         66.93         69.78         7.36 o
   0  11   9          1.67          0.72         3.37 o
   1  11   9        145.59        131.43        12.43 o
   2  11   9         43.29         33.11         7.26 o
  -7  12   9         23.52         30.54         7.36 o
  -6  12   9         81.71         86.71         6.46 o
  -5  12   9         91.79        100.18         6.75 o
  -4  12   9          9.40         10.18         2.61 o
  -3  12   9         30.03         27.11         3.50 o
  -2  12   9         28.06         32.27         7.04 o
  -1  12   9         32.73         26.60         7.13 o
   0  12   9         39.55         47.01         5.61 o
   1  12   9          7.36          6.72         3.86 o
   2  12   9         26.38         19.51         6.05 o
  -6  13   9         89.01         89.60         8.17 o
  -5  13   9        145.90        158.13         8.46 o
  -4  13   9         41.33         45.97         4.75 o
  -3  13   9         46.60         46.75         6.46 o
  -2  13   9        155.39        152.81        20.24 o
  -1  13   9          1.49         11.46         5.35 o
   0  13   9         26.53         25.61         6.02 o
   1  13   9          3.78          4.08         3.91 o
  -6  14   9         32.70         26.82         6.94 o
  -5  14   9          3.00          5.88         3.37 o
  -4  14   9        132.94        143.19        13.77 o
  -3  14   9         16.55         22.97         4.84 o
  -2  14   9         32.19         28.97         6.35 o
   0  14   9         40.49         38.20         6.97 o
   1  14   9         55.43         66.06         9.45 o
  -6  15   9         74.48        105.47        12.41 o
  -5  15   9         35.88         26.78         6.86 o
  -4  15   9         42.64         49.55         7.05 o
  -3  15   9         42.11         47.15         8.13 o
   1  15   9         17.03         13.46         5.34 o
  -5  16   9        142.90        151.08        14.08 o
  -4  16   9          1.25         -1.32         4.30 o
  -3  16   9         21.43         21.49         5.94 o
  -1 -13  10         16.97         11.18         4.56 o
   0 -12  10         17.35         10.10         5.11 o
  -1 -11  10         52.22         44.12         7.74 o
   0 -11  10          0.81         -0.97         4.39 o
  -4 -10  10          2.11         -1.39         3.92 o
  -3 -10  10        107.11        120.07        13.03 o
  -2 -10  10         39.00         43.70         8.81 o
  -1 -10  10         57.15         57.50         8.56 o
   0 -10  10         68.33         71.58         9.70 o
  -5  -9  10         43.41         41.89         8.07 o
  -4  -9  10         35.65         44.82         8.34 o
  -3  -9  10         68.72         83.87        11.60 o
  -2  -9  10         39.11         43.66         5.46 o
  -1  -9  10         38.57         52.10         8.49 o
   0  -9  10         51.96         66.04        10.02 o
  -6  -8  10         40.65         48.09         9.29 o
  -5  -8  10          6.15         10.28         4.66 o
  -4  -8  10        176.15        170.35        15.41 o
  -3  -8  10         11.81          9.71         4.85 o
  -2  -8  10         11.11         13.72         3.79 o
  -1  -8  10         22.84         21.31         5.95 o
   0  -8  10         51.01         34.01         7.53 o
  -6  -7  10         13.37          5.23         4.53 o
  -5  -7  10        104.59         88.47        11.24 o
  -4  -7  10         36.89         35.71         8.11 o
  -3  -7  10         78.83         77.21         9.02 o
  -2  -7  10         39.86         40.35         5.26 o
  -1  -7  10          8.08          8.59         3.41 o
   0  -7  10         41.04         36.75         7.16 o
  -7  -6  10         29.69         29.96         6.68 o
  -6  -6  10         29.80         24.91         6.73 o
  -5  -6  10         13.42         25.76         6.24 o
  -4  -6  10         12.85         25.60         6.58 o
  -3  -6  10        154.58        164.87         9.47 o
  -2  -6  10         21.32         27.19         6.75 o
  -1  -6  10         98.42        113.46         8.43 o
   0  -6  10        124.23        129.82        13.09 o
   1  -6  10          6.82          7.06         4.80 o
  -7  -5  10         54.91         80.19        11.02 o
  -6  -5  10         80.35         85.13        10.82 o
  -5  -5  10          6.47          4.18         4.69 o
  -4  -5  10         35.17         39.69         4.95 o
  -3  -5  10         40.76         44.30         5.16 o
  -2  -5  10         40.40         40.80         4.96 o
  -1  -5  10        101.56        101.45         7.97 o
   0  -5  10         30.81         36.18         5.43 o
   1  -5  10         12.24          7.62         4.34 o
  -8  -4  10         51.90         59.80         9.87 o
  -7  -4  10          0.06         -0.23         3.55 o
  -6  -4  10         17.58         17.22         5.88 o
  -5  -4  10          9.24          8.20         4.18 o
  -4  -4  10         91.55         94.62         7.13 o
  -3  -4  10          3.85         -0.49         2.54 o
  -2  -4  10          8.43         11.38         3.99 o
  -1  -4  10         16.54         16.81         9.27 o
   0  -4  10         44.79         57.23         8.77 o
   1  -4  10         74.48         70.49        10.48 o
  -8  -3  10          3.46          6.14         5.48 o
  -7  -3  10          4.08          6.71         3.74 o
  -6  -3  10         21.26         35.02         5.65 o
  -5  -3  10         37.41         43.17         8.08 o
  -4  -3  10          4.35          8.40         2.91 o
  -3  -3  10         16.24          7.66         2.93 o
  -2  -3  10         42.63         50.49         5.68 o
  -1  -3  10         33.60         28.80         4.52 o
   0  -3  10         96.38        113.50         8.52 o
   1  -3  10         87.59         86.64         7.65 o
  -8  -2  10          9.48         19.71         7.30 o
  -7  -2  10         30.41         38.76         7.78 o
  -6  -2  10        145.80        156.72        10.32 o
  -5  -2  10          8.06          9.36         2.97 o
  -4  -2  10          9.37         16.03         3.33 o
  -3  -2  10          3.39          7.53         4.01 o
  -2  -2  10         29.77         36.78         4.97 o
  -1  -2  10         62.03         69.20         6.66 o
   0  -2  10         24.45         22.85         6.05 o
   1  -2  10         11.54         15.53         8.96 o
   2  -2  10         17.27         15.12         5.23 o
  -8  -1  10         42.16         27.31         7.31 o
  -7  -1  10         86.40         87.90        13.67 o
  -6  -1  10         39.80         31.84         8.55 o
  -5  -1  10         27.51         33.50         3.83 o
  -4  -1  10         51.77         48.77         5.36 o
  -3  -1  10         18.72         23.14         4.18 o
  -2  -1  10          9.47          8.06         4.34 o
  -1  -1  10         19.76         17.72         6.49 o
   0  -1  10         38.57         41.05         5.38 o
   1  -1  10          5.41          4.11         2.84 o
   2  -1  10         18.71         23.36         5.73 o
  -8   0  10         17.18         11.80         5.81 o
  -7   0  10         12.22         14.63         4.20 o
  -6   0  10          2.12          6.40         3.51 o
  -5   0  10         24.11         22.35         4.39 o
  -4   0  10          0.39          3.92         2.14 o
  -3   0  10         56.95         57.05        12.77 o
  -2   0  10         83.23         89.75        10.80 o
  -1   0  10          0.74          3.28         2.96 o
   0   0  10         38.46         50.57         5.87 o
   1   0  10         40.17         40.19         5.85 o
   2   0  10         27.95         10.42         4.62 o
  -7   1  10         89.37        103.48        11.91 o
  -6   1  10         39.24         34.61         4.56 o
  -5   1  10         26.93         29.94         4.39 o
  -4   1  10         52.24         54.76         4.85 o
  -3   1  10         17.21         10.77         2.82 o
  -2   1  10          8.89          3.09         2.44 o
  -1   1  10         19.13         20.10         5.04 o
   0   1  10         36.86         45.11         5.43 o
   1   1  10          5.33          8.01         3.28 o
   2   1  10         18.72         19.69         5.42 o
  -7   2  10         29.92         40.56         5.81 o
  -6   2  10        147.98        137.94         7.44 o
  -5   2  10          7.44          2.90         2.25 o
  -4   2  10         10.23          8.34         2.74 o
  -3   2  10          3.56          5.91         2.63 o
  -2   2  10         27.87         19.55         3.90 o
  -1   2  10         61.06         67.65         6.41 o
   0   2  10         25.46         15.33         3.49 o
   1   2  10         10.87          8.53         3.03 o
   2   2  10         17.29         22.03         5.94 o
  -7   3  10          4.02         10.16         3.93 o
  -6   3  10         20.75         22.41         3.65 o
  -5   3  10         37.11         36.21         4.16 o
  -4   3  10          4.99          6.20         2.27 o
  -3   3  10         17.15         15.17         3.06 o
  -2   3  10         40.11         39.77         4.90 o
  -1   3  10         35.02         33.90         5.01 o
   0   3  10         97.54        102.24         7.73 o
   1   3  10         87.22         82.49         7.19 o
   2   3  10         22.87         19.04         5.48 o
  -7   4  10          0.07         -0.91         2.38 o
  -6   4  10         15.90         21.54         5.16 o
  -5   4  10          8.98          8.67         2.61 o
  -4   4  10         93.18         95.60         6.28 o
  -3   4  10          3.45          5.60         2.75 o
  -2   4  10          9.06          2.74         3.50 o
  -1   4  10         15.88         18.57         4.14 o
   0   4  10         45.99         50.05         8.06 o
   1   4  10         77.06         81.85         9.62 o
   2   4  10         10.56          3.46         3.52 o
  -7   5  10         53.53         56.80         5.13 o
  -6   5  10         80.34         84.31         6.12 o
  -5   5  10          5.56          5.92         2.47 o
  -4   5  10         35.08         33.95         4.14 o
  -3   5  10         42.46         42.30         6.10 o
  -2   5  10         39.62         36.03         4.70 o
  -1   5  10        101.58        103.50         8.73 o
   0   5  10         30.89         32.76         8.07 o
   1   5  10         12.51          7.94         4.00 o
   2   5  10          2.67         -2.37         4.08 o
  -7   6  10         29.31         26.79         4.72 o
  -6   6  10         30.26         25.60         5.83 o
  -5   6  10         13.63         19.87         3.21 o
  -4   6  10         12.96         16.50         3.27 o
  -3   6  10        155.99        159.70         7.90 o
  -2   6  10         22.02         27.96         5.56 o
  -1   6  10         97.02        102.13        22.34 o
   0   6  10        122.52        126.01        13.36 o
   2   6  10         16.98         13.05         5.08 o
  -7   7  10          4.13          8.36         3.56 o
  -6   7  10         13.95         15.49         3.11 o
  -5   7  10        105.92        102.76         6.67 o
  -4   7  10         36.08         35.52         4.26 o
  -3   7  10         77.69         93.80         8.27 o
  -2   7  10         40.45         35.54         4.58 o
  -1   7  10          7.59          3.93         6.12 o
   0   7  10         39.61         59.20         9.62 o
   2   7  10         26.24         26.51         6.45 o
  -7   8  10          5.23          7.46         4.23 o
  -6   8  10         41.11         35.10         4.36 o
  -5   8  10          5.65          5.21         2.65 o
  -4   8  10        176.41        156.14         8.04 o
  -3   8  10         11.47         13.62         3.76 o
  -2   8  10         11.45         13.05         3.16 o
  -1   8  10         23.58         26.36         7.28 o
   2   8  10         18.76         22.92         6.43 o
  -7   9  10          9.10         11.71         4.54 o
  -6   9  10          3.31          6.61         2.48 o
  -5   9  10         42.74         45.47         6.25 o
  -4   9  10         34.83         34.55         4.34 o
  -3   9  10         69.38         68.52         5.52 o
  -2   9  10         39.88         38.37         4.14 o
  -1   9  10         40.03         26.06         7.18 o
  -7  10  10         59.13         58.01         9.19 o
  -6  10  10         38.42         42.20         5.74 o
  -5  10  10          8.76          8.61         2.78 o
  -4  10  10          2.20          0.83         3.48 o
  -3  10  10        108.20        110.91         6.76 o
  -2  10  10         38.56         33.78         5.31 o
  -6  11  10         24.26         15.02         5.78 o
  -5  11  10         17.73         19.39         3.61 o
  -4  11  10         80.67         77.94         6.03 o
  -3  11  10         23.65         31.01         8.15 o
  -2  11  10         10.40         11.59         4.53 o
  -6  12  10         28.31         20.46         6.08 o
  -5  12  10         49.56         50.44         8.61 o
  -4  12  10          5.81          5.58         3.62 o
  -3  12  10          0.66         -3.29         4.08 o
  -2  12  10         70.34         59.21         8.89 o
  -5  13  10         36.69         29.44         7.04 o
  -4  13  10          2.35          4.33         2.84 o
  -3  13  10          5.84         11.30         5.19 o
  -5  14  10          8.15          8.69         5.09 o
  -3  14  10         45.53         55.59         9.18 o
  -1  -9  11          5.77         10.71         4.77 o
  -1  -8  11         52.04         53.64         9.00 o
  -2  -7  11          6.92          5.68         4.15 o
  -1  -7  11         61.61         66.44         9.91 o
  -2  -6  11          2.15         -4.87         4.87 o
  -1  -6  11         13.71         11.92         5.52 o
  -3  -5  11         97.95        106.71         8.40 o
  -2  -5  11         36.66         37.42         5.19 o
  -1  -5  11         34.27         43.32         7.86 o
  -4  -4  11         19.98         21.32         6.69 o
  -3  -4  11         31.58         34.92        10.52 o
  -2  -4  11         29.72         28.15         4.97 o
  -1  -4  11         91.61         94.65         8.23 o
  -5  -3  11         29.04         26.62         7.26 o
  -4  -3  11         75.76         79.80         7.15 o
  -3  -3  11          7.90          5.41         3.66 o
  -2  -3  11         38.51         48.84         5.79 o
  -1  -3  11          3.43         -1.21         3.06 o
   0  -3  11         36.44         39.64         8.11 o
  -5  -2  11         23.21         27.29         7.68 o
  -4  -2  11          1.90          6.32         3.16 o
  -3  -2  11         39.41         47.60         5.76 o
  -2  -2  11         26.73         25.44         4.68 o
  -1  -2  11         14.72         10.09         3.19 o
   0  -2  11        144.13        154.93        14.42 o
   1  -2  11         44.99         37.63         7.74 o
  -5  -1  11         18.98          4.71         3.78 o
  -4  -1  11         39.51         40.90         5.16 o
  -3  -1  11        116.18        117.05         8.62 o
  -2  -1  11          3.41          1.41         3.10 o
  -1  -1  11         29.98         30.72         5.24 o
   0  -1  11         76.23         93.36        11.11 o
   1  -1  11         48.06         51.03         8.40 o
  -5   0  11          0.62          6.59         2.51 o
  -4   0  11          0.08         -0.11         3.33 o
  -3   0  11         18.95         24.68         6.06 o
  -2   0  11         82.45         82.68         7.43 o
  -1   0  11        239.95        238.93        12.45 o
   0   0  11          0.39         12.52         5.31 o
  -5   1  11         18.22         14.95         3.26 o
  -4   1  11         38.91         41.63         5.58 o
  -3   1  11        118.13        129.66         9.00 o
  -2   1  11          3.82         -2.68         3.03 o
  -1   1  11         30.69         28.16         5.10 o
   0   1  11         75.59         74.37         9.97 o
  -5   2  11         23.99         22.14         3.56 o
  -4   2  11          1.60          4.39         3.18 o
  -3   2  11         39.90         40.94         5.40 o
  -2   2  11         28.27         25.40         5.07 o
  -1   2  11         13.98         14.19         5.18 o
   0   2  11        145.80        135.56        12.55 o
  -6   3  11         91.13        100.56        11.02 o
  -5   3  11         29.60         29.11         4.48 o
  -4   3  11         74.88         78.59         6.00 o
  -3   3  11          8.32          9.76         3.60 o
  -2   3  11         39.95         44.97         5.64 o
  -1   3  11          3.27         11.31         4.86 o
  -6   4  11         33.13         22.98         5.84 o
  -5   4  11         11.27         16.84         4.06 o
  -4   4  11         20.28         15.07         3.17 o
  -3   4  11         31.25         33.35         7.17 o
  -2   4  11         28.52         24.71         9.78 o
  -1   4  11         91.07         83.35         9.99 o
  -6   5  11          5.32          6.93         4.50 o
  -5   5  11          3.60          6.48         3.25 o
  -4   5  11          0.30          3.65         2.29 o
  -3   5  11         97.57         89.99         9.00 o
  -2   5  11         36.61         38.12         5.40 o
  -7   6  11         11.51         20.52         5.90 o
  -6   6  11         10.08         12.17         5.47 o
  -5   6  11         51.51         59.35         6.51 o
  -4   6  11         18.00         13.59         3.15 o
  -3   6  11         59.59         62.69         5.59 o
  -2   6  11          2.13         -2.37         3.45 o
  -7   7  11          7.56         -4.49         4.49 o
  -6   7  11         48.98         45.18         8.56 o
  -5   7  11          4.93          5.09         3.53 o
  -4   7  11         24.96         20.54         3.63 o
  -3   7  11          6.47          8.25         3.18 o
  -5   8  11          5.04         20.10         5.84 o
  -4   8  11          0.40          1.51         4.06 o
  -3   8  11         13.12         14.41         3.84 o
  -5   9  11          6.55          9.69         4.64 o
  -4   9  11         37.64         57.13         8.74 o
  -3   9  11         31.55         44.40         5.79 o
  -5  10  11         18.72         27.23         7.45 o
  -4  10  11         24.16         25.98         6.48 o
  -3  10  11         24.28         25.06         7.04 o
  -3  -3  12          6.46          4.13         4.03 o
  -3  -2  12          3.57         -0.33         4.34 o
  -4   0  12         11.96         12.04         4.87 o
  -4   1  12         18.28         10.34         5.04 o
  -5   2  12         14.94         10.52         4.92 o
  -5   3  12          5.48          1.38         3.75 o
  -2   3  12         21.22         20.88         6.03 o
  -2   4  12         42.88         41.04         8.19 o
                                                
